# Supplementary material for: Computational methods for ubiquitination site prediction using physicochemical properties of protein sequences
Source: BMC Bioinformatics. 2016 Mar 3;17:116. doi: 10.1186/s12859-016-0959-z (PMC4778322; doi:10.1186/s12859-016-0959-z)
Supplement: Additional file 1: — Protein sequence segment data files. (ZIP 529 kb) [file 12859_2016_959_MOESM1_ESM.zip]

Archive with 6 entries (6 files):
- add 1/Set1.txt
- add 1/Set2.txt
- add 1/Set3.txt
- add 1/Set4.txt
- add 1/Set5.txt
- add 1/Set6.txt
