# Supplementary material for: Computational methods for ubiquitination site prediction using physicochemical properties of protein sequences
Source: BMC Bioinformatics. 2016 Mar 3;17:116. doi: 10.1186/s12859-016-0959-z (PMC4778322; doi:10.1186/s12859-016-0959-z)
Supplement: Additional file 1: — Protein sequence segment data files. (ZIP 529 kb) [file 12859_2016_959_MOESM1_ESM.zip › add 1/Set2.txt]

====================

Protein Sequence Segments Extracted from the Following Source:

Independent Set in the Paper of 

Chen Z, Zhou Y, Song J, Zhang Z: hCKSAAP_UbSite: Improved prediction of human ubiquitination sites by exploiting amino acid pattern and properties. Biochim Biophys Acta 2013, 1834:1461-1467 

Link: http://protein.cau.edu.cn/cksaap_ubsite/download/DatasetForhCKSAAP_UbSite.rar

====================

Sequence Segment	Protein	Position	Central K Site (1: Ubiquitination; 0: Non-Ubiquitination)
NMRLQELTDLLQEKHRTMSQEFSKLQS	A0PJJ6	47	1
LAHPVAEVGKVAEKEGWPLDIRVGLIG	A2A274	395	1
--MAAVQMDPELAKRLFFEGATVVILN	A2A2Q9	12	1
EFGIDYNSWEVGPKFRGVKMIPPGIHF	A2A2Q9	44	1
SGIKVRLQLYRTAKMGWGVRALQTIPQ	A2ABF9	1104	1
NFIWNLKNVPLLEKYLYALGQNRNREI	A2RU49	186	1
ARTTTGNKVFGALKGAVDGGLSIPHST	A2RUM7	164	1
DSESKEFNAEVHRKHIMGQNVADYMRY	A2RUM7	197	1
MRYLMEEDEDAYKKQFSQYIKNSVTPD	A2RUM7	221	1
PKKEVKKKRWNRPKMSLAQKKDRVAQK	A2RUM7	270	1
ITCETFNDFVRLFKQVTTAENLKDQTV	A4D0P7	107	1
RKSNMKTMSAIYQKVRHRMNDDWAYGN	A4D1K4	797	1
SSSSRIVTHDIPIKVIPRKLWKDLQEP	A4D2F2	136	1
GFSCSNCSMLSERKDVLTAHPAAPGPV	A4D2Q0	253	1
VVLMKLSYESENYKLKTHESKDCESES	A4D2Q0	321	1
HRTQRVDDPQDVFKPTTSRLKQPLQGD	A4D2Q0	529	1
HGENLRELTTLLQKLQARVDQMEGGAA	A4D2Q0	581	1
TNQVMRKKLILFFKRRNHARKQREQKI	A5PKW7	294	1
TQAGEKMYFRKFFKFQVLKPLDVKTKF	A5PLN9x5	165	1
QTLLHSKGNTQTSKVSSLQAEPLPRLS	A6H8V0	913	1
TEVPIATTAKLVNKVIELLPEKHGQYG	A6H8V0	1363	1
RTYGLVGYMRIIIKEHPVIESHPDNAL	A6NCK0	170	1
SHPDNALEDLRLDKPFPELREHFQSYD	A6NCK0	190	1
EDIFNDDRCINITKQTPSFWILARALK	A6NCK0	302	1
KQTPSFWILARALKEFVAKEGQGNLPV	A6NCK0	315	1
FWILARALKEFVAKEGQGNLPVRGTIP	A6NCK0	320	1
VRGTIPDMIADSGKYIKLQNVYREKAK	A6NCK0	341	1
TIPDMIADSGKYIKLQNVYREKAKKDA	A6NCK0	344	1
AKKDAAAVGNHVAKLLQSIGQAPESIS	A6NCK0	366	1
LQSIGQAPESISEKELKLLCSNSAFLR	A6NCK0	381	1
TCGPWNTYVYAVEKGKS----------	A6NED2	373	1
GPWNTYVYAVEKGKS------------	A6NED2	375	1
PGDGEFVEVISLPKNDLLQRLDALVAE	A6NFX8	188	1
VYSYALALKHANAKPFEVPFLKF----	A6NFX8	223	1
KHANAKPFEVPFLKF------------	A6NFX8	231	1
ESTDKIVETIEELKVKIPSNPLEADIL	A6NHB5	922	1
RYTAISVIKNLLIKHAFDTRYQHKNQQ	A6NIW2	1147	1
KSSGQMAQKFSFSKVFGPATTQKEFFQ	A6NM61	117	1
WGFVNKDQIAKDVKQFYDQALQQAVVD	A6NMH8	162	1
LQQAVVDDDANNAKAVVKTFHETLDCC	A6NMH8	182	1
-----MDGRVQLIKALLALPIRPATRR	A6ZKI3	9	1
LTGPALQWVIPYIKKESPLLNDYRGFL	A6ZKI3	85	1
TGPALQWVIPYIKKESPLLNDYRGFLA	A6ZKI3	86	1
CGLDRKEVQQLTVKHGGQYMGQLKMNE	A7E2X7	137	1
EAGFKRLLQSGGAKVLPGHSVPLFKEA	A7E2X7	1334	1
PLQAVVEERTVSFKLGDLEEAPERERL	A7LNJ1	320	1
YQYHTVHKDSGLYKELLHKLHLAKVGD	A7LNJ1	389	1
VHKDSGLYKELLHKLHLAKVGDCMGDS	A7LNJ1	394	1
PNTTGKQLFDQVVKTVGLREVWFFGLQ	A7YIJ8	35	1
VKKENPLQFKFRAKFFPEDVSEELIQE	A7YIJ8	83	1
NDRLLPQRVLEQHKLTKEQWEERIQNW	A7YIJ8	162	1
QDLEMYGVNYFEIKNKKGTELWLGVDA	A7YIJ8	209	1
ERVTETQKNERVKKQLQALSSELAQAR	A7YIJ8	526	1
GEFKLNQPELVAQKWGQRKNKPTMNYE	A8IE48	359	1
HNVSMKSLQAPSVKDFLKIFTFLYGFL	A8K031	123	1
RGRRQHVRFTEYVKDGLKHTCVKFYIE	A8K1K8	185	1
DILDEMRKELTKLKEELIDAIRQELSK	A8K2B4	553	1
DERVLPSITTEILKSVVARFDAGELIT	A8K401	128	1
RNEDVQLRLNSIKKLSTIALALGVERT	A8K7B7	34	1
SPSDLEAHFVPLVKRLAGGDWFTSRTS	A8K7B7	133	1
LFSVCYPRVSSAVKAELRQYFRNLCSD	A8K7B7	163	1
SDDTPMVRRAAASKLGEFAKVLELDNV	A8K7B7	188	1
VRRAAASKLGEFAKVLELDNVKSEIIP	A8K7B7	194	1
EDKSWRVRYMVADKFTELQKAVGPEIT	A8K7B7	266	1
VRYMVADKFTELQKAVGPEITKTDLVP	A8K7B7	272	1
FTELQKAVGPEITKTDLVPAFQNLMKD	A8K7B7	280	1
CEAEVRAAASHKVKEFCENLSADCREN	A8K7B7	307	1
SLLPAIVELAEDAKWRVRLAIIEYMPL	A8K7B7	416	1
REAATSNLKKLVEKFGKEWAHATIIPK	A8K7B7	472	1
ATSNLKKLVEKFGKEWAHATIIPKVLA	A8K7B7	475	1
KFGKEWAHATIIPKVLAMSGDPNYLHR	A8K7B7	485	1
AGDPVANVRFNVAKSLQKIGPILDNST	A8K7B7	542	1
VANVRFNVAKSLQKIGPILDNSTLQSE	A8K7B7	546	1
GPILDNSTLQSEVKPILEKLTQDQDVD	A8K7B7	561	1
TDDAATKIINEVSKPLAHHIPVEKICE	A8K878	97	1
SDKKAEKATEEVSKNLVAMKEILYGTN	A8K8L7	45	1
TQPILDILLKNQAKLIEFLSKFQNDRT	A8K8L7	301	1
DRLMHKLSVEAPPKILVERYLIEIAKN	A8KAH5	172	1
EKSGMYGIRELDQKTWLNSKN------	A8MTT3	73	1
PEMTPYEGGYYHGKLIFPREFPFKPPS	A8MYC7	80	1
RSRYLDSLKAIVFKQYNQTFETHNSTT	A8MZE6	207	1
QLEFAQYKLETKFKSGLNGSILAEREE	A8MZE6	276	1
---MTTSASSHLNKGIKQVYMSLPQGE	A8YXX4	11	1
MTTSASSHLNKGIKQVYMSLPQGEKVQ	A8YXX4	14	1
YLVPAAMFRDPFRKDPNKLVLCEVFKY	A8YXX4	91	1
AAMFRDPFRKDPNKLVLCEVFKYNRRP	A8YXX4	95	1
RKDPNKLVLCEVFKYNRRPAETNLRHT	A8YXX4	103	1
NWNGAGCHTNFSTKAMREENGLKYIEE	A8YXX4	259	1
NFSTKAMREENGLKYIEEAIEKLSKRH	A8YXX4	268	1
EENGLKYIEEAIEKLSKRHQYHIRAYD	A8YXX4	276	1
CLLNETGDEPFQYKN------------	A8YXX4	372	1
KRNVESGEEELASKLDHYKAKATRHIF	A9LN06	88	1
AELTGLRLASLGLKFNKIVHSSMTRAI	A9LN06	141	1
EEKLEASELFKDKKALYPSSVGQPFQG	B0I1S9	952	1
VGQPFQGAYLEINKNPKYKKLKDAIEE	B0I1S9	972	1
NPKYKKLKDAIEEKIIIAEVVNKINRA	B0I1S9	986	1
VYEIQDIYENSWTKLTERFFKNTPWPE	B0QY89	144	1
PQVYEELFSYSCPKFLSPVVPNYDNVH	B0QY89	462	1
VVPNYDNVHPNYHKEPFLQQLKVFSDE	B0QY89	480	1
LTEQEFRIQLLVFKHKMKNLVWTSGIS	B0QY89	537	1
RALAAFLKKSGKLKVPEWVDTVKLAKH	B0ZBD0	29	1
SGKLKVPEWVDTVKLAKHKELAPYDEN	B0ZBD0	38	1
VPEWVDTVKLAKHKELAPYDENWFYTR	B0ZBD0	43	1
LYLRGGAGVGSMTKIYGGRQRNGVMPS	B0ZBD0	77	1
SVARRVLQALEGLKMVEKDQDGGRKLT	B0ZBD0	111	1
LKSDASPSSIRSLKSDMMSHLVKIPGI	B1AHB0	141	1
IHEAMEQQTISIAKAGITTTLNSRCSV	B1AHB0	471	1
FAIGSQVSEHSIIKDFTKQKYPEHAIH	B1AHB0	696	1
RNKPSLGWLQSAYKEFDRKYKKNLKAL	B1AHC3	226	1
FLLWSKLTDRLWFKSTYSKMSSTLLVE	B1AKJ5	229	1
RTVFQFDVQRKYFKEALDRWAQFFIHP	B1AKJ5	352	1
SEYQLARPSDANRKEMLFGSLARPGHP	B1AKJ5	394	1
LFGSLARPGHPMGKFFWGNAETLKHEP	B1AKJ5	410	1
PMGKFFWGNAETLKHEPRKNNIDTHAR	B1AKJ5	420	1
FLAEFQSIPRVFSKFPIKEARKPFNQN	B1ALS2	666	1
QLEELRDDLELYYKLLKTAMVELINKD	B1ALW7	54	1
SIGEIESCKLVRDKITGQSLGYGFVNY	B1AM49	102	1
YGFVNYIDPKDAEKAINTLNGLRLQTK	B1AM49	123	1
EPITVKFANNPSQKTNQAILSQLYQSP	B1AM49	237	1
SLKEGSLSNTWNEKYSSLQKTPVWKGR	B1ANK3	182	1
IGGVTERMPTPVIKAFGILKRAAAEVN	B1ANK7	94	1
DYTHALLRHDPLGKPLLWSPFLQRPLH	B1AQ17	122	1
----MDTSRVQPIKLARVTKVLGRTGS	B2R4R9	10	1
DKAHKVLKQAFGEKITMTIRDRPFERT	B2R5Q7	185	1
RETRRRLSVEIHDKLQRAATIRSMERR	B2R8T4	370	1
GGSKYGIINLQSLKTPTLKVFMHENLY	B2RDD6	208	1
LYTTERDLREVFSKYGPIADVSIVYDQ	B2RDQ3	140	1
LDGRRIRVDFSITKRPHTPTPGIYMGR	B2RDQ3	197	1
--------MQIFVKTLTGKTITLEVEP	B2RDW1	6	1
---MQIFVKTLTGKTITLEVEPSDTIE	B2RDW1	11	1
TLEVEPSDTIENVKAKIQDKEGIPPDQ	B2RDW1	27	1
EVEPSDTIENVKAKIQDKEGIPPDQQR	B2RDW1	29	1
SDTIENVKAKIQDKEGIPPDQQRLIFA	B2RDW1	33	1
GIPPDQQRLIFAGKQLEDGRTLSDYNI	B2RDW1	48	1
LEDGRTLSDYNIQKESTLHLVLRLRGG	B2RDW1	63	1
NKHKRKKVKLAVLKYYKVDENGKISRL	B2RDW1	104	1
KRKKVKLAVLKYYKVDENGKISRLRRE	B2RDW1	107	1
LAVLKYYKVDENGKISRLRRECPSDEC	B2RDW1	113	1
GHNLLVSSLYLPNKAET----------	B2RNT7	502	1
LPRLEFYRYYQQLKLEGPGEQETKLDL	B3KQV7	318	1
QQLKLEGPGEQETKLDLISKGEEPRAG	B3KQV7	328	1
GPGEQETKLDLISKGEEPRAGKEESGV	B3KQV7	334	1
LGRSLTAVFMWPGKDSRWLPSLVLARL	B3KQV7	435	1
LMWELEKKSAVADKHELLSLASSNHLG	B3KS98	241	1
LMDRVDEMSQDIVKYNTYMRNTSKQQQ	B3KS98	273	1
SRGEPPLPEEDLSKLFKPPQPPARMDS	B3KS98	317	1
EPPLPEEDLSKLFKPPQPPARMDSLLI	B3KS98	320	1
QLLIHMEMGKSCIKIPRKKYSDVMKVL	B3KXA7	67	1
---MESYHKPDQQKLQALKDTANRLRI	B4DE31	11	1
SYHKPDQQKLQALKDTANRLRISSIQA	B4DE31	16	1
HSVEELCKAFGQAKHQPTAIIAKTFKG	B4DE31	240	1
KTFKGRGITGVEDKESWHGKPLPKNMA	B4DE31	262	1
GITGVEDKESWHGKPLPKNMAEQIIQE	B4DE31	268	1
IIQEIYSQIQSKKKILATPPQEDAPSV	B4DE31	291	1
DIANIRMPSLPSYKVGDKIATRKAYGQ	B4DE31	318	1
LPSYKVGDKIATRKAYGQALAKLGHAS	B4DE31	327	1
VATEKAVELAANTKGICFIRTSRPENA	B4DE31	473	1
KEWLLAHEGHRLGKPGLGGSSGLAGAW	B4DEE8	209	1
TRQGKSQLELQQLKQFERLEQEVSRPI	B4DEV4	748	1
APRQVVNFGPGPAKLPHSVLLEIQKEL	B4DHQ3	61	1
PAKLPHSVLLEIQKELLDYKGVGISVL	B4DHQ3	72	1
SVLEMSHRSSDFAKIINNTENLVRELL	B4DHQ3	96	1
MSSNFLSKPVDVSKFGVIFAGAQKNVG	B4DHQ3	235	1
AKGDDALEKRFLDKALELNMLSLKGHR	B4DHQ3	368	1
FLDKALELNMLSLKGHRSVGGIRASLY	B4DHQ3	378	1
TIEDVQKLAAFMKKFLEMHQL------	B4DHQ3	408	1
GGGAYKFKDLIEEKLRLKVDKEDVMTC	B4DHW9	145	1
TFWGLGALLTKTKKFDELLHLASRGQH	B4DHW9	242	1
AERAEKFRQKYWNKLQTLRQQPFAYGT	B4DHW9	495	1
QHQGILSRVTESVKNIVPGWLQRYFNK	B4DIK2	48	1
KTSQLGDSPFYPGKTTYGGAAAAVRQS	B4DIK2	263	1
KPVSIATNRSVYFKPSLTPSGEFRKTN	B4DIK2	384	1
GSINPMSEGFKFSKPIGDFKFGVSSES	B4DIK2	985	1
SEGFKFSKPIGDFKFGVSSESKPEEVK	B4DIK2	991	1
QQEPVTSTSLVFGKKADNEEPKCQPVF	B4DIK2	1151	1
FGNSEQTKDENSSKSTFSFSMTKPSEK	B4DIK2	1179	1
KRRKLVAIVDPHIKVDSGYRVHEELRN	B4DJ30	523	1
PIWIERVVIIGAGKPAAVVLQTKGSPE	B4DJ30	950	1
IGAGKPAAVVLQTKGSPESRLSFQHDP	B4DJ30	959	1
WEVKTNQMPNAVQKLLLVMDKRASGMN	B4DJ36	26	1
EKTFQTYWVLGVPKAVLPKTWPQNFSS	B4DJQ6	278	1
TYWVLGVPKAVLPKTWPQNFSSHFNRF	B4DJQ6	283	1
LETRPERQECPVCKAGISREKVVPLYG	B4DJS6	68	1
QECPVCKAGISREKVVPLYGRGSQKPQ	B4DJS6	75	1
REKVVPLYGRGSQKPQDPRLKTPPRPQ	B4DJS6	86	1
YGRGSQKPQDPRLKTPPRPQGQRPAPE	B4DJS6	93	1
AAENIKALIDQEVKNGIPSNRIILGGF	B4DJV9	138	1
VEEVVDIIRVNVDKVLERDQKLSELDD	B4DJY5	54	1
LVHVAGPGPTGPIKIFPFKSLRHLELR	B4DKM2	114	1
RELSPLWLLAELRKLYLEGNPLWFHPE	B4DKM2	294	1
IGEPFLNVNCEHIKSFDKNLYRQLISY	B4DLA6	176	1
FLNVNCEHIKSFDKNLYRQLISYPQEV	B4DLA6	180	1
AKRLHGLDEEAEQKLFSEKRVELLKEL	B4DLA6	399	1
EQKLFSEKRVELLKELSRKPDIYERLA	B4DLA6	410	1
VYNLVPRGQYTSGKGSSAVGLTAYVMK	B4DLA6	496	1
LAAANPIESQWNPKKTTIENIQLPHTL	B4DLA6	587	1
RLAEAHAKVRLSNKVEAIDVEEAKRLH	B4DLA6	712	1
LAEALKKLILSKGKTPALKYQQLFEDI	B4DLA6	774	1
KKLILSKGKTPALKYQQLFEDIRGQSD	B4DLA6	779	1
RALADDDFLTVTGKTVRLL--------	B4DLA6	818	1
RAQHNEVERRRRDKINNWIVQLSKIIP	B4DLJ1	248	1
AVETAKLGPLAFYKGLVPAGIRLIPHT	B4DLN1	409	1
FTHFQPAQLTTVGKRCCLWIQDLCMDL	B4DP46	184	1
NNGGDGLVCARHLKLFGYEPTIYYPKR	B4DP80	151	1
NTVRVWDVRPFAPKERCVKIFQGNVHN	B4DQJ1	270	1
PKYEYHWADGTNIKKPIKCSAPKYIDY	B4DRY3	109	1
ETLFPSKIGVPFPKNFMSVAKTILKRL	B4DRY3	147	1
RRALRRWEQELNAKRSHLGRITVENEV	B4DST0	149	1
RHKMTLISPLMLKKYGIPFDKVTQEAG	B4DT38	252	1
ADKSYQCLKETCEKLGYQWKKSCMNQV	B4DT73	415	1
KFPPKFVQLKPGEKPVPVDQTKKEAEP	B4DU17	207	1
EGRTEKYVDTPFGKPSDALILGKIKNV	B4DUC8	57	1
LARHGRQHTIMPSKVNYQANIWALKEE	B4DUC8	88	1
RSLFSSIGEVESAKLIRDKVAGHSLGY	B4DVB8	77	1
SIGEVESAKLIRDKVAGHSLGYGFVNY	B4DVB8	82	1
HSLGYGFVNYVTAKDAERAINTLNGLR	B4DVB8	99	1
NTLNGLRLQSKTIKVSYARPSSEVIKD	B4DVB8	119	1
IKVSYARPSSEVIKDANLYISGLPRTM	B4DVB8	131	1
NLYISGLPRTMTQKDVEDMFSRFGRII	B4DVB8	147	1
PITVKFAANPNQNKNVALLSQLYHSPA	B4DVB8	218	1
MAIASLNGYRLGDKILQVSFKTNKSHK	B4DVB8	340	1
GYRLGDKILQVSFKTNKSHK-------	B4DVB8	347	1
RLLRGYDQSAYDGKDYIALNEDLRSWT	B4DVY0	181	1
TCVEWLRRYLENGKETLQRAEPPKTHV	B4DVY0	236	1
LVETRPAGDGTFQKWAAVVVPSGQEQR	B4DVY0	303	1
NQYTRGFGHPSLVKALSYLYEKLYQKQ	B4DW13	108	1
KKDSTLDAAEEIIKAWSVQKS------	B4DW13	447	1
SIFFESMPYKLNPKTGLIDYNQLALTA	B4DWA7	209	1
WCGPCKILGPRLEKMVAKQHGKVVMAK	B4DX69	133	1
ADNFTLLGKPLLGKDLVRVEATVIEKT	B4DXI4	151	1
DDDLQESSRRPQRKSLYESFVSSSDRL	B4DYX9	137	1
NRSFCGRNATVYGKGVYFARRASLSVQ	B4E0C4	928	1
HTASDFVAKVDDPKLANSEFLKFVRQI	B4E0T2	230	1
KVDDPKLANSEFLKFVRQIGEGQVSLE	B4E0T2	238	1
AEEGAGGAGLGPSKRILGSLLSDSLFL	B4E0T2	477	1
FEYRKKEGEKIRKKYPDRVPVIVEKAP	B4E0Y7	24	1
-MAPSGLKAVVGEKILSGVIRSVKKDG	B4E175	13	1
RVIHLPQSVQALIKDFQGTPTFTYKAA	B4E175	100	1
PEDTAQLAHAVLAKLNAFKADTPSLGE	B4E175	219	1
LRTFCESKRLTTDKANIKDLSQILKKM	B4E175	331	1
CESKRLTTDKANIKDLSQILKKMPQYQ	B4E175	335	1
MRAAYEVTRATEGKWEVLIGSSHILTP	B4E175	571	1
RSLAMSRLDEVISKYAMLQDKSEEGER	B4E1C1	390	1
KEKWVPEITHHCPKTPFLLVGTQIDLR	B4E1U9	152	1
DPSTIEKLAKNKQKPITPETAEKLARD	B4E1U9	180	1
KNKQKPITPETAEKLARDLKAVKYVEC	B4E1U9	189	1
ETAEKLARDLKAVKYVECSALTQKGLK	B4E1U9	198	1
KAVKYVECSALTQKGLKNVFDEAILAA	B4E1U9	208	1
DEAILAALEPPEPKKSRRCVLL-----	B4E1U9	228	1
EAILAALEPPEPKKSRRCVLL------	B4E1U9	229	1
VLVGGSTRIPKVQKLLQDFFDGRDLNK	B4E3B6	293	1
KVEHTSRLKAAFVKALQQEQEIEQRLL	B5MC40	484	1
RPKLLIFIIPGERKSLGNPGFSAFYVP	B5MCE2	55	1
AEGLGSELLVGTTKNALLRGDLAQGFS	B7WPE2	578	1
WDTVTPEAKDLINKMLTINPAKRITAS	B7Z2B0	251	1
MQEMEVYVENIRRKFGVFNYSPFRTPY	B7Z3E0	383	1
RHLEVLNVSENKLKFPSGSVLTGTLSV	B7Z3P1	192	1
IKYPHQLDQKVLEKQLPGSMTIQKVKG	B7Z3P1	514	1
RPYRDTAAYRYLVKAFRAHRVTSEKLC	B7Z4Q3	40	1
DMTFEEEAQLLQLKVKCLNNLAASRLK	B7Z6M0	300	1
HQPDNIKALFRKGKVLAQQGEYSEAIP	B7Z6M0	343	1
GARWLTDEDTRNLKEIFFNILVPGAEE	B7Z8E7	692	1
PFDPERRVRSTLKKVFGFDSFKTPLQE	B7Z8Y7	22	1
QNLKDLRVWTSQLKSTIQTAEALRLPY	B7Z955	316	1
PFVLSRHILSVHTKDLPFRCKRCRKGF	B7ZKJ5	754	1
AHLYETQRKYHSAKEAYEQLLQTENLS	B7ZKN5	225	1
LEVMETSSEMQEKKVVSLNGELGDSWI	B7ZKQ8	528	1
NSNRRYIDPSGFVKALGLDTGQQQDAQ	B7ZKS7	170	1
DYKTVNNLLKAAVKGSDGFWVGKSSLR	B7ZKS7	586	1
SKEAWSKLQQYFPKAPEFPSYKECCSQ	B7ZKS7	693	1
DLREYTQATIYVHKVVDNKKVMKDSAP	B7ZKS7	880	1
IRRSMRHRKVRGEKALLVSANQTLKEL	B7ZKS7	957	1
GEKALLVSANQTLKELKIQIMHAFSVA	B7ZKS7	968	1
CLDHAPHCPLCKDKLSELLASRNFNIT	B7ZKY9	255	1
QSFNNFMLRIGMNKGGVLAGVIGARKP	B7ZLX9	1047	1
FRFVRRGPIFVKGKGELLTFFLKGRDK	B7ZLX9	1112	1
FVKGKGELLTFFLKGRDKLATFPNGPS	B7ZLX9	1121	1
KFKECQRLQKQINKLSDQSANNNNVFT	B8ZZD4	465	1
EKAKCNKYADELAKMELKWKEQVKIAE	B8ZZD4	561	1
DLGDKKEGEYIKLKVIGQDSSEIHFKV	B8ZZN6	25	1
LKVIGQDSSEIHFKVKMTTHLKKLKES	B8ZZN6	37	1
HFKVKMTTHLKKLKESYCQRQGVPMNS	B8ZZN6	48	1
ENLPGSLAGDLRTKATIELKALRLLNF	B9EGQ8	399	1
LAGDLRTKATIELKALRLLNFQRQLRQ	B9EGQ8	405	1
MRRDTALETALNAKAYKRSKRQSLREA	B9EGQ8	437	1
KQQKIEQERKRRQKHQEYLNSILQHAK	B9EGQ8	471	1
SDLPVKVIHVESGKILTGTDAPKAGQL	B9EGQ8	690	1
GIVQGLDLYRASGKFELLDRILPKLRA	B9EGQ8	1145	1
ERTRTIQGLIDFIKKFLKLVASEQLFI	C1IDX9	136	1
SNTPNSYNHMDPDKLNGLWSRISHLVL	C9J3B0	351	1
FLILSKTETNVYFKLMRLPGGPTLTFQ	C9J3W3	36	1
IKVVPVGASRGMKKLLQEKFPNMSRLQ	C9J3W3	150	1
VGASRGMKKLLQEKFPNMSRLQDISEL	C9J3W3	155	1
MVLGPAAYNVPLPKKSIQSGPLKISSV	C9J406	14	1
VLGPAAYNVPLPKKSIQSGPLKISSVS	C9J406	15	1
QSQMCGDCHRVEAKDFWKAVIQVRQKT	C9JA08	150	1
FILKPQLERRRGYKLFLDDRDLLPRAE	C9JFX4	196	1
FDLQVEHPYQFLLKYAKQLKGDKNKIQ	C9JI13	166	1
DPSSVLLFLVGSKKDLSTPAQYALMEK	C9JI96	191	1
VEEYVEKVPNPSLKTFKPIDLSDLKRR	C9JLW8	76	1
INKFASVFGTMPLKVVEHRADPVLYKD	C9JU51	700	1
----MSKAHPPELKKFMDKKLSLKLNG	C9JVQ0	10	1
---MSKAHPPELKKFMDKKLSLKLNGG	C9JVQ0	11	1
KILDDSDSNLSVVKKLPVPLESVKEML	C9JX22	492	1
ASFLESLKKNDYFKGLIEGSAQYRERL	C9JX46	347	1
LTEVSESMKAFISKVSTHKGAELPREP	C9JX46	496	1
RGMVRKSRAWVLEKKERHRRQGREVRP	C9K060	272	1
AQEKQVQLEKTELKMDFLRERELRETL	D0FY36	399	1
DFLRERELRETLEKQLAMEQKNRAIVQ	D0FY36	414	1
KPVEIEIETPEQAKTRERSEKIKLEFE	D2CPI9	139	1
QVLKALSEEKDVLKQQLSAATSRIAEL	D3DR37	129	1
LSAATSRIAELESKTNTLRLSQTVAPN	D3DR37	145	1
IHEMEIQLKDALEKNQQWLVYDQQREV	D3DR37	180	1
QWLVYDQQREVYVKGLLAKIFELEKKT	D3DR37	196	1
LGVSNKMTDRERDKVMPLIIQGFKDAA	D3DRS9	139	1
NCVVPGIIKTDFSKVFHGNESLWKNFK	D3DS54	224	1
DFSKVFHGNESLWKNFKEHHQLQRIGE	D3DS54	234	1
TWLVGKINRSLASKDVESPSWRSTTVL	D3DTH7	203	1
YKMGRTKIFIRFPKTLFATEDALEVRR	D3DTH7	520	1
EDALEVRRQSLATKIQAAWRGFHWRQK	D3DTH7	539	1
MVWKYCRSISPEWKQQLQQKAVASEIF	D3DTH7	667	1
TRKIKEEEKRVNSKFDTIYQILLKKKS	D3DTY9	65	1
VNSKFDTIYQILLKKKSEIQTLKEEIE	D3DTY9	75	1
FLEKASKLRGISTKPVYIPEVELNHKL	D3DTY9	112	1
VYIPEVELNHKLIKGIHQSTIDLKNEL	D3DTY9	127	1
FNTKISAWHNNVEKTLPSTKATRVGVL	D3DTY9	359	1
VDPQSPEAVRAVGKLSYNQLVERIITC	D3DV11	113	1
KGPGAEGGSGSPEKQLQVDQDYLIALS	D3DV11	243	1
RERMSLSDWHLAVKLADQPLTPKSILR	D3DW56	51	1
HLAVKLADQPLTPKSILRLPETELGEY	D3DW56	60	1
PELIDLIYCGRKLKDDQTLDFYGIQPG	D3DW56	111	1
VHVLRKSWPEPDQKPEPVDKVAAMREF	D3DW56	140	1
SWPEPDQKPEPVDKVAAMREFRVLHTA	D3DW56	146	1
ALHSSSSYREAVFKMLSNKESLDQIIV	D3DW56	172	1
ADTVLKKLDEQYQKYKFMELNLAQKKR	D3DWY7	95	1
TVLKKLDEQYQKYKFMELNLAQKKRRL	D3DWY7	97	1
YQKYKFMELNLAQKKRRLKGQIPEIKQ	D3DWY7	106	1
QKKRRLKGQIPEIKQTLEILKYMQKKK	D3DWY7	118	1
GQIPEIKQTLEILKYMQKKKESTNSME	D3DWY7	125	1
TEVNMARVYNWDVKRRNKDDSTKNKA-	D3DWY7	221	1
GKNRGYAFVMYCHKHEAKRAVRELNNY	D6R9D6	121	1
GRTYQPWQFFASSKRDCLERFGPQTLE	E2QRK0	192	1
IDQLQEELLHTQLKYQRILERLEKENK	E5KLJ5	283	1
RTEFAHRIWDTLQKLGAVYDVSHYNAL	E5KNY5	155	1
HYFWPLLVGRRKEKNVQGIIEILKGMQ	E5KNY5	453	1
KEEHLRQYFHQLEKMNVKIPENIYRGI	E5KNY5	613	1
LRQYFHQLEKMNVKIPENIYRGIRNLL	E5KNY5	617	1
PELIKDAHLLVESKNLDFQKTVQLTSS	E5KNY5	649	1
INGDWQRADAVWNKIQEENVIPREKTL	E5KNY5	980	1
QAMEVKAFAETHIKGFTLNDAANSRLI	E5KNY5	1098	1
AKALYEHLTAKNTKLDDLFLKRYASLL	E5KNY5	1350	1
QEAGVSVPKGYVAKSPDEAYAIAKKLG	E5KS60	78	1
VVVRLQGTRVDDAKALIADSGLKILAC	E5KS60	417	1
LSRLKVQLEPFPEKLLQARKPVQIFER	E5KSL5	129	1
PRWFSSVLASCPKKPVSSYLRFSKEQL	E5KSU5	52	1
CPKKPVSSYLRFSKEQLPIFKAQNPDA	E5KSU5	62	1
AEWQVYKEEISRFKEQLTPSQIMSLEK	E5KSU5	118	1
---------MIGQKTLYSFFSPSPARK	E5KTA5	5	1
KNYMQRPSTEQLLKHPFIRDQPNERQV	E7EN19	285	1
ERQQVPTRKDYGSKVSLFSHLPQYSRQ	E7ERK9	197	1
LSASMHNAIKFLNKEITSVGSSKREEE	E7ERK9	303	1
KVEQANNARDALAKTVYSHLFDHVVNR	E7EW20	425	1
QKAGKLSFISVGNKFKTQLNLLLDKLR	E7EW20	646	1
ALFKALGLNENDYKFGLTKVFFRPGKF	E7EW20	750	1
LGLNENDYKFGLTKVFFRPGKFAEFDQ	E7EW20	755	1
SEFLSRGPAVLATKAAAGTKKYDLSKW	E7EW20	1077	1
AAAGTKKYDLSKWKYAELRDTINTSCD	E7EW20	1091	1
LLAACREEFHRRLKVYHAWKSKNKKRN	E7EW20	1120	1
NKKRNTETEQRAPKSVTDYAQQNPAAQ	E7EW20	1142	1
FFRIPFIRPADQYKDPQSKKKGWWYAH	E7EW20	1184	1
IFSTARDILIEHYKYPEGIRKYDYNPS	E9PAL9	139	1
CVCDENCEKEALYKWLLKKEGKDKNGM	E9PAV7	445	1
QWMVVRNCSSFLIKRNKQTYSTEPNNL	E9PB24	19	1
VVRNCSSFLIKRNKQTYSTEPNNLKAR	E9PB24	22	1
RNKQTYSTEPNNLKARNSFRYNGLIHR	E9PB24	33	1
ARNSFRYNGLIHRKTVGVEPAADGKGV	E9PB24	47	1
HRKTVGVEPAADGKGVVVVIKRRSGQR	E9PB24	58	1
EPAADGKGVVVVIKRRSGQRKPATSYV	E9PB24	65	1
ATLSSIRHMIRKNKYRPDLRMDMLAST	E9PB24	101	1
GGGRNRPAPYSRPKQLPDKWQHDLFDS	E9PB61	88	1
RPAPYSRPKQLPDKWQHDLFDSGFGGG	E9PB61	93	1
VHFERKADALKAMKQYNGVPLDGRPMN	E9PB61	171	1
IKDLKSELSGNFEKTILALMKTPVLFD	E9PDK5	171	1
YGFYDECKRRYNIKLWKTFTDCFNCLP	E9PDP1	244	1
SFQILKPADKNKGKYGQFSGLNPGGR-	E9PDP1	402	1
EAAGIGKLSTADGKAFADPEVLRRLTS	E9PF56	164	1
PSSRDTALTIAADKGHYKFCELLIHRG	E9PF56	1302	1
TKCDHIFCKFCMLKLLNQKKGPSQCPL	E9PFC7	50	1
LQNPYRIPPLFPIKSFVKTKCKKNLLE	E9PFC7	987	1
SVQLKKTSEVDLAKPLVKFIQQTYPSG	E9PFU1	19	1
KKTSEVDLAKPLVKFIQQTYPSGGEEQ	E9PFU1	23	1
QICLTFTWKDAFDKGSLFGGSVKLALA	E9PFU1	101	1
LVKSTPVNVPISQKFTDLFEKMVPVSV	E9PFU1	355	1
LRAEGTNFRTVLDKAVQADGQVKECYQ	E9PFU1	506	1
IVFARKTERDELLKDLQQSIAREPSAP	E9PFU1	712	1
TPPTPAPRTMPPTKPQPPARPPPPVLP	E9PFU1	756	1
GLEEGVAETLVLVKSLQSKDEQQQLDF	E9PFZ5	838	1
QYGVEIPLRTRLEKFISEQTKERGGVA	E9PGK7	307	1
FTECYRKDEERAQKLLTRVSEAWGKTT	E9PGK7	703	1
ETGDKINFVIDNNKHTGAVSARNIMLL	E9PGZ0	181	1
KEAFGFIERGDVVKEIFFHYSEFKGDL	E9PGZ0	222	1
PLPGRIKVDFVIPKELPFGDKDTKSKV	E9PGZ0	310	1
VAAPRPDRLVNRLKNITLDDASAPRLM	E9PGZ0	773	1
CVLYDVLSIVRDKKFMTLDPVSQDALP	E9PJZ4	15	1
AMLGMKLSLPYGLKGLDWDAGHLSNRQ	E9PKI1	172	1
NVDLLVKVGEVVDKLFDLDEKLMLEWV	E9PMD2	209	1
PLTLPADLKNILEKQFSKSSRAAHQDF	E9PMP8	470	1
RRNREAKQKRLREKQATLEAEIAGESK	F5GXJ0	84	1
EIAGESKSPAESIKAWRPKELVLYEIP	F5GXJ0	104	1
--------MQIFVKTLTGKTITLEVEP	F5H041	6	1
MDELKKEVSMDDHKLSLDELHRKYGTD	F5H3A1	45	1
MDDHKLSLDELHRKYGTDLSRGLTSAR	F5H3A1	54	1
YQEAKSSKIMESFKNMVPQQALVIRNG	F5H3A1	162	1
IPADLRIISANGCKVDNSSLTGESEPQ	F5H3A1	212	1
LTAKRMARKNCLVKNLEAVETLGSTST	F5H3A1	359	1
AVFQANQENLPILKRAVAGDASESALL	F5H3A1	444	1
CCGSVKEMRERYAKIVEIPFNSTNKYQ	F5H3A1	476	1
YAKIVEIPFNSTNKYQLSIHKNPNTSE	F5H3A1	487	1
PFNSTNKYQLSIHKNPNTSEPQHLLVM	F5H3A1	494	1
NPNTSEPQHLLVMKGAPERILDRCSSI	F5H3A1	508	1
KVIMVTGDHPITAKAIAKGVGIISEGN	F5H3A1	625	1
VTGDHPITAKAIAKGVGIISEGNETVE	F5H3A1	629	1
LKDMTSEQLDDILKYHTEIVFARTSPQ	F5H3A1	683	1
HTEIVFARTSPQQKLIIVEGCQRQGAI	F5H3A1	698	1
TGVEEGRLIFDNLKKSIAYTLTSNIPE	F5H3A1	773	1
DIMKRQPRNPKTDKLVNERLISMAYGQ	F5H3A1	843	1
KLIIRRRPGGWVEKETYY---------	F5H3A1	1019	1
ELDIRPKVSSLLGKLVSYTNLTQGAKE	F5H3C0	87	1
SLTGAPRLLQAIAKDNIIPFLRVFGHG	F5H3C0	537	1
LLVLLKLDEDLHVKYPRLLTFASQLKA	F5H3C0	709	1
LQSNPVLEAFGNAKTLRNDNSSRFGKY	F5H730	153	1
--------MDPDTKLIGNMALLPIRSQ	F8VR50	6	1
DEAIYYFKANVFFKNYEIKNEADRTLI	F8VR50	48	1
QSRSEKKARKAMSKLGLRQVTGVTRVT	F8VU71	792	1
QVTGVTRVTIRKSKNILFVITKPDVYK	F8VU71	810	1
TIRKSKNILFVITKPDVYKSPASDTYI	F8VU71	818	1
EDLSQQAQLAAAEKFKVQGEAVSNIQE	F8VU71	852	1
YAGDNYVHRLVASKTDGKIVQYECEGD	F8VZK5	163	1
NYVHRLVASKTDGKIVQYECEGDTCQE	F8VZK5	167	1
CCTDSGTMNIFDRKINFDALLKFSHIT	F8W034	65	1
ASANLGGVPSKRLKMQYATGPLLKFQI	F8WBD0	32	1
SDFWQHLQSSGLSKEQAGRGPNQSHGI	F8WCA3	232	1
AASLWGPYKDIWHKVGNALWRRQPEAV	F8WCW4	23	1
LWRRQPEAVHLLDKILKKHKPDFISLF	F8WCW4	41	1
ANSLKALIQSRRGKTWTLELSPELASM	F8WCW4	156	1
ALLGVQEDVDEYVKLGHEEQQKRLQAI	F8WCY5	56	1
VDEYVKLGHEEQQKRLQAIIKKIDLDS	F8WCY5	64	1
IQMSFKHYAMQEAKQQFVEYDKNSDDT	F8WCY5	103	1
PTANEDPEWILVEKDRFVNDYDKDNDG	F8WCY5	250	1
VLYLLRVCLAMAWKSGGASHSELIHNL	F8WDT3	62	1
DGEERLAVVRLLAKLFGSKDSDLATQN	G1UI16	308	1
NHPDLAKDLTEYLKVRSHDPEEAIRHD	G1UI16	366	1
VKERRAHARQCLLKNISIRREYIKQNP	G1UI16	974	1
EENPVRIISVTPVKNIDPVKNKEINSD	G1UI16	1211	1
CLVVRKPSSSWFWKPRYKCVNLSIKDI	G3V1A6	99	1
PFGNAGLLLGEAGKQLRRRAGLGSGLS	G3V1M7	553	1
TAVEEPDSLEVLVKTLDSQTRTFIVGA	G3V1Z5	22	1
QTRTFIVGAQMNVKEFKEHIAASVSIP	G3V1Z5	40	1
KEHIAASVSIPSEKQRLIYQGRVLQDD	G3V1Z5	56	1
QDDKKLQEYNVGGKVIHLVERAPPQTH	G3V1Z5	80	1
PPLSDAYLSGMPAKRRKTMQGEGPQLL	G3V1Z5	1079	1
SDAYLSGMPAKRRKTMQGEGPQLLLSE	G3V1Z5	1082	1
LQSALKLRQQLQAKNFELNLKTYHALL	G3V325	290	1
TYLEKIDGFRAYYKQWLTVMPAEETPH	G3V325	708	1
TVMPAEETPHPWQKFRTKPQGDQDTGK	G3V325	725	1
EYLENPKKYIPGTKMIFVGIKKKEERA	G4XXL9	80	1
KYIPGTKMIFVGIKKKEERADLIAYLK	G4XXL9	87	1
KKKEERADLIAYLKKATNE--------	G4XXL9	100	1
SNYYDNHLKQQLAKEFQAPIGSEEGLR	G5E947	479	1
VFKSNNVEMDWVLKHTGPNSPDTANDG	G8JLB6	98	1
EAFVQFASQEIAEKALKKHKERIGHRY	G8JLB6	167	1
HKERIGHRYIEIFKSSRAEVRTHYDPP	G8JLB6	185	1
SRAEVRTHYDPPRKLMAMQRPGPYDRP	G8JLB6	200	1
GVLSVGADQYLLPKDYHNKSVIIIGAG	H0Y6H0	195	1
QDVPLGEKIEEIYKAFIKESGIQFSEL	H0Y6H0	335	1
AIQFNPPLSEKKMKAINSLGAGIIEKI	H0Y6H0	467	1
RRPDSSDDRYVMTKHATIYPTEEELQA	H0Y8W1	31	1
RALKGVLRVGVLAKGLLLRGDRNVNLV	H0Y8W1	97	1
KRNLLSCLLVRILKAHGEKGLHIDQLV	H0YA00	15	1
LPMSRSQNTDMVQKSVSKTLPSTWSDP	H0YDU9	15	1
RGAGMAQKKYLQAKLTQFLREDRIQLW	H3BM14	34	1
EAYEYLNKARQLFKELYIDPSKVDNLL	H3BM14	395	1
GSDFLRKRLQKGQKYFDSGDYNMAKAK	H3BMD8	77	1
---------MPVTKLGRLVKDMKIKSL	H3BNG3	5	1
LISRNEEKLQVVAKDI-----------	H3BT52	109	1
ALRGLQGQPPALFKPQLVRLLGTAQLT	H6WUK2	309	1
PALVRLSLGSHRVKGPLPVLKLQPEAL	H6WUK2	674	1
LGSHRVKGPLPVLKLQPEALEPIYSLE	H6WUK2	681	1
SNYYNGCIFHRNIKGFMVQTGDPTGTG	H7BZ14	66	1
LAFIDPATGKLMDKSFSIRYHDMPDVI	H7BZR9	501	1
PLSPYFKYSVMINKATPYNYPVEAGFH	H7C2R1	44	1
-------XAGMSQKTVTITKEDESTEK	H7C3I2	7	1
AALDSGSHAGWQFKPMDSARTLW----	H7C3T6	177	1
DFSATWCGPCKMIKPFFHSLSEKYSNV	H9ZYJ2	39	1
-SGRDLQQYQSQAKQLFRKLNEQSPTR	I1VE16	13	1
KLQKLHSEIKFALKVDSPDVKRCLNAL	I3L080	487	1
EIKFALKVDSPDVKRCLNALEELGTLQ	I3L080	494	1
QAVCVLIEKLSLSKMPFRGDTVIDGWQ	I3L439	129	1
TATPAAQESGTIPKKRQEVMKWNGWGY	O00116	85	1
ESGTIPKKRQEVMKWNGWGYNDSKFIF	O00116	92	1
EVMKWNGWGYNDSKFIFNKKGQIELTG	O00116	102	1
FLDGLKKFYITKFKGFDPNQLSVATLL	O00116	456	1
VLQHEKQVYDIAAKFGGLAAGEDNGQR	O00116	490	1
ILWLIGENCERVPKIAPDVLRKMAKSF	O00203	512	1
VPKIAPDVLRKMAKSFTSEDDLVKLQI	O00203	523	1
LGAKLYLTNSKQTKLLTQYILNLGKYD	O00203	552	1
PNVKSGALSKYAKKIFLAQKPAPLLES	O00203	596	1
ALSKYAKKIFLAQKPAPLLESPFKDRD	O00203	602	1
DPSVRNVEVIELAKEWTPAGKAKQENS	O00203	658	1
CGGCAEAVSRVLNKLGGVKYDIDLPNK	O00244	25	1
VNSKVNKYYSNLTKSERYSSSGSPANS	O00418	65	1
TKKLSNFLHAQQWKGASNYVAKRYIEP	O00418	162	1
LFHLEHYIEGKYIKYNSNSGFVRDDNI	O00418	238	1
LSPRERDAVNQNTKLLQSAKTILRGTE	O00418	341	1
DAVNQNTKLLQSAKTILRGTEEKCGSP	O00418	347	1
TEENKTKGFDYLLKAAEAGDRQSMILV	O00418	603	1
HLRNREATKGFYDKDSSGWSSSKDKDA	O00571	55	1
IELTRYTRPTPVQKHAIPIIKEKRDLM	O00571	208	1
LRAMKENGRYGRRKQYPISLVLAPTRE	O00571	264	1
SASGDQTLRIWDVKAAGVRIVIPAHQA	O00628	186	1
TQPVLKQRRRLTMKDIGTPEAWRVMMS	O14497	1662	1
DLILATPPFSRLEKLYSTMVRFLSDRK	O14497	2146	1
TLEGIQDRVLYVLKLYDKIDPEKLSVN	O14561	88	1
LYVLKLYDKIDPEKLSVNSHFMKDLGL	O14561	97	1
TTHSKIFQYNKYVKIFDNFSNLHRRNI	O14628	223	1
ERREARKYASGLLKAGLIRHTVNKITF	O14641	484	1
EPPFYKDVWQVIVKPRGLGHRKELSGV	O14654	240	1
ERGKSLKKRSYFGKLTQSKQQQMPPPP	O14654	618	1
PPPPPPPAGGTGGKGKSGGRFRLYFCV	O14654	646	1
PKNPRNPQGGSSSKSWSSYFSLPNPFR	O14654	803	1
QNDNSEYVPMLPGKFLGRGLDKEVSYN	O14654	835	1
PMLPGKFLGRGLDKEVSYNWDPKDAAS	O14654	843	1
NKAKRPNRLSFITKGYKIKPKPQKPTH	O14654	897	1
ADSSSDYVNMDFTKRESNTPAPSTQGL	O14654	928	1
IVGKLSPWIRPDSKVEKIRRNSEAAML	O14744	95	1
SNHVIDRWLGEPIKAAILPTSIFLTNK	O14744	227	1
KAAILPTSIFLTNKKGFPVLSKMHQRL	O14744	240	1
TDTHHVEMARERSKTVTSFYNQSAIDA	O14874	48	1
EEKDPSRGKASADKQKGVPVKQNTAVN	O14924	1115	1
-----MAGFGAMEKFLVEYKSAVEKKL	O14929	9	1
AGFGAMEKFLVEYKSAVEKKLAEYKCN	O14929	15	1
EYKSAVEKKLAEYKCNTNTAIELKLVR	O14929	26	1
HQLFGDDETAFGYKGLKILLYYIAGSL	O14929	70	1
SPFEQRAYPHVFTKGIPNVLRRIRESF	O14949	33	1
NEYSNIEEFAEGSKINASKNQQDDGKM	O14979	137	1
SKINASKNQQDDGKMFIGGLSWDTSKK	O14979	149	1
KMFIGGLSWDTSKKDLTEYLSRFGEVV	O14979	162	1
VTGRSRGFGFVLFKDAASVDKVLELKE	O14979	197	1
FGFVLFKDAASVDKVLELKEHKLDGKL	O14979	204	1
KRAKALKGKEPPKKVFVGGLSPDTSEE	O14979	234	1
YQYLKDSAGEPLYKLFKAIKHQVEKGP	O15031	1423	1
DFKRRGASVDDFLKGSELGKQPHCCHG	O15034	727	1
ASVDDFLKGSELGKQPHCCHGDEYHTE	O15034	733	1
LILSGARVNAKDSKWLTPLHRAVASCS	O15084x1	106	1
GGGGPGRAGCCLGKAVRGAKGHHHPHP	O15105	64	1
RAGCCLGKAVRGAKGHHHPHPPAAGAG	O15105	70	1
DQPHADRRREILAKYPEIKSLMKPDPN	O15121	29	1
FPNIPGKSLPLVRKIAAEYYDNLPHYN	O15121	278	1
GSRNPRILLAVNGKVFDVTKGSKFYGP	O15173	126	1
AVNGKVFDVTKGSKFYGPAGPYGIFAG	O15173	135	1
VQMESVREWEMQFKEKYDYVGRLLKPG	O15173	191	1
MESVREWEMQFKEKYDYVGRLLKPGEE	O15173	193	1
RHSEYNPQLSLLAKFRSASLHSEPLMP	O15198	159	1
ELTKMCTIRMSFVKGWGAEYHRQDVTS	O15198	420	1
GLLLLLAESRSEGKSMFAGVPTMRESS	O15260	139	1
GNRDTYFHLLQTLKRLDRRDEATALWW	O15287	559	1
RERIEGLGGSVMNKSGVNRVVWKRPRL	O15297	238	1
IKDQKAYKEGKLQKALEDAFLAIDAKL	O15355	92	1
TRETPSQENGPTAKAYTGFSSNSERGT	O15355	209	1
DSGTTAVVALIRGKQLIVANAGDSRCV	O15355	339	1
NAGDSRCVVSEAGKALDMSYDHKPEDE	O15355	358	1
LATSCRRLHSEVDKVLSGLEILSKVFD	O15357	224	1
EVDKVLSGLEILSKVFDQQSSPMVTRL	O15357	234	1
RKAKTIPVQAFEVKLDVTLGDLTKIGK	O15357	315	1
PEQFRDMPYQPFSKGDRLGKVADWTGA	O15371	35	1
GKVADWTGATYQDKRYTNKYSSQFGGG	O15371	53	1
KERERIRLQKKFQKQFGVRQKWDQKSQ	O15371	142	1
LTHSLVLHYGLYKKMIVFKPYQASQHD	O15379	44	1
WGEFRVVERTITMKQLLRALEEGRVRE	O15382	321	1
MYAWVKAFSQSVQKIREEERRILEKAG	O15440	383	1
LYPCIDSHLGEPHKFKREWASVMRCIA	O15503	156	1
PCIDSHLGEPHKFKREWASVMRCIAVF	O15503	158	1
GTSYRNVLQAAIQKSLKDPSNNFRLHN	O15519	192	1
FQKIIKLEYDFPEKFFPKARDLVEKLL	O15530	304	1
LQQNLSSSHRALEKQIDTLAGKLDALT	O15554	394	1
ILDVEIIFNERGSKGFGFVTFENSADA	O43251x8	221	1
SSLSIEETNKLRAKLGLKPLEVNAIKK	O43290	129	1
ERALRTVWSSGDDKEQLVKNTYVL---	O43291	242	1
TVWSSGDDKEQLVKNTYVL--------	O43291	247	1
ALTLRGINSFRQYKYDLVAVGKALEGM	O43292	329	1
HSMQPKALIHRDLKPPNLLLVAGGTVL	O43318	158	1
MAPEVFEGSNYSEKCDVFSWGIILWEV	O43318	209	1
ENKSLSTYYQQCKKQLEVIRSQQQKRQ	O43318	590	1
EHYKTLIEAGLPQKVAERLDEIFQTGL	O43390	41	1
SVANNRLFVGSIPKNKTKENILEEFSK	O43390	255	1
RNLATTVTEEILEKSFSEFGKLERVKK	O43390	359	1
TEEILEKSFSEFGKLERVKKLKDYAFV	O43390	366	1
DLDKEFLQDLKELKVLVADKDLLDLHK	O43427	245	1
LQDLKELKVLVADKDLLDLHKSLVCTA	O43427	251	1
SFSTFASGPAGREKTLRQAGAPNNRWR	O43474	32	1
QKRQRLETAERFQKHLERVIEMIQNCL	O43513	155	1
TAYLFSRFVKSLNKQMNPFIEDILNRI	O43592	557	1
QALMRNLLTPLMEKFKILLEKLMLAQD	O43592	627	1
LMRNLLTPLMEKFKILLEKLMLAQDEE	O43592	629	1
LTPLMEKFKILLEKLMLAQDEERQASL	O43592	634	1
FNLMKYDSYSRFLKSDLFLKHKRTEEE	O43665x3	148	1
DLLLDPAWEKQQRKTFTAWCNSHLRKA	O43707	54	1
GLLLWCQRKTAPYKNVNVQNFHISWKD	O43707	181	1
PVTNLNNAFEVAEKYLDIPKMLDAEDI	O43707	233	1
RLSNRPAFMPSEGKMVSDINNGWQHLE	O43707	378	1
EIRRLERLDHLAEKFRQKASIHEAWTD	O43707	417	1
TTVTPQIINSKWEKVQQLVPKRDHALL	O43707	625	1
INSKWEKVQQLVPKRDHALLEEQSKQQ	O43707	632	1
DQVIASFKVLAGDKNFITAEELRRELP	O43707	859	1
DVLKSRFQTAPPGKYPNGFRDVLRELI	O43772	244	1
KILESSQTLLSVLKREAGNLTKATAPD	O43805	97	1
HQRVRRFGIMGLYKGLEAKLLQTVLTA	O43808	268	1
QTGWPRGVTQFGNKYIQQTKPLTLERT	O43809	23	1
GVTQFGNKYIQQTKPLTLERTINLYPL	O43809	29	1
KEHKKLFLVQLQEKALFAVPKNYKLVA	O43809	182	1
LVQLQEKALFAVPKNYKLVAAPLFELY	O43809	189	1
LKIVTRAKSQRIAKFAFDYATKKGRGK	O43837	199	1
GPLAKIWLAAHWDKKLTKAHVFECNLE	O60216	25	1
YLLADCNEAFIKIKMAFRPGVVDLPEE	O60216	86	1
LDLAPPTKKLMMWKETGGVEKLFSLPA	O60216	364	1
KKLMMWKETGGVEKLFSLPAQPLWNNR	O60216	371	1
SLPAQPLWNNRLLKLFTRCLTPLVPED	O60216	387	1
ELCRNTNRKQAAAKFYSFLVLKKQQAI	O60216	596	1
KQAAAKFYSFLVLKKQQAIELTQEEPY	O60216	604	1
KLTLAKGEYKMALKNLEMISDEIHERR	O60239	248	1
HPSLEIPMLIPKEKPPITVVGDVGGRI	O60256	251	1
GRLRWMRQEQIRFKNLQQQEITKQLRR	O60333x3	930	1
QIRFKNLQQQEITKQLRRQNVPHRFIP	O60333x3	939	1
IVKTQEELKELLNKMVNLKEKIKELHQ	O60341x2	471	1
RLLQLGHKGGGVVKVLGQGPGAAAARE	O60346	246	1
LDLTGNPRLVLDHKTLELLNNIRCFKI	O60346	1146	1
VMEQRKELFRRLQKWELNTYLYAPKDD	O60502	87	1
NVSQSPYLRTVGEKLLPGIEVLWTGPK	O60502	240	1
NDYDQKRLFLGPYKGRSTELIPRLKGV	O60502	297	1
PTSKVYTIRPYFPKDEASVYKICREMY	O60502	723	1
LGMRVNNVYDVDNKTYLIRLQKPDFKA	O60524	35	1
QNISELKDGELWNKFFVRILNANDEAT	O60566x3	1009	1
LLQALTRSNGAIQKIVAFENAFERLLD	O60763	202	1
LIEKRIGKENFIEKLGFISKHELYSRA	O60763	580	1
SQIQQHKDQYNLLKIQLGKDNQHQGSY	O60763	705	1
QDDLLVLLADQDQKILSLKNKLKDLGH	O60763	919	1
TPKLQHLQGSALQKPFHASRLVVPELS	O60826	162	1
YEKHKEVEAAQGVKILGKDLEKTLAGL	O60841	932	1
ILGVPPGASENELKKAYRKLAKEYHPD	O60884	25	1
LGVPPGASENELKKAYRKLAKEYHPDK	O60884	26	1
KEYHPDKNPNAGDKFKEISFAYEVLSN	O60884	46	1
HPLKVSLEDLYNGKTTKLQLSKNVLCS	O60884	131	1
KVSLEDLYNGKTTKLQLSKNVLCSACS	O60884	134	1
RGEGMPQYRNPFEKGDLYIKFDVQFPE	O60884	326	1
RNPSGINDDYGQLKNFKKFKKVTYPGA	O60934	683	1
VIAALMLYRHKKSKFTDPGMGNLTYSN	O75096	1753	1
YTKLLLTKISFHLKHPQFPAGLEVTDE	O75146	146	1
EVLSDAKKRDIYDKYGKEGLNGGGGGG	O75190	67	1
PEDIKKAYRKLALKWHPDKNPENKEEA	O75190x2	29	1
SGMGNFKSISTSTKMVNGRKITTKRIV	O75190x2	196	1
GQERVEVEEDGQLKSLTINGKEQLLRL	O75190x2	225	1
EEDGQLKSLTINGKEQLLRLDNK----	O75190x2	232	1
SRAYERFTGNQIAKIYQQNPEAYSHTE	O75191	178	1
GRRRRSPGGSALPKQPERSLASALPGA	O75204	25	1
SQSQGIQQLLQAEKRAAEKVSEARKRK	O75348	16	1
NVLPREPLIATAVKFLQNSRVRQSPLA	O75381	34	1
QNINELKSEINSLKGLLLNRRQFPPSP	O75381	220	1
RRGGDGQINEQVEKLRRPEGASNESER	O75381	363	1
GLWIDAGSRYENEKNNGTAHFLEHMAF	O75439	95	1
ILGPTENIKSISRKDLVDYITTHYKGP	O75439	224	1
SRKDLVDYITTHYKGPRIVLAAAGGVS	O75439	235	1
YNRSPAIAAVGPIKQLPDFKQIRSNMC	O75439	472	1
KRPIKEVLTDIFAKVLEKGWVDSRSIH	O75448	717	1
KEVLTDIFAKVLEKGWVDSRSIHIFDT	O75448	721	1
--------MTRDFKPGDLIFAKMKGYP	O75475	6	1
SENKEKYGKPNKRKGFNEGLWEIDNNP	O75475	75	1
GFNEGLWEIDNNPKVKFSSQQAATKQS	O75475	89	1
RLQRIHAEIKNSLKIDNLDVNRCIEAL	O75475	364	1
TEMITTLKKIRRFKVSQVIMEKSTMLY	O75475	407	1
KIRRFKVSQVIMEKSTMLYNKFKNMFL	O75475	415	1
SQVIMEKSTMLYNKFKNMFLVGEGDSV	O75475	422	1
VIMEKSTMLYNKFKNMFLVGEGDSVIT	O75475	424	1
RGPVLSLAFSPNGKYLASAGEDQRLKL	O75529	481	1
TLSPEEQKERKIMKLLLKIKNGTPPMR	O75533	499	1
ANYIKTEILPPFFKHFWQHRMALDRRN	O75533	816	1
VNVIGMHKMTPPIKDLLPRLTPILKNR	O75533	1014	1
GPHDVLATLLNNLKVQERQNRVCTTVA	O75533	1102	1
RIMGKMEADPELSKFLYQLHETEKEDL	O75643	358	1
DLVFTQGSHFMANKRCQLPDGSFRRQR	O75643	426	1
GSEEQLLPVEKLPKYAQAGFEGFKTLN	O75643	469	1
KLPKYAQAGFEGFKTLNRIQSKLYRAA	O75643	479	1
ASTEVLRTEAEQCKNLELKDLLPYGFA	O75643	770	1
NITVREEEKLELQKLLERVPIPVKESI	O75643	1039	1
LTGETSTDLKLLGKGNIIISTPEKWDI	O75643	1421	1
LLGKGNIIISTPEKWDILSRRWKQRKN	O75643	1431	1
NISHTQTRLLSMAKPVYHAITKHSPKK	O75643	1544	1
MVTQAMWSKDSYLKQLPHFTSEHIKRC	O75643	1961	1
VIGDAKSNSLISIKRLTLQQKAKVKLD	O75643	2080	1
---------MAFGKSHRDPYATSVGHL	O75674	5	1
LIVKKEFVKENLVKLLNPRYNLPLDIQ	O75674	103	1
DVSEVKEVYLDLVKKGVQFPPSEAEAE	O75674	148	1
VPTAPALSSVIAPKNSTVTLVPEQIGK	O75674	191	1
KYASRSRKLILAQKLSELAVEKAAELT	O75717	811	1
RYGEDSEQFRDASKILVDALQKFADDM	O75787	238	1
YCPLPRLADLEALKVADSKTLLESERE	O75792	64	1
SGYPNDPKTKAWLKEHVEPVFGFPQFV	O75792	221	1
RPNDIYVNMKTDFKAQLARCQKLLDGG	O75817	46	1
MNPSSRDDFTEFGKLLKDKITQYEKSL	O75822	161	1
SAEMCRDLAPEVEKLLLQPSPYVRKKA	O75843	145	1
WSQKGPGDSTRPSKPGPVSWKSLAITF	O75880	89	1
AEKLEKERQRHIGKPLLGGPFSLTTHT	O75880	133	1
NNKFISELRDDFLKFDDKFAYLVSNIP	O75881	218	1
EKIIKCFSSEKLAKMQGWSEVFQSRQD	O75881	256	1
IQRISLNTLTLNVKSEKVYTRHGVPIS	O75955	51	1
ERLTGVSISQVNHKPLRTA--------	O75955	422	1
IIIRSLVPGGIAEKDGRLLPGDRLMFV	O75970	741	1
------------MKDSLVLLGRVPAHP	O76071	2	1
IRIWGTEGDSWICKSVLSEGHQRTVRK	O76071	53	1
LAKNRQTFLLQTTKLTRLARRMCRDLL	O94776	460	1
CSIRLPKAAKTPLKIHPLVRLPLATIV	O94776	508	1
IHPLVRLPLATIVKDLVAQAPLKPKTP	O94776	522	1
PADAPNPVVFVATKDTRALRKALTHLE	O94776	611	1
FYQNRAAAFEQLQKWKEVAQDCTKAVE	O94826	168	1
QNQQSMLLADKVLKLLGKEKAKEKYKN	O94826	233	1
SSFTDDIISQPMLKGEKSDEDKDKEGE	O94826	275	1
IRLRPESALAQAQKCFALYRQAYTGNN	O94826	441	1
PPGFPSARLSPEQKDTFSQQILRERVN	O94829	923	1
RNCIEIVNKLIAQKQLEVVHTLDGKEY	O94874	43	1
TGKGAGERAGPDWKAALQREREEQQHL	O94964x2	1047	1
RLQGEKQQVEQQVKELQNRLSQLQKAA	O94964x2	1105	1
QVKELQNRLSQLQKAADPWVLKHSELE	O94964x2	1116	1
LSQLQKAADPWVLKHSELEKQDNSWKE	O94964x2	1124	1
VGKARSSNFTLSEKLDLLKLVKPYVKI	O95073	15	1
---------MSFPKYKPSSLRTLPETL	O95168	5	1
HLQADPTKLELLYKSFKVKKEDFKEQQ	O95391	355	1
PLKHLERRDAESLKLLKEAIWEEKQGT	O95396	387	1
DVMKLDLITVEAFKPILSTRSLKGLVK	O95456	251	1
KPILSTRSLKGLVKNIPQSTEILKKLM	O95456	264	1
RKVAADWMSNLGFKRRVQESTQVLREL	O95466x2	111	1
FQTQLPTLGVGALKPREEPNHRSSAKD	O95486	650	1
HKDLIPLQGGEAPKLGPGRPRYSFLDL	O95528	208	1
PVLETAPRDAQLIKELGLRLLYAVNTH	O95571	66	1
KLKEIAFPKAEELKAELLKRYTKEYTE	O95630	107	1
QELEKEKQRVAQQKQQQLEQEQFHAFE	O95630	153	1
AQKAGLYMKMEPVKELTGGGTTFSVRK	O95696x2	368	1
SNSELIRLINNAIKNDLASRNPTFMCL	O95782	117	1
PTEMAAQDFFQRWKQLSLPQQEAQKIF	O95782	880	1
RWKQLSLPQQEAQKIFKANHPMDAEVT	O95782	891	1
AIKLLEHSKGAGSKTLQQNAESRFN--	O95816	200	1
QAVDNFEGKKTDKKYLMIEEYLTKELL	O95817	450	1
VAELTSLSDEDSGKGSQPPSPPSPAPS	O95863	98	1
EAYAAFPGLGQVPKQLAQLSEAKDLQA	O95863	137	1
GQVPKQLAQLSEAKDLQARKAFNCKYC	O95863	146	1
GLRSKMAIQTQQSKFVNWQVDGEYRGS	O96008	184	1
EHRVHTGFDQHEQKFTGLPRQWQSLIE	O96013	31	1
----MATKAVCVLKGDGPVQGIINFEQ	P00441	10	1
IINFEQKESNGPVKVWGSIKGLTEGLH	P00441	31	1
DHCIIGRTLVVHEKADDLGKGGNEEST	P00441	123	1
KPQLEEKTNETYGKLEAVQYKTQVVAG	P01040	37	1
RVLMVETHNEIYDKFKQSTHSIYMFFN	P01137	123	1
WWMDYQKRYGGFLKRFAEALPSDEEGE	P01210	235	1
IIIGTIFIIKGVRKSNAAERRGPL---	P01903	244	1
KMLNTNYHLPPSPKPMKMKNYNKPWEP	P03928	40	1
PMKMKNYNKPWEPKWTKICSLHSLPPQ	P03928	54	1
MKNYNKPWEPKWTKICSLHSLPPQS--	P03928	57	1
FEVTHDITKYSKAKVFEHIGKKTPIAV	P04040	98	1
VYCKFHYKTDQGIKNLSVEDAARLSQE	P04040	243	1
LKDAQIFIQKKAVKNFTEVHPDYGSHI	P04040	480	1
FDEMKSFAKAFISKANIGPRLTQVSVL	P04275	1720	1
---------MGKVKVGVNGFGRIGRLV	P04406	5	1
QYDSTHGKFHGTVKAENGKLVINGNPI	P04406	61	1
HGKFHGTVKAENGKLVINGNPITIFQE	P04406	66	1
GNPITIFQERDPSKIKWGDAGAEYVVE	P04406	84	1
PITIFQERDPSKIKWGDAGAEYVVEST	P04406	86	1
ADAPMFVMGVNHEKYDNSLKIISNASC	P04406	139	1
VMGVNHEKYDNSLKIISNASCTTNCLA	P04406	145	1
GLMTTVHAITATQKTVDGPSGKLWRDG	P04406	186	1
ITATQKTVDGPSGKLWRDGRGALQNII	P04406	194	1
ALQNIIPASTGAAKAVGKVIPELNGKL	P04406	215	1
IIPASTGAAKAVGKVIPELNGKLTGMA	P04406	219	1
AKAVGKVIPELNGKLTGMAFRVPTANV	P04406	227	1
EKPAKYDDIKKVVKQASEGPLKGILGY	P04406	263	1
FESRAQLGGPEAAKSDETAAK------	P04792	198	1
RYSLRDEFPLLTTKRVFWKGVLEELLW	P04818	77	1
FIKGSTNAKELSSKGVKIWDANGSRDF	P04818	104	1
GSTNAKELSSKGVKIWDANGSRDFLDS	P04818	107	1
QGVDQLQRVIDTIKTNPDDRRIIMCAW	P04818	169	1
VDAAVTPEERHLSKMQQNGYENPTYKF	P05067	751	1
SKMQQNGYENPTYKFFEQMQN------	P05067	763	1
PAENGDAKTDQAQKAEGAGDAK-----	P05204	82	1
LLAALGGNSSPSAKDIKKILDSVGIEA	P05387	21	1
ALGGNSSPSAKDIKKILDSVGIEADDD	P05387	24	1
LGGNSSPSAKDIKKILDSVGIEADDDR	P05387	25	1
DSVGIEADDDRLNKVISELNGKNIEDV	P05387	41	1
DDRLNKVISELNGKNIEDVIAQGIGKL	P05387	49	1
GKNIEDVIAQGIGKLASVPAGGAVAVS	P05387	61	1
SMTLNLADPVGSLKPHLRAKNSDLLTS	P05412	50	1
REFAKFEKEKMNAKWDTGENPIYKSAV	P05556	774	1
MNAKWDTGENPIYKSAVTTVVNPKYEG	P05556	784	1
SDAAVDTSSEITTKDLKEKKEVVEEAE	P06454	15	1
RAAEDDEDDDVDTKKQKTDEDD-----	P06454	103	1
GYGIRYEYGIFNQKIRDGWQVEEADDW	P06737	170	1
EADDWLRYGNPWEKSRPEFMLPVHFYG	P06737	192	1
MRIFVDIEKLPWSKAWELTQKTFAYTN	P06737	364	1
PEALERWPVDLVEKLLPRHLEIIYEIN	P06737	395	1
NQKHLDRIVALFPKDVDRLRRMSLIEE	P06737	421	1
KDFSELEPDKFQNKTNGITPRRWLLLC	P06737	483	1
NKLKFSQFLETEYKVKINPSSMFDVQV	P06737	555	1
LYMNPKAWNTMVLKNIAASGKFSSDRT	P06737	804	1
WNTMVLKNIAASGKFSSDRTIKEYAQN	P06737	811	1
PAMAALTRDPQFQKLQQWYREHRSELN	P06744x2	51	1
VTEDVMRMLVDLAKSRGVEAARERMFN	P06744x2	112	1
ILVDGKDVMPEVNKVLDKMKSFCQGPL	P06744x2	163	1
FTTQETITNAETAKEWFLQAAKDPSAV	P06744x2	237	1
NAETAKEWFLQAAKDPSAVAKHFVALS	P06744x2	245	1
WFLQAAKDPSAVAKHFVALSTNTTKVK	P06744x2	252	1
GKSPEDLERLLPHKVFEGNRPTNSIVF	P06744x2	477	1
NVSQAIHKYNAYRKAASVIAKYPHKIK	P06746	41	1
KYPHKIKSGAEAKKLPGVGTKIAEKID	P06746	61	1
KIAEKIDEFLATGKLRKLEKIRQDDTS	P06746	81	1
FGCELKADKDYHFKVDNDENEHQLSLR	P06748	32	1
EEEEDVKLLSISGKRSAPGGGSKVPQK	P06748	141	1
SIEKGGSLPKVEAKFINYVKNCFRMTD	P06748	267	1
SLPKVEAKFINYVKNCFRMTDQEAIQD	P06748	273	1
RSAAREDDSIRPFKVETSDEEIHDLHQ	P07099	52	1
DELALVDVLEDKLKGEMMDLQHGSLFL	P07195	60	1
MDLQHGSLFLQTPKIVADKDYSVTANS	P07195	77	1
GSLFLQTPKIVADKDYSVTANSKIVVV	P07195	82	1
SRLNLVQRNVNVFKFIIPQIVKYSPDC	P07195	119	1
GTDNDSENWKEVHKMVVESAYEVIKLK	P07195	233	1
VHKMVVESAYEVIKLKGYTNWAIGLSV	P07195	244	1
ILNARGLTSVINQKLKDDEVAQLKKSA	P07195	308	1
NQKLKDDEVAQLKKSADTLWDIQKDLK	P07195	319	1
QLKKSADTLWDIQKDLKDL--------	P07195	329	1
LQGLNDRFAGYIEKVHYLEQQNKEIEA	P07197	118	1
LAQIQASHITVERKDYLKTDISTALKE	P07197	259	1
QASHITVERKDYLKTDISTALKEIRSQ	P07197	263	1
RKDYLKTDISTALKEIRSQLESHSDQN	P07197	271	1
KPKVEAPKLKVQHKFVEEIIEETKVED	P07197	451	1
VKEEAVAEVVTITKSVKVHLEKETKEE	P07197	751	1
VEKITSEGGDGATKYITKSVTVTQKVE	P07197	871	1
TSEGGDGATKYITKSVTVTQKVEEHEE	P07197	875	1
ANSKGGVTTQALAKYLKALDTRMAAES	P07199	276	1
TVHPLERGVVQQVKGHYRQAMLLKAMA	P07199	334	1
VYAASGGLRQVPVKWTAPEALNYGRYS	P07332	725	1
EKWEFPRNNLQFGKTLGAGAFGKVVEA	P07333	586	1
LARDIMNDSNYIVKGNARLPVKWMAPE	P07333	812	1
NPYPGILVNSKFYKLVKDGYQMAQPAF	P07333	867	1
PGILVNSKFYKLVKDGYQMAQPAFAPK	P07333	870	1
AAPASALVRIPLHKFTSIRRTMSEVGG	P07339	28	1
GSVEDLIAKGPVSKYSQAVPAVTEGPI	P07339	54	1
GVKVERQVFGEATKQPGITFIAAKFDG	P07339	184	1
LPAITLKLGGKGYKLSPEDYTLKVSQA	P07339	348	1
ERDALNIETAIKTKGVDEVTIVNILTN	P07355x2	67	1
LSGHLETVILGLLKTPAQYDASELKAS	P07355x2	122	1
RTNQELQEINRVYKEMYKTDLEKDIIS	P07355x2	166	1
NRVYKEMYKTDLEKDIISDTSGDFRKL	P07355x2	175	1
ISIMTERSVPHLQKVFDRYKSYSPYDM	P07355x2	245	1
MLKIRSEFKRKYGKSLYYYIQQDTKGD	P07355x2	331	1
YGKSLYYYIQQDTKGDYQKALLYLCGG	P07355x2	342	1
NLTPDALKSRTIRKWNTTLYEGTWRRG	P07384	365	1
RNYPATFWVNPQFKIRLDETDDPDDYG	P07384	398	1
QDGRTGHGLRRSSKFCLKEHKALKTLG	P07550	263	1
GLRRSSKFCLKEHKALKTLGIIMGTFT	P07550	270	1
AFQELLCLRRSSLKAYGNGYSSNGNTG	P07550	348	1
NTGEQSGYHVEQEKENKLLCEDLPGTE	P07550	372	1
EQSGYHVEQEKENKLLCEDLPGTEDFV	P07550	375	1
DLISYGQDWRKYYKVEPLDFGGTQKQK	P07686	465	1
LRELISNSSDALDKIRYESLTDPSKLD	P07900x2	180	1
YESLTDPSKLDSGKELHINLIPNKQDR	P07900x2	196	1
DSGKELHINLIPNKQDRTLTIVDTGIG	P07900x2	206	1
TKADLINNLGTIAKSGTKAFMEALQAG	P07900x2	234	1
EYLEERRIKEIVKKHSQFIGYPITLFV	P07900x2	331	1
SQFIGYPITLFVEKERDKEVSDDEAEE	P07900x2	346	1
PDDITNEEYGEFYKSLTNDWEDHLAVK	P07900x2	436	1
SKILKVIRKNLVKKCLELFTELAEDKE	P07900x2	541	1
LFTELAEDKENYKKFYEQFSKNIKLGI	P07900x2	558	1
DKENYKKFYEQFSKNIKLGIHEDSQNR	P07900x2	565	1
NYKKFYEQFSKNIKLGIHEDSQNRKKL	P07900x2	568	1
SLKDYCTRMKENQKHIYYITGETKDQV	P07900x2	611	1
ENQKHIYYITGETKDQVANSAFVERLR	P07900x2	621	1
DEYCVQQLKEFEGKTLVSVTKEGLELP	P07900x2	661	1
LRDNSTMGYMAAKKHLEINPDHSIIET	P07900x2	754	1
QRGIFLVRESETTKGAYSLSIRDWDEI	P07947	191	1
YYITTRAQFDTLQKLVKHYTEHADGLC	P07947	235	1
NEYTARQGAKFPIKWTAPEAALYGRFT	P07947	437	1
HPDYIHGRLQSLGKNFALRVLLVQVDV	P07992x3	162	1
SLAGAEKNGLVKIKVAEDEAEAAAAAK	P08195	147	1
LAVCSEAKGLVTLKHSATPFLKVEPFL	P08243	168	1
VKNNLRILFNNAVKKRLMTDRRIGCLL	P08243	244	1
LLRETFEDSNLIPKEILWRPKEAFSDG	P08243	460	1
RPKEAFSDGITSVKNSWFKILQEYVEH	P08243	478	1
HQVDDAMMANAAQKFPFNTPKTKEGYY	P08243	504	1
DPPFEVRGANQWIKFKSVS--------	P08559x4	423	1
APRDPIPYLPPLEKLPHEKHHNQPYCG	P08621	27	1
DPHNDPNAQGDAFKTLFVARVNYDTTE	P08621	103	1
SKLRREFEVYGPIKRIHMVYSKRSGKP	P08621	130	1
VDFSLADAINTEFKNTRTNEKVELQEL	P08670	97	1
AINTEFKNTRTNEKVELQELNDRFANY	P08670	104	1
LQELNDRFANYIDKVRFLEQQNKILLA	P08670	120	1
NYIDKVRFLEQQNKILLAELEQLKGQG	P08670	129	1
QQNKILLAELEQLKGQGKSRLGDLYEE	P08670	139	1
ILLAELEQLKGQGKSRLGDLYEEEMRE	P08670	143	1
RELRRQVDQLTNDKARVEVERDNLAED	P08670	168	1
RDNLAEDIMRLREKLQEEMLQREEAEN	P08670	188	1
RKVESLQEEIAFLKKLHEEEIQELQAQ	P08670	235	1
LRDVRQQYESVAAKNLQEAEEWYKSKF	P08670	282	1
VAAKNLQEAEEWYKSKFADLSEAANRN	P08670	292	1
AKNLQEAEEWYKSKFADLSEAANRNND	P08670	294	1
EAANRNNDALRQAKQESTEYRRQVQSL	P08670	313	1
DTIGRLQDEIQNMKEEMARHLREYQDL	P08670	373	1
VKMALDIEIATYRKLLEGEESRISLPL	P08670	402	1
TNLDSLPLVDTHSKRTLLIKTVETRDG	P08670	439	1
PLVDTHSKRTLLIKTVETRDGQVINET	P08670	445	1
TKTVKKAARVIIEKYYTRLGNDFHTNK	P08708	19	1
EEIAIIPSKKLRNKIAGYVTHLMKRIQ	P08708	49	1
LRNKIAGYVTHLMKRIQRGPVRGISIK	P08708	59	1
KRIQRGPVRGISIKLQEEERERRDNYV	P08708	72	1
ALDQEIIEVDPDTKEMLKLLDFGSLSN	P08708	103	1
EIIEVDPDTKEMLKLLDFGSLSNLQVT	P08708	107	1
NLQVTQPTVGMNFKTPRGPV-------	P08708	129	1
FERKNERNAEAKRKMALARERKTVKTL	P08908	334	1
LYFQDSGLSRFLLKSCPLLTKEYIPPL	P08910	57	1
EKQYIRTFVDYAQKNGYRCAVLNHLGA	P08910	152	1
HRNKHTFLQHHSDKRRPPSAELYSNAL	P09619	707	1
ERQIKIWFQNRRMKWKKENKTAGPGTT	P09629	191	1
QIKIWFQNRRMKWKKENKTAGPGTTGQ	P09629	193	1
TGKGQDGIGSKAEKTLGDFAAEYAKSN	P09874	108	1
AEKTLGDFAAEYAKSNRSTCKGCMEKI	P09874	119	1
GMIDRWYHPGCFVKNREELGFRPEYSA	P09874	165	1
KEKDKDSKLEKALKAQNDLIWNIKDEL	P09874	239	1
CSTNDLKELLIFNKQQVPSGESAILDR	P09874	269	1
DAYYCTGDVTAWTKCMVKTQTPNRKEW	P09874	320	1
KTQTPNRKEWVTPKEFREISYLKKLKV	P09874	337	1
NSSASADKPLSNMKILTLGKLSRNKDE	P09874	394	1
DKPLSNMKILTLGKLSRNKDEVKAMIE	P09874	400	1
GINKSEKRMKLTLKGGAAVDPDSGLEH	P09874	528	1
PDSGLEHSAHVLEKGGKVFSATLGLVD	P09874	548	1
GLEHSAHVLEKGGKVFSATLGLVDIVK	P09874	551	1
KVFSATLGLVDIVKGTNSYYKLQLLED	P09874	564	1
TNSYYKLQLLEDDKENRYWIFRSWGRV	P09874	579	1
RSWGRVGTVIGSNKLEQMPSKEDAIEH	P09874	600	1
NAWHSKNFTKYPKKFYPLEIDYGQDEE	P09874	637	1
KLTVNPGTKSKLPKPVQDLIKMIFDVE	P09874	667	1
QDLIKMIFDVESMKKAMVEYEIDLQKM	P09874	683	1
TCSLASPASVCRTKHLHLRCSVDFTRR	P09960	20	1
LTIEKVVINGQEVKYALGERQSYKGSP	P09960	73	1
PEIFLGFLKAYVEKFSYKSITTDDWKD	P09960	414	1
LGFLKAYVEKFSYKSITTDDWKDFLYS	P09960	418	1
NACIALSQRWITAKEDDLNSFNATDLK	P09960	480	1
TEQGRMKFTRPLFKDLAAFDKSHDQAV	P09960	573	1
KSHDQAVRTYQEHKASMHPVTAMLVGK	P09960	593	1
--------MQIFVKTLTGKTITLEVEP	P0CG48	6	1
---MQIFVKTLTGKTITLEVEPSDTIE	P0CG48	11	1
EVEPSDTIENVKAKIQDKEGIPPDQQR	P0CG48	29	1
GIPPDQQRLIFAGKQLEDGRTLSDYNI	P0CG48	48	1
LEDGRTLSDYNIQKESTLHLVLRLRGG	P0CG48	63	1
HSPSSKDEQSIGLKDSLLAHSSDPVEM	P10586	1303	1
ATGLEREIMLAAKKGLDPYNVLAPKGA	P10606	57	1
AKKGLDPYNVLAPKGASGTREDPNLVP	P10606	68	1
TREDPNLVPSISNKRIVGCICEEDNTS	P10606	86	1
VFEHDSVELNCKMKFAVYLPPKAETGK	P10768	31	1
GALICALKNPGKYKSVSAFAPICNPVL	P10768	167	1
KKAFSGYLGTDQSKWKAYDATHLVKSY	P10768	198	1
AFSGYLGTDQSKWKAYDATHLVKSYPG	P10768	200	1
QSKWKAYDATHLVKSYPGSQLDILIDQ	P10768	209	1
LAPHLTRAYAKDVKFGADARALMLQGV	P10809	31	1
DLLADAVAVTMGPKGRTVIIEQSWGSP	P10809	58	1
GRTVIIEQSWGSPKVTKDGVTVAKSID	P10809	72	1
VIIEQSWGSPKVTKDGVTVAKSIDLKD	P10809	75	1
GSPKVTKDGVTVAKSIDLKDKYKNIGA	P10809	82	1
GTTTATVLARSIAKEGFEKISKGANPV	P10809	125	1
ARSIAKEGFEKISKGANPVEIRRGVML	P10809	133	1
AVDAVIAELKKQSKPVTTPEEIAQVAT	P10809	160	1
GDKEIGNIISDAMKKVGRKGVITVKDG	P10809	191	1
KTLNDELEIIEGMKFDRGYISPYFINT	P10809	218	1
DRGYISPYFINTSKGQKCEFQDAYVLL	P10809	233	1
CEFQDAYVLLSEKKISSIQSIVPALEI	P10809	250	1
DGEALSTLVLNRLKVGLQVVAVKAPGF	P10809	292	1
PHDLGKVGEVIVTKDDAMLLKGKGDKA	P10809	352	1
GEVIVTKDDAMLLKGKGDKAQIEKRIQ	P10809	359	1
PANEDQKIGIEIIKRTLKIPAMTIAKN	P10809	469	1
IKRTLKIPAMTIAKNAGVEGSLIVEKI	P10809	481	1
AFEGQAHGADRSGKDGVMEMNSIEPAK	P11169	477	1
GLKVVSPWNSEDAKGLIKSAIRDNNPV	P11177	184	1
VRVTGADVPMPYAKILEDNSIPQVKDI	P11177	336	1
PCADILEVGMLLSKINSLAHLRAAPCN	P11309	96	1
RYPEGIKWKFLEHKGPVFAPPYEPLPE	P11387	223	1
EPLPENVKFYYDGKVMKLSPKAEEVAT	P11387	245	1
EYTTKEIFRKNFFKDWRKEMTNEEKNI	P11387	280	1
TEARKQMSKEEKLKIKEENEKLLKEYG	P11387	326	1
CIMDNHKERIANFKIEPPGLFRGRGNH	P11387	354	1
RYYNKVPVEKRVFKNLQLFMENKQPED	P11387	549	1
LCNHQRAPPKTFEKSMMNLQTKIDAKK	P11387	642	1
PNSKLNLVVKPLEKVLLEEGEAQRLAD	P11441	76	1
ADSPPPQVWQLISKVLARHFSAADASR	P11441	101	1
SRFLHPEVTETMEKGFSK---------	P11441	153	1
LSEEVELYGETKAKVLLSALERLKHRP	P11586	354	1
LSALERLKHRPDGKYVVVTGITPTPLG	P11586	370	1
IDARIFHELTQTDKALFNRLVPSVNGV	P11586	473	1
LTTSLEDMRERLGKMVVASSKKGEPVS	P11586	588	1
SRLSREHGAFDAVKCTHWAEGGKGALA	P11586	784	1
AERALDTMNFDVIKGKPVRIMWSQRDP	P11940	78	1
RALDTMNFDVIKGKPVRIMWSQRDPSL	P11940	80	1
PSLRKSGVGNIFIKNLDKSIDNKALYD	P11940	104	1
KSGVGNIFIKNLDKSIDNKALYDTFSA	P11940	108	1
HFETQEAAERAIEKMNGMLLNDRKVFV	P11940	157	1
SRKEREAELGARAKEFTNVYIKNFGED	P11940	188	1
LGARAKEFTNVYIKNFGEDMDDERLKD	P11940	196	1
IKNFGEDMDDERLKDLFGKFGPALSVK	P11940	208	1
EDMDDERLKDLFGKFGPALSVKVMTDE	P11940	213	1
LSVKVMTDESGKSKGFGFVSFERHEDA	P11940	231	1
KAVDEMNGKELNGKQIYVGRAQKKVER	P11940	259	1
AQKKVERQTELKRKFEQMKQDRITRYQ	P11940	279	1
ERQTELKRKFEQMKQDRITRYQGVNLY	P11940	284	1
DRITRYQGVNLYVKNLDDGIDDERLRK	P11940	299	1
KNLDDGIDDERLRKEFSPFGTITSAKV	P11940	312	1
ITSAKVMMEGGRSKGFGFVCFSSPEEA	P11940	333	1
KAVTEMNGRIVATKPLYVALAQRKEER	P11940	361	1
AAATPAVRTVPQYKYAAGVRNPQQHLN	P11940	512	1
VDEAVAVLQAHQAKEAAQKAVNSATGV	P11940	620	1
ERVKLLLQVQHASKQISAEKQYKGIID	P12235	43	1
QYKGIIDCVVRIPKEQGFLSFWRGNLA	P12235	63	1
PTQALNFAFKDKYKQLFLGGVDRHKQF	P12235	96	1
LSPKDRVRDVFEAKARHGFCGIPITDT	P12268	134	1
REDLVVAPAGITLKEANEILQRSKKGK	P12268	195	1
KEANEILQRSKKGKLPIVNEDDELVAI	P12268	208	1
SIFQINMIKYIKDKYPNLQVIGGNVVT	P12268	293	1
VLACGRPQATAVYKVSEYARRFGVPVI	P12268	349	1
KKYRGMGSLDAMDKHLSSQNRYFSEAD	P12268	422	1
IKVAQGVSGAVQDKGSIHKFVPYLIAG	P12268	450	1
GVSGAVQDKGSIHKFVPYLIAGIQHSC	P12268	455	1
IAGIQHSCQDIGAKSLTQVRAMMYSGE	P12268	474	1
LTQVRAMMYSGELKFEKRTSSAQVEGG	P12268	489	1
---MPFSNSHNALKLRFPAEDEFPDLS	P12277	11	1
DWPDARGIWHNDNKTFLVWVNEEDHLR	P12277	223	1
VNEEDHLRVISMQKGGNMKEVFTRFCT	P12277	242	1
RFCTGLTQIETLFKSKDYEFMWNPHLG	P12277	265	1
SNLGTGLRAGVHIKLPNLGKHEKFSEV	P12277	298	1
LRAGVHIKLPNLGKHEKFSEVLKRLRL	P12277	304	1
GVHIKLPNLGKHEKFSEVLKRLRLQKR	P12277	307	1
PNLGKHEKFSEVLKRLRLQKRGTGGVD	P12277	313	1
RKFDVNQLQNTTIKRIIKKVQDLERAA	P12821	718	1
STSVCVRAHESVVKSEDFSLPAYMDRR	P13073	29	1
DRRDHPLPEVAHVKHLSASQKALKEKE	P13073	53	1
KHYVYGPLPQSFDKEWVAKQTKRMLDM	P13073	135	1
EWVAKQTKRMLDMKVNPIQGLASKWDY	P13073	149	1
LDMKVNPIQGLASKWDYEKNEWKK---	P13073	159	1
NPIQGLASKWDYEKNEWKK--------	P13073	164	1
DHGKSTLTDSLVCKAGIIASARAGETR	P13639	42	1
AIAERIKPVLMMNKMDRALLELQLEPE	P13639	159	1
AFTLKQFAEMYVAKFAAKGEGQLGPAE	P13639	235	1
KQFAEMYVAKFAAKGEGQLGPAERAKK	P13639	239	1
KLWGDRYFDPANGKFSKSATSPEGKKL	P13639	272	1
GDRYFDPANGKFSKSATSPEGKKLPRT	P13639	275	1
DPIFKVFDAIMNFKKEETAKLIEKLDI	P13639	308	1
MNFKKEETAKLIEKLDIKLDSEDKDKE	P13639	318	1
DIKLDSEDKDKEGKPLLKAVMRRWLPA	P13639	333	1
DSEDKDKEGKPLLKAVMRRWLPAGDAL	P13639	337	1
FGRVFSGLVSTGLKVRIMGPNYTPGKK	P13639	426	1
PNYTPGKKEDLYLKPIQRTILMMGRYV	P13639	445	1
ITTFEHAHNMRVMKFSVSPVVRVAVEA	P13639	498	1
ETVSEESNVLCLSKSPNKHNRLYMKAR	P13639	594	1
RQELKQRARYLAEKYEWDVAEARKIWC	P13639	638	1
LAEKYEWDVAEARKIWCFGPDGTGPNI	P13639	648	1
SQVVAETRKRKGLKEGIPALDNFLDKL	P13639	845	1
WCGHCKQFAPEYEKIANILKDKDPPIP	P13667	103	1
LASRFDVSGYPTIKILKKGQAVDYEGS	P13667	141	1
LAKRFDVSGYPTLKIFRKGRPYDYNGP	P13667	256	1
EQSGPPSKEILTLKQVQEFLKDGDDVI	P13667	294	1
GSTQDSAIKDFVLKYALPLVGHRKVSN	P13667	391	1
GIAKVLVAQHDVYKGLLPEELTPLILA	P13804	85	1
KLEVAPISDIIAIKSPDTFVRTIYAGN	P13804	139	1
KLTKSDRPELTGAKVVVSGGRGLKSGE	P13804	216	1
TGAKVVVSGGRGLKSGENFKLLYDLAD	P13804	226	1
MPARTNNFNVETLKGQAVRKQLWDTAN	P13807	381	1
RNRTERLSDLLDWKYLGRYYMSARHMA	P13807	599	1
YLRQLEEEQAVRPKYLLGREVTGNMRA	P14635	190	1
---------MTVGKSSKMLQHIDYRMR	P14678x3	5	1
------MTVGKSSKMLQHIDYRMRCIL	P14678x3	8	1
CILQDGRIFIGTFKAFDKHMNLILCDC	P14678x3	32	1
ENLVSMTVEGPPPKDTGIARVPLAGAA	P14678x3	88	1
-MAEDMETKIKNYKTAPFDSRFPNQNQ	P14854	13	1
YLDFHRCQKAMTAKGGDISVCEWYQRV	P14854	47	1
GGGGGGENYDDPHKTPASPVVHIRGLI	P14866	97	1
IYSGCCTLKIEYAKPTRLNVFKNDQDT	P14866	269	1
KIEYAKPTRLNVFKNDQDTWDYTNPNL	P14866	277	1
NLSGQGDPGSNPNKRQRQPPLLGDHPA	P14866	302	1
ICDELGVKRPSSVKVFSGKSERSSSGL	P14866	533	1
ALETLGFLNHYQMKNPNGPYPYTLKLC	P14866	568	1
--MASRLLLNNGAKMPILGLGTWKSPP	P15121	12	1
LFIVSKLWCTYHEKGLVKGACQKTLSD	P15121	86	1
IRFPMQRNLVVIPKSVTPERIAENFKV	P15121	263	1
RSVDGPIRLPIVDKYKDMGTVVLGKLE	P15170	309	1
FTLRDEGKTIAIGKVLKLVPEKD----	P15170	490	1
ICFYIKKINPLKEKSIILPKSLISVVR	P15260	279	1
KINPLKEKSIILPKSLISVVRSATLET	P15260	285	1
SEVTLLRNEVAQLKQLLLAHKDCPVTA	P15336	409	1
KDKMHFESGSTLKKFLEESVSMSPEER	P15374	121	1
YTDTLGSIQQHFLKPLQRFLKPQDIEI	P15498	222	1
CLMRAELIVQPELKYGDGIQLTRSREL	P15924	94	1
RLLQLQEQMRALYKAISVPRVRRASSK	P15924	154	1
GDSNTVMRFLNEQKNLHSEISGKRDKS	P15924	931	1
EISGKRDKSEEVQKIAELCANSIKDYE	P15924	949	1
SSENTVVPPETYVKVAGHLRSFQNKKS	P15927x3	215	1
GGVLPNIQAVLLPKKTSATVGPKAPSG	P16104	119	1
GVLPNIQAVLLPKKTSATVGPKAPSGG	P16104	120	1
VLLPKKTSATVGPKAPSGGKKATQASQ	P16104	128	1
-----MASSDIQVKELEKRASGQAFEL	P16949	9	1
PPKKKDLSLEEIQKKLEAAEERRKSHE	P16949	52	1
AEERRKSHEAEVLKQLAEKREHEKEVL	P16949	70	1
EVLKQLAEKREHEKEVLQKAIEENNNF	P16949	80	1
VLQKAIEENNNFSKMAEEKLTHKMEAN	P16949	95	1
------MSGRLWSKAIFAGYKRGLRNQ	P18077	8	1
GVYARDETEFYLGKRCAYVYKAKNNTV	P18077	45	1
GMVRAKFRSNLPAKAIGHRIRVMLYPS	P18077	95	1
EEEEQTKPPRRAPKTLSSFFTPRKPAV	P18858	226	1
LPPPPLTASGVFSKFRDIARLTGSAST	P18858	407	1
RDIARLTGSASTAKKIDIIKGLFVACR	P18858	422	1
ETSSGRVLGRFRGKGSGGLNLGNFFAS	P19021x5	917	1
VVWMKRRDKERQAKQLLIDPEDDVRDN	P19022	756	1
SDIFDKKEKTLLQKLLSKKPEDRPNTS	P19525	517	1
NNSVAYSGVKNSLKEANHDGDFGITLA	P20020	19	1
IQESYGDVYGICTKLKTSPNEGLSGNP	P20020	62	1
QFRGLQSRIEQEQKFTVIRGGQVIQIP	P20020	193	1
LTGESDHVKKSLDKDPLLLSGTHVMEG	P20020	256	1
VNCAYTSKILPPEKEGGLPRHVGNKTE	P20020	533	1
KKCFKILSANGEAKVFRPRDRDDIVKT	P20020	622	1
AKVFRPRDRDDIVKTVIEPMASEGLRT	P20020	634	1
RNEKGEIEQERIDKIWPKLRVLARSSP	P20020	757	1
AVTGDGTNDGPALKKADVGFAMGIAGT	P20020	806	1
VNAFRSSLYEGLEKPESRSSIHNFMTH	P20020	1172	1
IMLGNKKKKKKNVKFPDEDEILEKDEA	P20042	132	1
TKKTSFVNFTDICKLLHRQPKHLLAFL	P20042	227	1
IYGVILTALFLRVKFSRSADAPAYQQG	P20963	54	1
SGVNGPLVILDHVKFPRYAEIVHLTLP	P21281	64	1
IDSRDDFTEERLAKLQDPFSLYRCHTI	P21912	233	1
VVGASQDIIPQLKKKYDVDTLDMVFLD	P21964	178	1
VGASQDIIPQLKKKYDVDTLDMVFLDH	P21964	179	1
SFLEYREVVDGLEKAIYKGPGSEAGP-	P21964	259	1
VFICRGKEDALVTKNLVPGESVYGEKR	P22087	109	1
AAAILGGVDQIHIKPGAKVLYLGAASG	P22087	158	1
DHAVVVGVYRPPPKVKN----------	P22087	318	1
KTKEVYELLDSPGKVLLQSKDQITAGN	P22234	30	1
ELLDSPGKVLLQSKDQITAGNAARKNH	P22234	36	1
EWVCRRIATGSFLKRNPGVKEGYKFYP	P22234	110	1
NPGVKEGYKFYPPKVELFFKDDANNDP	P22234	125	1
FLDRDLMTLPIQNKLAPFIAKRRTPKI	P22830x2	112	1
DEDVGRVIFGLFGKTVPKTVDNFVALA	P23284	67	1
KTVDNFVALATGEKGFGYKNSKFHRVI	P23284	84	1
GFGYKNSKFHRVIKDFMIQGGDFTRGD	P23284	98	1
IYGERFPDENFKLKHYGPGWVSMANAG	P23284	131	1
KDTNGSQFFITTVKTAWLDGKHVVFGK	P23284	158	1
FFITTVKTAWLDGKHVVFGKVLEGMEV	P23284	165	1
DVIIADCGKIEVEKPFAIAKE------	P23284	209	1
TVQTSSAKGIDYDKLIVRFGSSKIDKE	P23381	102	1
RDMNQVLDAYENKKPFYLYTGRGPSSE	P23381	154	1
-MASGVAVSDGVIKVFNDMKVRKSSTP	P23528	13	1
AVSDGVIKVFNDMKVRKSSTPEEVKKR	P23528	19	1
VGQTVDDPYATFVKMLPDKDCRYALYD	P23528	73	1
DCRYALYDATYETKESKKEDLVFIFWA	P23528	92	1
LVFIFWAPESAPLKSKMIYASSKDAIK	P23528	112	1
FIFWAPESAPLKSKMIYASSKDAIKKK	P23528	114	1
KMIYASSKDAIKKKLTGIKHELQANCY	P23528	127	1
ELLRFPERSTEIGKLLSSYLQKKSDVE	P23919	51	1
KARMHQAIERFYDKMQNAESGRGQVMS	P24001x2	28	1
-------MGFGDLKSPAGLQVLNDYLA	P24534	7	1
ADLCHALRWYNHIKSYEKEKASLPGVK	P24534	60	1
EKASLPGVKKALGKYGPADVEDTTGSG	P24534	78	1
PALVAKSSILLDVKPWDDETDMAKLEE	P24534	147	1
RSIQADGLVWGSSKLVPVGYGIKKLQI	P24534	176	1
WGSSKLVPVGYGIKKLQIQCVVEDDKV	P24534	185	1
YVMNRGSTPYGGVKLEDLIVKDGLTDV	P24752	174	1
TPYGGVKLEDLIVKDGLTDVYNKIHMG	P24752	181	1
DELKRMSVTEGGIKYPETTEGGRPKLG	P24928	42	1
ADSKTYQDIQNTIKKAKQDVIEVIEKA	P24928	707	1
ENQVNRILNDARDKTGSSAQKSLSEYN	P24928	751	1
LNDARDKTGSSAQKSLSEYNNFKSMVV	P24928	758	1
SSAQKSLSEYNNFKSMVVSGAKGSKIN	P24928	767	1
QVIAVVGQQNVEGKRIPFGFKHRTLPH	P24928	796	1
PFGFKHRTLPHFIKDDYGPESRGFVEN	P24928	812	1
KTAETGYIQRRLIKSMESVMVKYDATV	P24928	866	1
HINPRLPSDLHPIKVVEGVKELSKKLV	P24928	1008	1
VSAKNVTLGVPRLKELINISKKPKTPS	P24928	1125	1
FDSYVEPLKLYLQKFREAMKGEKGIGG	P25208	140	1
KAYRRKALQWHPDKNPDNKEFAEKKFK	P25686	34	1
KALQWHPDKNPDNKEFAEKKFKEVAEA	P25686	39	1
FKEVAEAYEVLSDKHKREIYDRYGREG	P25686	59	1
GCRLGEVGRRLYYKLGRKLCRRDYLRL	P25791x3	143	1
EEGYLAKVKSLLNKDLSLENGAHAYNR	P26358	88	1
GMADANSPPKPLSKPRTPRRSKSDGEA	P26358	134	1
QPIFLTPCMRDLIKLAGVTLGQRRAQA	P26358	586	1
EDLDSRVLYYSATKNGILYRVGDGVYL	P26358	928	1
LYPEHYRKYSDYIKGSNLDAPEPYRIG	P26358	981	1
NLDAPEPYRIGRIKEIFCPKKSNGRPN	P26358	997	1
GPNRFYFLEAYNAKSKSFEDPPNHARS	P26358	1092	1
FPDTYRLFGNILDKHRQVGNAVPPPLA	P26358	1572	1
SFLGKRTDEAAFQKLMSNLDSNRDNEV	P26447	57	1
IIKEKQAFERLEVKKETLLAMFKYNKF	P26639	222	1
FKYNKFKCRILNEKVNTPTTTVYRCGP	P26639	243	1
TLQRIYGISFPDPKMLKEWEKFQEEAK	P26639	306	1
ISFPDPKMLKEWEKFQEEAKNRDHRKI	P26639	313	1
GFSFKLNLSTRPEKFLGDIEVWDQAEK	P26639	504	1
DGAFYGPKIDIQIKDAIGRYHQCATIQ	P26639	549	1
EVRRILGLLDAYLKTRTFLVGERVTLA	P26641	147	1
QFRAVLGEVKLCEKMAQFDAKKFAETQ	P26641	212	1
AEPKAKDPFAHLPKSTFVLDEFKRKYS	P26641	285	1
AHLPKSTFVLDEFKRKYSNEDTLSVAL	P26641	294	1
EYFSWEGAFQHVGKAFNQGKIFK----	P26641	428	1
KFNADEFEDMVAEKRLIPDGCGVKYIP	P27635	188	1
SRWIESKHKSDFGKFVLSSGKFYGDEE	P27797	48	1
HKSDFGKFVLSSGKFYGDEEKDKGLQT	P27797	55	1
GTKKVHVIFNYKGKNVLINKDIRCKDD	P27797	153	1
VIFNYKGKNVLINKDIRCKDDEFTHLY	P27797	159	1
AYLAQPLLREVLEKQPVLSQTEARDLV	P28070	201	1
GVERQVLLGDQIPKFAVATLPPA----	P28072	230	1
RATAGAYIASQTVKKVIEINPYLLGTM	P28074	91	1
KIPSRFFNSSSFAKGIDIKVFLSAQMQ	P28290	212	1
AKLYGSGDQEAWQKGVLFASGQNLARQ	P28838	188	1
NEMTPTRFAEIIEKNLKSASSKTEVHI	P28838	221	1
TAAAFLKEFVTHPKWAHLDIAGVMTNK	P28838	476	1
LQAAVRTDGFDEFKVRLQDLSSCITQG	P29590	380	1
VRLQDLSSCITQGKDAAVSKKASPEAA	P29590	394	1
SSCITQGKDAAVSKKASPEAASTPRDP	P29590	400	1
SCITQGKDAAVSKKASPEAASTPRDPI	P29590	401	1
SYGEDVSNTTTAQKRKCSQTQCPRKVI	P29590	476	1
LVFFDLKIDNETQKISQLAAVNRESKF	P29590	623	1
PNRKMATNFLAHEKIWFDKFKYDDAER	P29692x2	376	1
ATNFLAHEKIWFDKFKYDDAERRFYEQ	P29692x2	381	1
ILRDIARARENIQKSLAGSSGPGASSG	P29692x2	425	1
LRGVVQELQQAISKLEARLNVLEKSSP	P29692x2	473	1
RSIQLDGLVWGASKLVPVGYGIRKLQI	P29692x2	598	1
KKKKKRFSFKKSFKLSGFSFKKNKKEA	P29966	165	1
SFKKSFKLSGFSFKKNKKEAGEGGEAE	P29966	172	1
VFSQDKDVVQEATKVLRNAAGNFYIND	P30038	495	1
TKGALPLDTVTFYKVIPKSKFVLVKFD	P30040	48	1
IRASGVEARQALLKQGQDNLSSVKETQ	P30040	182	1
KNKMSDGKKEELQKSLNILTAFQKKGA	P30040	243	1
RNVLTESARIARGKITDLANLSAANHD	P30042	116	1
HDAAIFPGGFGAAKNLSTFAVDGKDCK	P30042	141	1
PIGLCCIAPVLAAKVLRGVEVTVGHEQ	P30042	185	1
GEPGNKVNLAELFKGKKGVLFGVPGAF	P30044x2	31	1
LFGVPGAFTPGCSKTHLPGFVEQAEAL	P30044x2	50	1
MVLTGDRISAQDAKQAGLVSKICPVET	P30084	204	1
FEMTLTEGSKLEKKLFYSTFATDDRKE	P30084	261	1
REAATNNLMKLVQKFGTEWAQNTIVPK	P30154x2	484	1
KIQVRKAAITSYEKSDGVYTGLSTRNQ	P30273	60	1
PPGMESLISAPLVKTLEKEEEKDLVMY	P30305x4	320	1
LDSDHRELIGDYSKAFLLQTVDGKHQD	P30305x4	419	1
MNSLPAERIQEIQKAIELFSVGQGPAK	P30419	94	1
ANQEVLNKVEVQYKTLPGWNTDISNAR	P30520	403	1
PGWNTDISNARAFKELPVNAQNYVRFI	P30520	419	1
YVRFIEDELQIPVKWIGVGKSRESMIQ	P30520	441	1
RDVMVDRHKVALGKTLGEGEFGAVMEG	P30530	540	1
VKLRWNPDDYGGIKVIRVPSDSVWTPD	P30532	119	1
TDRSGTVDPQELQKALTTMGFRLSPQA	P30626	127	1
REAVKHIGYDDSSKGFDYKTCNVLVAL	P31153	97	1
ALKEKVIKAVVPAKYLDEDTIYHLQPS	P31153	234	1
AAYAARWVAKSLVKGGLCRRVLVQVSY	P31153	307	1
TSQKSERELLEIVKKNFDLRPGVIVRD	P31153	350	1
SQKSERELLEIVKKNFDLRPGVIVRDL	P31153	351	1
DLRPGVIVRDLDLKKPIYQRTAAYGHF	P31153	367	1
YCPKEQAQPPHLWKSTLPDVVSHPSDA	P31271	303	1
GRKKRVPYTKVQLKELEREYATNKFIT	P31271	335	1
RGQYFGELALVTNKPRAASAHAIGTVK	P31323	359	1
NYFTKRGWAWDGKKALEAAKIKKKREV	P31644	355	1
MAPGQLALFSVSDKTGLVEFARNLTAL	P31939	14	1
ALGLNLVASGGTAKALRDAGLAVRDVS	P31939	39	1
ELTGFPEMLGGRVKTLHPAVHAGILAR	P31939	66	1
KDTSLETRRQLALKAFTHTAQYDEAIS	P31939	177	1
DEAISDYFRKQYSKGVSQMPLRYGMNP	P31939	199	1
APGYEEEALTILSKKKNGNYCVLQMDQ	P31939	356	1
NEVRTLFGLHLSQKRNNGVVDKSLFSN	P31939	389	1
LHLSQKRNNGVVDKSLFSNVVTKNKDL	P31939	397	1
GVVDKSLFSNVVTKNKDLPESALRDLI	P31939	406	1
--------MDWVMKHNGPNDASDGTVR	P31942	6	1
RYIEIFRSSRSEIKGFYDPPRRLLGQR	P31942	97	1
ACQVRATGKMYACKKLQKKRIKKRKGE	P32298	216	1
CQVRATGKMYACKKLQKKRIKKRKGEA	P32298	217	1
RGLEFLSVPSTYYKQLREKLKTAKIKV	P32754	297	1
RAALEALGSCLNNKYSEGYPGKRYYGG	P34897	95	1
SIFFESMPYKLNPKTGLIDYNQLALTA	P34897	200	1
LEVKSKTAKLQDFKSFLLKDSETSQRL	P34897	469	1
KTAKLQDFKSFLLKDSETSQRLANLRQ	P34897	474	1
DLMELDMAMEPDRKAAVSHWQQQSYLD	P35222	19	1
DAELATRAIPELTKLLNDEDQVVVNKA	P35222	158	1
TKLLNDEDQVVVNKAAVMVHQLSKKEA	P35222	170	1
NLSHHREGLLAIFKSGGIPALVKMLGS	P35222	233	1
QALVNIMRTYTYEKLLWTTSRVLKVLS	P35222	335	1
VHKTRPLLSIRSDKTLQDIVYKLVPGL	P35227	73	1
EVAFQEEVVAVLKKSLEGADLPNLLFY	P35249	64	1
IAYLVKVSEGDLRKAITFLQSATRLTG	P35249	240	1
AKGKLVDCKVSAQKLLSLLEKDEFKSG	P35270	240	1
DEAGGSGRAGPAPKGSSLQVTFPSETL	P35408	468	1
GRKKRVPYTKLQLKELENEYAINKFIN	P35453	289	1
------MAQQAADKYLYVDKNFINNPL	P35579	8	1
MAQQAADKYLYVDKNFINNPLAQADWA	P35579	14	1
DWAAKKLVWVPSDKSGFEPASLKEEVG	P35579	38	1
LQANPILEAFGNAKTVKNDNSSRFGKF	P35579	225	1
EHLKTDLLLEPYNKYRFLSNGHVTIPG	P35579	299	1
TDQASMPDNTAAQKVSHLLGINVTDFT	P35579	373	1
VAGMSETALPGAFKTRKGMFRTVGQLY	P35579	637	1
TRKGMFRTVGQLYKEQLAKLMATLRNT	P35579	651	1
VRCIIPNHEKKAGKLDPHLVLDQLRCN	P35579	682	1
LELDSNLYRIGQSKVFFRAGVLAHLEE	P35579	760	1
KAFAKRQQQLTAMKVLQRNCAAYLKLR	P35579	810	1
LKLRNWQWWRLFTKVKPLLQVSRQEEE	P35579	833	1
LRNWQWWRLFTKVKPLLQVSRQEEEMM	P35579	835	1
TLENERGELANEVKVLLQGKGDSEHKR	P35579	1234	1
CLETAEEVKRKLQKDLEGLSQRHEEKV	P35579	1392	1
QRQSACNLEKKQKKFDQLLAEEKTISA	P35579	1445	1
DAKLRLEVNLQAMKAQFERDLQGRDEQ	P35579	1566	1
ESLETPSNGRIDIKQLIAKKIKLTAEA	P35610	45	1
YSQEWYARQHCPLKNPTFLDYVRPRSW	P35610	531	1
AKSPQSTRAVAPQKCFLQIKGMTCASC	P35670	489	1
YASVALATSKALVKFDPEIIGPRDIIK	P35670	607	1
LEMAHKIKTVMFDKTGTITHGVPRVMR	P35670	1028	1
MSQEERSFQDYLGKIHGAYSSEKLSYF	P36915	158	1
VNAWDRTLIENGEKITSLHREVEKVKL	P37198	371	1
YLQHADEEREKTYKLAENIDAQLKRMA	P37198	435	1
RVSTEVDARLSFDKDAMVARARRLIEL	P37837	115	1
AMVARARRLIELYKEAGISKDRILIKL	P37837	130	1
DKKSYEPLEDPGVKSVTKIYNYYKKFS	P37837	215	1
YEPLEDPGVKSVTKIYNYYKKFSYKTI	P37837	219	1
VTKIYNYYKKFSYKTIVMGASFRNTGE	P37837	230	1
SPKLLGELLQDNAKLVPVLSAKAAQAS	P37837	269	1
LQDNAKLVPVLSAKAAQASDLEKIHLD	P37837	277	1
FRWLHNEDQMAVEKLSDGIRKFAADAV	P37837	307	1
DQMAVEKLSDGIRKFAADAVKLERMLT	P37837	314	1
LSDGIRKFAADAVKLERMLTERMFNAE	P37837	321	1
-----MVEADRPGKLFIGGLNTETNEK	P38159	9	1
KLFIGGLNTETNEKALEAVFGKYGRIV	P38159	22	1
TETNEKALEAVFGKYGRIVEVLLMKDR	P38159	30	1
GRRYDDPEVQKDIKNVPFKIVRASNGD	P38646	138	1
VTDLIRRTIAPCQKAMQDAEVSKSDIG	P38646	368	1
IRQAASSLQQASLKLFEMAYKKMASER	P38646	646	1
DFAWERVRGLGLPKLYLPTGPRRGRDE	P38936	75	1
DTENLLKAPTIVGKSSLNPILFRGVGM	P39656	189	1
NYELAVALSRWVFKEEGVLRVGPVSHH	P39656	301	1
RSKEAEAAFLNVYKRLIDVPDPVPALD	P39880x3	94	1
AEHKVQSLQTALEKTRTELFDLKTKYD	P39880x3	217	1
QDAAKPLEVLLLEKNRSLQSENAALRI	P39880x3	399	1
KLTVRGKEPFHKMKQFLSDEQNILALR	P39880x3	622	1
GQYLRDTAALSPPKATVSDTCEEVEPS	P40238	553	1
CEEVEPSLLEILPKSSERTPLPLCSSQ	P40238	573	1
RGHLLGRLAAIVAKQVLLGRKVVVVRC	P40429	25	1
CEGINISGNFYRNKLKYLAFLRKRMNT	P40429	51	1
GINISGNFYRNKLKYLAFLRKRMNTNP	P40429	53	1
HKTKRGQAALDRLKVFDGIPPPYDKKK	P40429	103	1
YDKKKRMVVPAALKVVRLKPTRKFAYL	P40429	125	1
PAALKVVRLKPTRKFAYLGRLAHEVGW	P40429	134	1
FAYLGRLAHEVGWKYQAVTATLEEKRK	P40429	148	1
GWKYQAVTATLEEKRKEKAKIHYRKKK	P40429	159	1
MRLRKQAEKNVEKKIDKYTEVLKTHGL	P40429	188	1
RKQAEKNVEKKIDKYTEVLKTHGLLV-	P40429	191	1
AADLSHIETKAAVKGYLGPEQLPDCLK	P40926	78	1
FSTPLLLGKKGIEKNLGIGKVSSFEEK	P40926	301	1
MCILRELYGVGVEKLRIEHQTITTPSK	P40938	66	1
IEDICHVLSTVCKKEGLNLPSQLAHRL	P40938	202	1
HLSRQDLTTLDVTKLTPLSHEVISRQA	P41091	27	1
TIGHVAHGKSTVVKAISGVHTVRFKNE	P41091	59	1
VVKAISGVHTVRFKNELERNITIKLGY	P41091	70	1
ITIKLGYANAKIYKLDDPSCPRPECYR	P41091	90	1
KHILILQNKIDLVKESQAKEQYEQILA	P41091	196	1
GGVAGGSILKGVLKVGQEIEVRPGIVS	P41091	289	1
IGSLSTGGRVSAVKADLGKIVLTNPVC	P41091	421	1
VAELKARKRVLEAKELALQPKDDIVDR	P41250	108	1
TPEPVLKTSGHVDKFADFMVKDVKNGE	P41250	197	1
FLNFKRLLEFNQGKLPFAAAQIGNSFR	P41250	318	1
QNVADLHLYLYSAKAQVSGQSARKMRL	P41250	379	1
LGYFIGRIYLYLTKVGISPDKLRFRQH	P41250	419	1
QLTKDMINVKRFQKTLYVEEVVPNVIE	P41250	563	1
NESLVVNRVTGNFKHASPILPITEFSD	P42167	303	1
EKTEERRVERDILKEMFPYEASTPTGI	P42167	346	1
ELSDFRMEESFSSKYVPKYVPLADVKS	P42167	389	1
FRMEESFSSKYVPKYVPLADVKSEKTK	P42167	393	1
SKYVPKYVPLADVKSEKTKKGRSIPVW	P42167	401	1
LREKQRVIFTSPIKALSNQKYREMYEE	P42285	192	1
KDLRPVDNRQSVLKSIQEVQKRFPDGI	P42285	761	1
QAAKAIGNTELENKFAEGITKIKRDIV	P42285	1022	1
ELDEQKAQLEEQLKEVRKKCAEEAQLI	P42566	413	1
LQDSQQEISSMQMKLMEMKDLENHNSQ	P42566	495	1
FVGSDPFKDDPFGKIDPFGGDPFKGSD	P42566	638	1
SATSSSVSNVVITKNVFEETSVKSEDE	P42566	754	1
IGTPTRPCPLPPGKRSINKLDSPDPFK	P42566	788	1
RPCPLPPGKRSINKLDSPDPFKLNDPF	P42566	793	1
KRSINKLDSPDPFKLNDPFQPFPGNDS	P42566	801	1
NDPFQPFPGNDSPKEKDPEIFCDPFTS	P42566	816	1
PFQPFPGNDSPKEKDPEIFCDPFTSAT	P42566	818	1
VDAANLRETFRNLKYEVRNKNDLTREE	P42574	82	1
IQSLCAMLKQYADKLEFMHILTRVNRK	P42574	229	1
GALREREALSADPKLSLMPWFHGKISG	P42679x2	117	1
TQGVIKYMGPAGAKNLQSVVLSKMNFE	P43246	73	1
AAKKCYLEREQGEKIIQEFLSKVKQMP	P43246	882	1
VYKEHFQDDVFNEKGWNYILEKYDGHL	P43490	99	1
FKGTDTVAGLALIKKYYGTKDPVPGYS	P43490	228	1
GKKFPVTENSKGYKLLPPYLRVIQGDG	P43490	342	1
INTLQEIVEGMKQKMWSIENIAFGSGG	P43490	371	1
AQLEEREHAIEEWKELIYKEVMDWEER	P45984	353	1
HPSLQVLICKNCFKYYMSDDISRDSDG	P46100	202	1
CKKVQDGLSDIAEKFLKKDQSDETSED	P46100	967	1
MVNFIKENLLGSIKEFRNRFINPIQNG	P46100	1774	1
NAGGLHHHRINFDKYHPGYFGKVGMKH	P46776	47	1
RINFDKYHPGYFGKVGMKHYHLKRNQS	P46776	55	1
WTLVSEQTRVNAAKNKTGAAPIIDVVR	P46776	92	1
LVSEQTRVNAAKNKTGAAPIIDVVRSG	P46776	94	1
RRGTRYMFSRPFRKHGVVPLATYMRIY	P46778	21	1
YMRIYKKGDIVDIKGMGTVQKGMPHKC	P46778	43	1
YNVTQHAVGIVVNKQVKGKILAKRINV	P46778	78	1
KKEAKEKGTWVQLKRQPAPPREAHFVR	P46778	129	1
LGLPTGSTPLGCYKKLIEYYKNGDLSF	P46926	50	1
EYYKNGDLSFKYVKTFNMDEYVGLPRD	P46926	67	1
ATLELKVKTVKYFKGLMLVHNKLVDPL	P46926	256	1
TVKYFKGLMLVHNKLVDPLYSIKEKET	P46926	264	1
LSHLAESKQISLEKQLQVLRETDQMLQ	P46939	1334	1
LPVLHRVAAAETAKHQAKCNICKECPI	P46939	3065	1
NMSLVKETVDRLLKGYDIRLRPDFGGP	P47870	45	1
EGRYATALYSAASKQNKLEQVEKELLR	P48047	51	1
YATALYSAASKQNKLEQVEKELLRVAQ	P48047	54	1
SAASKQNKLEQVEKELLRVAQILKEPK	P48047	60	1
QVEKELLRVAQILKEPKVAASVLNPYV	P48047	70	1
KELLRVAQILKEPKVAASVLNPYVKRS	P48047	73	1
EPKVAASVLNPYVKRSIKVKSLNDITA	P48047	84	1
AASVLNPYVKRSIKVKSLNDITAKERF	P48047	88	1
SVLNPYVKRSIKVKSLNDITAKERFSP	P48047	90	1
RSIKVKSLNDITAKERFSPLTTNLINL	P48047	98	1
SASPLEEATLSELKTVLKSFLSQGQVL	P48047	158	1
LEEATLSELKTVLKSFLSQGQVLKLEA	P48047	162	1
TVLKSFLSQGQVLKLEAKTDPSILGGM	P48047	172	1
SFLSQGQVLKLEAKTDPSILGGMIVRI	P48047	176	1
PSILGGMIVRIGEKYVDMSVKTKIQKL	P48047	192	1
IVRIGEKYVDMSVKTKIQKLGRAMREI	P48047	199	1
NIRGGGEYGETWHKGGILANKQNCFDD	P48147	516	1
PHLHNAELSKTLGKLWRLLNESEKRPF	P48436	141	1
VLLELNFLPTTGTKLTKQQLILARDIL	P48556	135	1
ELNFLPTTGTKLTKQQLILARDILEIG	P48556	138	1
FTEATRILFFNTPKKMTDYAKKRGWVL	P48556	297	1
FTARLFDIHKQVLKEGIAQTVFLGLNR	P48637	112	1
VGSRTLSKDDVNYKMHFRMINEQQVED	P48651	18	1
RFLEMRTYHWASFKDIHTTTGKIKRAV	P48651	251	1
TPASWTYVRWFDPKSSFQRVAGVYLFM	P48651	281	1
VRQYYAYLTDTQCKRVGTQCWVFGVIG	P48651	348	1
TYRRRLSYNTASNKTRLSRTPGNRIVY	P49207	19	1
CPGRLRGVRAVRPKVLMRLSKTKKHVS	P49207	62	1
KHVSRAYGGSMCAKCVRDRIKRAFLIE	P49207	85	1
KRAFLIEEQKIVVKVLKAQAQSQKAK-	P49207	105	1
QVFEGQNRIHLEIKQLNRQLDMILDEQ	P49257	346	1
QRRYVSSLTEEISKRGAGMPGQHGQIT	P49257	372	1
DKVESLDVDSEAKKLLGLGQKHLVMGD	P49321	45	1
LDLAKIIFKRQETKEAQLYAAQAHLKL	P49321	535	1
QVKEAEGSSAEYKKEIEELKELLPEIR	P49321	637	1
GSSAEYKKEIEELKELLPEIREKIEDA	P49321	643	1
REAWKIWADIPAPKRGEIVRQIGDALR	P49419	109	1
KNEEEVFAWNNEVKQGLSSSIFTKDLG	P49419	452	1
QYMRRSTCTINYSKDLPLAQGIKFQ--	P49419	528	1
INYSKDLPLAQGIKFQ-----------	P49419	537	1
EEWKEGLPTRALQKIQELEGQLDKLKK	P49454	19	1
LQGHEKEMKGQVNKFQELQLQLEKAKV	P49454	314	1
LVRTTAQYDQASTKYTALEQKLKKLTE	P49454	356	1
EKINQQENSLTLEKLKLAVADLEKQRD	P49454	555	1
DLHAEYESLRDLLKSKDASLVTNEDHQ	P49454	768	1
HAEYESLRDLLKSKDASLVTNEDHQRS	P49454	770	1
ERSECRLEADQSPKNSAILQNRVDSLE	P49454	823	1
VVAETLSALENKEKELQLLNDKVETEQ	P49454	911	1
ELQLLSETLSLEKKEMSSIISLNKREI	P49454	956	1
KSISELSDQYKQEKLILLQRCEETGNA	P49454	1022	1
KEAFAKEHQEFLTKLAFAEERNQNLML	P49454	1088	1
LNDSRSECITATRKMAEEVGKLLNEVK	P49454	1334	1
CITATRKMAEEVGKLLNEVKILNDDSG	P49454	1341	1
DKEVQMHFAELQEKFLSLQSEHKILHD	P49454	1410	1
VESLLNEMKELDSKLHLQEVQLMTKIE	P49454	1906	1
MSKKTTALDQLSEKMKEKTQELESHQS	P49454	2079	1
VSELLKDKTHLQEKLQSLEKDSQALSL	P49454	2132	1
VMDTKVDELTTEIKELKETLEEKTKEA	P49454	2940	1
TASEIRQRFIDFFKRNEHTYVHSSATI	P49588	19	1
VKDIINEEEVQFLKTLSRGRRILDRKI	P49588	384	1
KAVYTQDCPLAAAKAIQGLRAVFDETY	P49588	677	1
IRRIVAVTGAEAQKALRKAESLKKCLS	P49588	762	1
IPQWQKDELRETLKSLKKVMDDLDRAS	P49588	820	1
ESGASAKALNEALKLFKMHSPQTSAML	P49588	876	1
AVYSHRPNQHNTVKLGAFQAQEKELVF	P49642	95	1
GGQDVKKKVHLSEKIHPFIRKSINIIK	P49642	207	1
PETIHDELQQSFQKSHNSLQRWEHLKK	P49642	261	1
DLLRFRFSILPKDKIQDFLKDSQLQFE	P49643	139	1
SDPELLKQKLQSYKISPGGISQILDLV	P49643	402	1
KTFRQKQLLDMHFKRYHDPNFVPAAFV	P49711	543	1
ERVGAPALRPLVIKQEPREEDEAKQLA	P49715	161	1
RDKAKQRNVETQQKVLELTSDNDRLRK	P49715	313	1
EYEKQWKTWQGHMKATQSYLQEKVNSF	P49750x4	490	1
PPVGVNRNRIKVTKDGYADIVDVLNSP	P49753	348	1
DYNLQILLREGCKKILVADSLSLLKKM	P49754	762	1
AVMSRVNKVIIGTKTILANGALRAVTG	P49770	237	1
-------MADEIAKAQVARPGGDTIFG	P49773	7	1
AQVARPGGDTIFGKIIRKEIPAKIIFE	P49773	21	1
TIFGKIIRKEIPAKIIFEDDRCLAFHD	P49773	30	1
RMIGQICEVAKTKKFEEHAVEALWKAV	P49815	72	1
NLISYRAQSIHPAKDGWIQNLQALMER	P49815	438	1
RLPFRKDFVPFITKGLRSNVLLSFDDT	P49815	914	1
EISAAVMKIFDAAKAPIQWEERNVTAI	P50213	58	1
EERNVTAIQGPGGKWMIPSEAKESMDK	P50213	77	1
SMDKNKMGLKGPLKTPIAAGHPSMNLL	P50213	100	1
ALRQIYLSGLHSWKKKFIRFKNGIITG	P50416	40	1
MYAKIDPSLGIIAKINRTLETANCMSS	P50416	86	1
KIWMGMVKIFSGRKPMLYSFQTSLPRL	P50416	161	1
FQTSLPRLPVPAVKDTVNRYLQSVRPL	P50416	180	1
TVNRYLQSVRPLMKEEDFKRMTALAQD	P50416	195	1
AAAAPGTAEKLSPKAATLAERSAGLAF	P50454	39	1
VSLGGKATTASQAKAVLSAEQLRDEEV	P50454	94	1
LPKGVVEVTHDLQKHLAGLGLTEAIDK	P50454	319	1
DQDIYGREELRSPKLFYADHPFIFLVR	P50454	380	1
QQVVINCAIVRGVKYNQATPNFHQWRD	P50552	71	1
MDEGTDARDVLENKLLPLRRGYIGVVN	P50570	223	1
GKKDIRAALAAERKFFLSHPAYRHMAD	P50570	257	1
DEKDLRREISYAIKNIHGVRTGLFTPD	P50570	393	1
IRNLVDSYVAIINKSIRDLMPKTIMHL	P50570	669	1
GNASVAQDIPKLQKLGITHVLNAAEGR	P51452	53	1
ERAADFIDQALAQKNGRVLVHCREGYS	P51452	116	1
PFGCSDCRKAFFEKSELIRHQTIHTGE	P51523	387	1
RVQNMALYADVGGKQFPVTRGQDVGRY	P51571	73	1
AVREIRKYDDVTEKVNLQNNPGAMEHF	P51572x2	146	1
LQNNPGAMEHFHMKLFRAQRNLYIAGF	P51572x2	162	1
LKDELASTKQKLEKAENQVLAMRKQSE	P51572x2	271	1
AGKYDVYLINPQGKAFRSKVELIAYFE	P51608x2	142	1
GLHQDVHHFNSFDKVRSLPLLLSQAGV	P51688	103	1
TAEPLLVSSPEHPKRWGQVSEAYVSLL	P51688	303	1
LNRTTAGQPTGWYKDLRHYYYRARWEL	P51688	425	1
---MSRSNRQKEYKCGDLVFAKMKGYP	P51858	11	1
EESKEKFGKPNKRKGFSEGLWEIENNP	P51858	80	1
ERQENEQRRLFIQKEEQLQQILKRKNK	P51948	167	1
ENLLKNYSLLKERKFLSLASNPELLNL	P51955	362	1
DTVSTTRSGAIFTKAYQRMVLDAVTLN	P52701	728	1
LLKKLPDLERLLSKIHNVGSPLKSQNH	P52701	824	1
AARLANLPEEVIQKGHRKAREFEKMNQ	P52701	1315	1
ASERSTVDAEAVHKLLTLIKEL-----	P52701	1352	1
EVVYDEDSPYQNIKILHSKQFGNILIL	P52788	151	1
AFMPKKSIKKLVLKNLNNSNLFSPVNR	P52948x5	586	1
NSPVEAVFSYLTGKRISEACSLAQQSG	P52948x5	1324	1
TPESWAKETFLTQKLRVPAKWIHEAKA	P52948x5	1591	1
ETEKKSPLSWIEEKGPGLKRNRYLSFH	P53004	219	1
PGLKRNRYLSFHFKSGSLENVPNVGVN	P53004	234	1
SGSLENVPNVGVNKNIFLKDQNIFVQK	P53004	248	1
NVPNVGVNKNIFLKDQNIFVQKLLGQF	P53004	253	1
KNIFLKDQNIFVQKLLGQFSEKELAAE	P53004	261	1
NIFVQKLLGQFSEKELAAEKKRILHCL	P53004	269	1
TYLRIKKNEYSIPKHINPVAASLIQKM	P53350	272	1
SHPNSLMKKITLLKYFRNYMSEHLLKA	P53350	480	1
LKYFRNYMSEHLLKAGANITPREGDEL	P53350	492	1
LASRLRYARTMVDKLLSSRSASNRLKA	P53350	589	1
PQDSVPSPRSLQGKSTTLFSRHTKAIV	P53396	488	1
LLHEMILVCDAYRKDLQHPNEFIRGST	P53618	107	1
YATQSALSSSRPTKKEEDRPPLRGFLL	P53618	534	1
LELATLGDLKLVEKPSPLTLAPHDFAN	P53618	771	1
SPLTLAPHDFANIKANVKVASTENGII	P53618	786	1
IFGEDALANVSIEKPIHQGPDAAVTGH	P53618	913	1
RAKSQGMALSLGDKINLSQKKTSI---	P53618	943	1
LIDSLRAQRSRYMKLTVVKQEDKMEML	P53992	1048	1
SSSSRDDNMFQIGKMRYVSVRDFKGKV	P53999	68	1
GKMRYVSVRDFKGKVLIDIREYWMDPE	P53999	80	1
ECSARLLQQEEEIKSLTAEIDRLKNCG	P54136	20	1
KKVIVDFSSPNIAKEMHVGHLRSTIIG	P54136	205	1
FEDRGFVQVDDGRKIVFVPGCSIPLTI	P54136	362	1
GGYTYDTSDLAAIKQRLFEEKADMIIY	P54136	393	1
IDPINERSFICNYKEHWFTVRKLGKQW	P54252	117	1
ESIGVPLEKLKFIKGTDYQLSKEYTLD	P54577	119	1
GGIDQRKIFTFAEKYLPALGYSKRVHL	P54577	197	1
TFAEKYLPALGYSKRVHLMNPMVPGLT	P54577	206	1
ECIAQWKQTNFMTKLGSISCKSLKGGN	P54577	513	1
-------MTKNEKKSLNQSLAEWKLFI	P54709	7	1
VELIEKNLETPLCKNGFLLDGFPRTVR	P54819	93	1
VAKALNRPPTYPTKYFGCELGAQTQFD	P55010	55	1
SLPRVVKRRVNALKNLQVKCAQIEAKF	P55209	82	1
EAKFYEEVHDLERKYAVLYQPLFDKRF	P55209	105	1
ERKYAVLYQPLFDKRFEIINAIYEPTE	P55209	116	1
IEDEKKDEEKEDPKGIPEFWLTVFKNV	P55209	165	1
ARLKPPVHYNGPSKAGYVDFENGQWAT	P55265x5	148	1
FKLVDQSGPPHEPKFVYQAKVGGRWFP	P55265x5	462	1
EEEIQTLSQVLAAKEKHLAEIKRKLGI	P55327x3	124	1
GINSLQELKQNIAKGWQDVTATSAYKK	P55327x3	149	1
AKGWQDVTATSAYKKTSETLSQAGQKA	P55327x3	161	1
GPDRLEKLKNVIHKIFSKFGKITNDFY	P55884x2	209	1
LEKLKNVIHKIFSKFGKITNDFYPEED	P55884x2	213	1
ITNDFYPEEDGKTKGYIFLEYASPAHA	P55884x2	230	1
VDAVKNADGYKLDKQHTFRVNLFTDFD	P55884x2	257	1
ISDEWDIPEKQPFKDLGNLRYWLEEAE	P55884x2	288	1
RARWTETYVRWSPKGTYLATFHQRGIA	P55884x2	345	1
TFHQRGIALWGGEKFKQIQRFSHQGVQ	P55884x2	364	1
EIRVRNLFNVVDCKLHWQKNGDYLCVK	P55884x2	516	1
NGDYLCVKVDRTPKGTQGVVTNFEIFR	P55884x2	535	1
GVVTNFEIFRMREKQVPVDVVEMKETI	P55884x2	552	1
FYHVKNNGKIELIKMFDKQQANTIFWS	P55884x2	604	1
RPRPPTLLSQEQIKQIKKDLKKYSKIF	P55884x2	718	1
QIKQIKKDLKKYSKIFEQKDRLSQSKA	P55884x2	729	1
FEQKDRLSQSKASKELVERRRTMMEDF	P55884x2	744	1
AALGGGVLGFTGGKLIQRKKQKMMEKL	P56962	273	1
SLMTQIQNTKALLKDRKASKSSFPDKD	P57058	483	1
KVRHVHWKTWLAIKCSPSLHVDDRERM	P57078	51	1
LHCMAPPLLHLDLKPANILLDAHYHVK	P57078	145	1
GSNSLPLLRSVLDKLSANQQNILKFIA	P57088	148	1
LSKIVSRATPGLQKFSKTASMLWLLQQ	P57740	201	1
FNEWFKHMNSVPQKPALIPQPTFTEKV	P57740	773	1
VSSERHKLYLVFSKEELRKLLQKLRES	P57740	894	1
NRLYSDIGHLLDEKFRMVYNLTYNTMA	P58005	378	1
LQRLGSSAMAPSRKFFVGGNWKMNGRK	P60174	43	1
MAPSRKFFVGGNWKMNGRKQSLGELIG	P60174	51	1
TAYIDFARQKLDPKIAVAAQNCYKVTN	P60174	96	1
LDPKIAVAAQNCYKVTNGAFTGEISPG	P60174	106	1
GEKLDEREAGITEKVVFEQTKVIADNV	P60174	179	1
EAGITEKVVFEQTKVIADNVKDWSKVV	P60174	186	1
VVFEQTKVIADNVKDWSKVVLAYEPVW	P60174	193	1
QTKVIADNVKDWSKVVLAYEPVWAIGT	P60174	197	1
VLAYEPVWAIGTGKTATPQQAQEVHEK	P60174	212	1
KTATPQQAQEVHEKLRGWLKSNVSDAV	P60174	225	1
QAQEVHEKLRGWLKSNVSDAVAQSTRI	P60174	231	1
PDVDGFLVGGASLKPEFVDIINAKQ--	P60174	275	1
----------MAFKDTGKTPVEPEVAI	P60866x2	4	1
------MAFKDTGKTPVEPEVAIHRIR	P60866x2	8	1
IHRIRITLTSRNVKSLEKVCADLIRGA	P60866x2	30	1
KNLKVKGPVRMPTKTLRITTRKTPCGE	P60866x2	59	1
MEHAMETMMFTFHKFAGDKGYLTKEDL	P60903	18	1
GYLTKEDLRVLMEKEFPGFLENQKDPL	P60903	37	1
LMEKEFPGFLENQKDPLAVDKIMKDLD	P60903	47	1
GFLENQKDPLAVDKIMKDLDQCRDGKV	P60903	54	1
ENQKDPLAVDKIMKDLDQCRDGKVGFQ	P60903	57	1
----------MSHKQIYYSDKYDDEEF	P61024	4	1
LNPILYAFLGAKFKTSAQHALTSVSRG	P61073x2	314	1
QHALTSVSRGSSLKILSKGKRGGHSSV	P61073x2	331	1
-----------MIKLFSLKQQKKEEES	P61081	3	1
------MIKLFSLKQQKKEEESAGGTK	P61081	8	1
SSKKASAAQLRIQKDINELNLPKTCDI	P61081	36	1
NFKLVICPDEGFYKSGKFVFSFKVGQG	P61081	72	1
LVICPDEGFYKSGKFVFSFKVGQGYPH	P61081	75	1
EGFYKSGKFVFSFKVGQGYPHDPPKVK	P61081	81	1
YQNNDITEFEKILKTNHSNIMDDPFIR	P61201x2	338	1
IDQVNQLLELDHQKRGGARYTALDKWT	P61201x2	422	1
HQKRGGARYTALDKWTNQLNSLNQAVV	P61201x2	433	1
TNQLNSLNQAVVSKLA-----------	P61201x2	448	1
EIKKTDVKEEKRKKELNEILKSTVSSN	P61296	183	1
-----MGKFMKPGKVVLVLAGRYSGRK	P61353	9	1
LAGRYSGRKAVIVKNIDDGTSDRPYSH	P61353	27	1
KKIAKRSKIKSFVKVYNYNHLMPTRYS	P61353	73	1
LMPTRYSVDIPLDKTVVNKDVFRDPAL	P61353	93	1
YSVDIPLDKTVVNKDVFRDPALKRKAR	P61353	98	1
KVKFEERYKTGKNKWFFQKLRF-----	P61353	128	1
ERYKTGKNKWFFQKLRF----------	P61353	133	1
RRNTTGTGRMRHLKIVYRRFRHGFREG	P61927	68	1
RAQPTPSSSATQSKPTPVKPNYALKFT	P61964	27	1
PSSSATQSKPTPVKPNYALKFTLAGHT	P61964	32	1
NPPVSFVKFSPNGKYILAATLDNTLKL	P61964	227	1
KKKKKTKGPDAASKLPLVTPHTQCRLK	P62191	48	1
TQCRLKLLKLERIKDYLLMEEEFIRNQ	P62191	69	1
MKPLEEKQEEERSKVDDLRGTPMSVGT	P62191	98	1
PKGVILYGPPGTGKTLLAKAVANQTSA	P62191	232	1
LYGPPGTGKTLLAKAVANQTSATFLRV	P62191	237	1
ATFLRVVGSELIQKYLGDGPKLVRELF	P62191	258	1
LRERRMKVTNEDFKKSKENVLYKKQEG	P62191	420	1
------MSLVIPEKFQHILRVLNTNID	P62269	8	1
ERVITIMQNPRQYKIPDWFLNRQKDVK	P62269	78	1
DWFLNRQKDVKDGKYSQVLANGLDNKL	P62269	94	1
GKYSQVLANGLDNKLREDLERLKKIRA	P62269	106	1
--MAYRGQGQKVQKVMVQPINLIFRYL	P62304	12	1
KTKSRKQLGRIMLKGDNITLLQSVSN-	P62304	80	1
FGTLQGNTREVLHKFTVDLPKKHGRGG	P62495	171	1
SMPLLEWFANNYKKFGATLEIVTDKSQ	P62495	384	1
IVTDKSQEGSQFVKGFGGIGGILRYRV	P62495	404	1
RFTGATGRAFLFNKVVNLQYSEVQDRV	P62699	47	1
-MSKRGRGGSSGAKFRISLGLPVGAVI	P62829	13	1
VGAVINCADNTGAKNLYIISVKGIKGR	P62829	35	1
DNTGAKNLYIISVKGIKGRLNRLPAAG	P62829	43	1
PAAGVGDMVMATVKKGKPELRKKVHPA	P62829	66	1
MATVKKGKPELRKKVHPAVVIRQRKSY	P62829	75	1
DNAGVIVNNKGEMKGSAITGPVAKECA	P62829	113	1
GEMKGSAITGPVAKECADLWPRIASNA	P62829	123	1
QMRTRRTLRGHLAKIYAMHWGTDSRLL	P62873	57	1
DGKLIIWDSYTTNKVHAIPLRSSWVMT	P62873	89	1
QVCPLDNREWEFQKYGH----------	P62877	105	1
KTFRIKRFLAKKQKQNRPIPQWIRMKT	P62891	18	1
KAVDIPHMDIEALKKLNKNKKLVKKLA	P62906	91	1
LNKNKKLVKKLAKKYDAFLASESLIKQ	P62906	106	1
KKYDAFLASESLIKQIPRILGPGLNKA	P62906	118	1
IKQIPRILGPGLNKAGKFPSLLTHNEN	P62906	130	1
IPRILGPGLNKAGKFPSLLTHNENMVA	P62906	133	1
DFAERHGYIKGIVKDIIHDPGRGAPLA	P62917	46	1
DIIHDPGRGAPLAKVVFRDPYRFKKRT	P62917	60	1
VVAGGGRIDKPILKAGRAYHKYKAKRN	P62917	181	1
ALAVRTMGCIRVDKITEYLCEPLRKCL	P63010x2	117	1
IYWRLLSTDPVTAKEVVLSEKPLISEE	P63010x2	538	1
GYVAPKAVWLPAVKAKGLEISGTFTHR	P63010x2	733	1
RIQPGNPNYTLSLKCRAPEVSQYIYQV	P63010x2	931	1
GGRVVIFQQEQENKIQSHSRGEYNVYS	P63151x2	72	1
IEEKINKIRWLPQKNAAQFLLSTNDKT	P63151x2	115	1
TTNVVEQTLSQLTKLGKPFKYIVTCVI	P63172	56	1
AIVQLINTRQPQAKIIVLGLLPRGEKP	P68402	133	1
RGRAFVNTRKDFQKDFVKYCVEEEEKA	P78347	74	1
ALGKSTVVPVPYEKMLRDQSAVVVQGL	P78347	140	1
AVVVQGLPEGVAFKHPENYDLATLKWI	P78347	160	1
NAGKRKVREFNFEKWNARITDLRKQVE	P78347	353	1
ALGSTEAKAVPYQKFEAHPNDLYVEGL	P78347	494	1
KIIQVGNRIKFVIKRPELLTHSTTEVT	P78347	539	1
TTEVTQPRTNTPVKEDWNVRITKLRKQ	P78347	561	1
RQLREQVNDLFSRKFGEAIGMGFPVKV	P78347	879	1
NTTNNVREQLNQIKNPIEKHGANTVPI	P78504	1123	1
KMGQKIAPYSVEIKNTCTSVYTKDRAA	P78527	108	1
NAENLFRAFLGELKTQMTSAVREPKLP	P78527	205	1
DPQTSREIFNFVLKAIRPQIDLKRYAV	P78527	254	1
NFVLKAIRPQIDLKRYAVPSAGLRLFA	P78527	263	1
LLKWCAHTNVELKKAALSALESFLKQV	P78527	310	1
QFYGIIRNVDSNNKELSIAIRGYGLFA	P78527	357	1
CRAIVKVFLALAAKGPVLRNCISTVVH	P78527	471	1
GEVRTGKWKVPTYKDYVDLFRHLLSSD	P78527	525	1
KLLSITVRNAKKIKYFEGVSPKSLKHS	P78527	681	1
NAKKIKYFEGVSPKSLKHSPEDPEKYS	P78527	689	1
YYKDILPCLDGYLKTSALSDETKNNWE	P78527	801	1
DGYLKTSALSDETKNNWEVSALSRAAQ	P78527	810	1
SRAAQKGFNKVVLKHLKKTKNLSSNEA	P78527	832	1
GFNKVVLKHLKKTKNLSSNEAISLEEI	P78527	838	1
EGGQGAPPMYQLYKRTFPVLLRLACDV	P78527	963	1
LRDFCGRCIREFLKWSIKQITPQQQEK	P78527	1038	1
CGRCIREFLKWSIKQITPQQQEKSPVN	P78527	1042	1
KRLYSLALHPNAFKRLGASLAFNNIYR	P78527	1074	1
PLLPGNRSPNLWLKDVLKEEGVSFLIN	P78527	1209	1
CVNLMKALKMSPYKDILETHLREKITA	P78527	1412	1
QGLKLATTILQHWKKCDSWWAKDSPLE	P78527	1627	1
VVDAIDVLKSRFTKLNESTFDTQITKK	P78527	1857	1
TKLNESTFDTQITKKMGYYKILDVMYS	P78527	1869	1
TFDTQITKKMGYYKILDVMYSRLPKDD	P78527	1875	1
FHGSCITEGNELTKTLIKLCYDAFTEN	P78527	1913	1
NELKFYQGFLFSEKPEKNLLIFENLID	P78527	1970	1
KFYQGFLFSEKPEKNLLIFENLIDLKR	P78527	1973	1
EKNLLIFENLIDLKRRYNFPVEVEVPM	P78527	1985	1
EEDSVPRDLPSWMKFLHGKLGNPIVPL	P78527	2127	1
PRDLPSWMKFLHGKLGNPIVPLNIRLF	P78527	2132	1
KDCLSIPYRLIFEKFSGKDPNSKDNSV	P78527	2259	1
MEDKFIVCLNKVTKSFPPLADRFMNAV	P78527	2369	1
QKVCLDIIYKMMPKLKPVELRELLNPV	P78527	2445	1
VCLDIIYKMMPKLKPVELRELLNPVVE	P78527	2447	1
HTSPSSDSLLFAHKRSERLQRAPLKSV	P78527	2683	1
AHKRSERLQRAPLKSVGPDFGKKRLGL	P78527	2694	1
LLRLRRRFMRDQEKLSLMYARKGVAEQ	P78527	2738	1
RSYRHGDLPDIQIKHSSLITPLQAVAQ	P78527	2786	1
PLQAVAQRDPIIAKQLFSSLFSGILKE	P78527	2806	1
KFKTLSEKNNITQKLLQDFNRFLNTTF	P78527	2835	1
EALLRLLPAELPAKRVRGKARLPPDVL	P78527	2908	1
RLPPDVLRWVELAKLYRSIGEYDVLRG	P78527	2928	1
DVLRGIFTSEIGTKQITQSALLAEARS	P78527	2950	1
WDDIITNRCFFLSKIEEKLTPLPEDNS	P78527	3192	1
DSARKQNNFSLAMKLLKELHKESKTRD	P78527	3257	1
SLLDENNVSSYLSKNILAFRDQNILLG	P78527	3318	1
SYSFKDTSTGHKNKEFVARIKSKLDQG	P78527	3552	1
KMYERMYAALGDPKAPGLGAFRRKFIQ	P78527	3621	1
LGAFRRKFIQTFGKEFDKHFGKGGSKL	P78527	3638	1
LSDFNDITNMLLLKMNKDSKPPGNLKE	P78527	3669	1
NELEIPGQYDGRGKPLPEYHVRIAGFD	P78527	3710	1
IRGHDEREHPFLVKGGEDLRQDQRVEQ	P78527	3753	1
LKDLLLNTMSQEEKAAYLSDPRAPPCE	P78527	3825	1
AYLSDPRAPPCEYKDWLTKMSGKHDVG	P78527	3840	1
PRAPPCEYKDWLTKMSGKHDVGAYMLM	P78527	3845	1
SGKHDVGAYMLMYKGANRTETVTSFRK	P78527	3860	1
KGGSWIQEINVAEKNWYPRQKICYAKR	P78527	4036	1
DMRTIATALEYVYKGQLQSAPS-----	P78537	145	1
KADIEEIKSGRLSKELDLVSHHVRTKL	P80303	90	1
EETDGLDPNDFDPKTFFKLHDVNSDGF	P80303	247	1
KQKVEQNAAPSHTKFSIYPPIPGEESS	P82912	59	1
IPGEESSLRWAGKKFEEIPIAHIKASH	P82912	79	1
AFASCGTEGFRNAKKGTGIAAQTAGIA	P82912	121	1
FASCGTEGFRNAKKGTGIAAQTAGIAA	P82912	122	1
AKQKGVIHIRVVVKGLGPGRLSAMHGL	P82912	152	1
RAIAYLFPSGLFEKRARPVMKHPEQIF	P82933	119	1
------------MKVELCSFSGYKIYP	P83731	2	1
--MKVELCSFSGYKIYPGHGRRYARTD	P83731	12	1
YPGHGRRYARTDGKVFQFLNAKCESAF	P83731	27	1
ARTDGKVFQFLNAKCESAFLSKRNPRQ	P83731	35	1
QFLNAKCESAFLSKRNPRQINWTVLYR	P83731	43	1
RAITGASLADIMAKRNQKPEVRKAQRE	P83731	93	1
KRLASSVLRCGKKKVWLDPNETNEIAN	P84098	21	1
NEIANANSRQQIRKLIKDGLIIRKPVT	P84098	43	1
ANANSRQQIRKLIKDGLIIRKPVTVHS	P84098	46	1
GKRKGTANARMPEKVTWMRRMRILRRL	P84098	92	1
VFKNKRILMEHIHKLKADKARKKLLAD	P84098	144	1
EHIHKLKADKARKKLLADQAEARRSKT	P84098	153	1
EARKRREERLQAKKEEIIKTLSKEEET	P84098	181	1
REERLQAKKEEIIKTLSKEEETKK---	P84098	186	1
----MTFNSFEGSKTCVPADINKEEEF	P98170	10	1
NKEEEFVEEFNRLKTFANFPSGSPVSA	P98170	31	1
TQSTNSGIQNGQYKVENYLGSRDHFAL	P98170	116	1
PRNPAMYSEEARLKSFQNWPDYAHLTP	P98170	168	1
DWKPSEDPWEQHAKWYPGCKYLLEQKG	P98170	322	1
DPWEQHAKWYPGCKYLLEQKGQEYINN	P98170	328	1
GEVICEPPNNKLDKFSGTLYWKENKFP	P98198x3	243	1
EQDKRAVERLEVEKAFHPFIAGPYNRL	Q00341	231	1
GTGAASFDEFGNSKYQNRRTMSSSDRA	Q00403	100	1
LPRNIVDRTNNLFKQVYEQKSLKGRAN	Q00403	143	1
VDNKRFFFDVGSNKYGVFMRVSEVKPT	Q00577	239	1
VKPTYRNSITVPYKVWAKFGHTFCKYS	Q00577	262	1
EGVRLLRGPETRDKLPSTAEVKEDSAY	Q00653	855	1
AAMRERFDRFLHEKNCMTDLLAKLEAK	Q00765	16	1
ELLYKRIIRPFFLKHESQMDSVVKDLK	Q00765	147	1
FFLKHESQMDSVVKDLKDKAKETADAI	Q00765	157	1
TTEDIKSAFAPFGKISDARVVKDMATG	Q01085x2	139	1
TPGPAGEKGNKGSKGEPGPAGSDGLPG	Q01955	1414	1
MEELGEDRFGKVYKGHLFGPAPGEQTQ	Q01974	489	1
---MKASGTLREYKVVGRCLPTPKCHT	Q02543	11	1
YRMRIFAPNHVVAKSRFWYFVSQLKKM	Q02543	41	1
YCGQVFEKSPLRVKNFGIWLRYDSRSG	Q02543	76	1
EEIAASKCRRPAVKQFHDSKIKFPLPH	Q02543	143	1
RRPAVKQFHDSKIKFPLPHRVLRRQHK	Q02543	151	1
RVLRRQHKPRFTTKRPNTFF-------	Q02543	170	1
PTEDVPRKLLSHGKKPFSQHVRKLRAS	Q02878	130	1
VIATSTKIDISNVKIPKHLTDAYFKKK	Q02878	207	1
DQKAVDSQILPKIKAIPQLQGYLRSVF	Q02878	262	1
NEVSMLKNEVAQLKQLLLTHKDCPITA	Q02930	432	1
------MADELSEKQVYDAHTKEIDLV	Q03135x2	8	1
FCSVCKDFVWGLNKQGYKCRQCNAAIH	Q05655	184	1
FIFHKVLGKGSFGKVLLGELKGRGEYF	Q05655	362	1
HPFFKTINWTLLEKRRLEPPFRPKVKS	Q05655	613	1
ERFDSLTDLVEHYKKNPMVETLGTVLQ	Q06124	198	1
LSDIGFGKLETYVKLDKLGEGTYATVF	Q07002x3	176	1
KEERKIQKHKTLPKMSGGWELELNGTE	Q07021	104	1
ISEVLQKLQNEILKDLSDGIHVVKDAR	Q07065	213	1
ADTERLALQALTEKLLRSEESVSRLPE	Q07065	355	1
NLKASVSQVEADLKMLRTAVDSLVAYS	Q07065	551	1
SSFQLAALQRRFQKTQYLALPERAELA	Q07687	173	1
QSNRELVVDFLSYKLSQKGYSWSQFSD	Q07817	16	1
SLDAREVIPMAAVKQALREAGDEFELR	Q07817	87	1
RIYVGNLPPDIRTKDIEDVFYKYGAIR	Q07955x2	30	1
VKLEQLGIPRQVLKYDDFLKSTQKSPA	Q07960	212	1
SRHSGSSHLPQQLKFTTSDSCDRIKDE	Q08117	19	1
QLKFTTSDSCDRIKDEFQLLQAQYHSL	Q08117	30	1
RERDVERFFKGYGKILEVDLKNGYGFV	Q08170	27	1
LPLHSQIPREEQRKVFDPVPVGVTKVI	Q08211	697	1
ANDELTPLGRILAKLPIEPRFGKMMIM	Q08211	857	1
DMKYPSPFFVFGEKIRTRAISAKGMTL	Q08211	1048	1
GWEGGYPEIVKENKLFEHYYQELKIVP	Q08J23	46	1
LSRKILRKSPHLEKFHQFLVSETESGN	Q08J23	144	1
LPGLKWMPGITQWKVMTKDGQWFTDWD	Q08J23	365	1
KDGVCGPPPSKKMKLFGFKEDPFVFIP	Q08J23	511	1
FFRKLSSETYSQAKDLAKGSIVLKYEP	Q08J23	650	1
LSSETYSQAKDLAKGSIVLKYEPDSAN	Q08J23	654	1
GWRGKASIRTFVPKNERLHYLRMMGLE	Q08J23	692	1
----------MADKEAAFDDAVEERVI	Q09028	4	1
GQEFVKHFTSSADKLTNLNLVSRTLNL	Q0P651	253	1
MESILQNKHLDVEKIVNLFPQCTKDEI	Q0VDG4	398	1
IYQLPDWRLVFLVKNFPVGQRVLVDSS	Q10570	809	1
VPEPGQPLTKNKFKVLYEKEQKGPVTA	Q10570	1161	1
MKSISLLRYQEESKTLSLVSRDAKPLE	Q10570	1241	1
SFENSQHRDYITEKFWRNALVAGTVPV	Q11130	240	1
TYLLEQQRLDYESKLEALQKQMDSRYY	Q12756x2	679	1
GEIVSTPRLQYYDKVLRLLDVIGLPEL	Q12769	965	1
NSHNIALSQKILDKLEDYQQKVDKATR	Q12769	1415	1
NLLLYEARSLRLQKQFAGYSEEVLDVR	Q12788	328	1
GSQDCTVKLWPLPKALLSKNTAPDNGP	Q12788	453	1
LLLLNRFHVDRRSKYDILMEKLSVMLS	Q12789	254	1
TQPHHSTPTKGGWKVVNLHPLKKQPPS	Q12789	521	1
RLGLLRLTWFLLQKPGGRGALSIHNQE	Q12802x2	186	1
MLLEYLQDYTDRVKPLQDQNELFGKIQ	Q12874	201	1
IYNPKNLPLGWDGKPIPYWLYKLHGLN	Q12874	390	1
DPQDAERRRQLALKALNERLKRVEDQS	Q12893	289	1
KLLDIVARSLYSEKEVFIRELISNASD	Q12931	109	1
PRAMVGRLNELLVKALERH--------	Q12931	699	1
GFSKTLLGTKLEAKYLCSACRNVLRRP	Q12933	31	1
VTALKNTSDFVYLKVAKPTSMYMNDGY	Q12959x2	401	1
GLAADVGTLQRLPKVIGNQSLVNELAF	Q13011	214	1
EAPTAPQNSQLTWKQGRQLLRQYLQEV	Q13033	173	1
LDMEEPINKRLFEKYLKDESGFKDPSS	Q13042	106	1
DALDNRTLATYSYKEALKLDVYCFEAF	Q13042	154	1
VVAFQNGEWKTAEKWFLDALEKIKAIG	Q13042	423	1
KCYDFDVHTMKTLKNIISPPWDFREFE	Q13042	556	1
VSRSLEGTEAQVFKAKFKNWDDVLTVD	Q13045	832	1
LEGTEAQVFKAKFKNWDDVLTVDYTRN	Q13045	836	1
LEVVRMTQQQENPKFLSHFKRKFIIHR	Q13045	1029	1
TQQQENPKFLSHFKRKFIIHRGKRKAV	Q13045	1035	1
ELQRRKAALEGVSKDLQARYKAVLQEY	Q13049	175	1
EERRVQDELARSRKFFTGSLAEVEKSN	Q13049	204	1
NYRIQVFTRKGFLKEIRRSPSGIDSFV	Q13049	405	1
DGHCVACHRSQLSKPWGITALPSGQFV	Q13049	471	1
---------MPLHKYPVWLWKRLQLRE	Q13084	5	1
--MPLHKYPVWLWKRLQLREGICSRLP	Q13084	12	1
NNDKLSKRLKKVWKPQLFEREFYSEIL	Q13084	106	1
YSIQKKRVAFNVSKMLSGIGAEGEARS	Q13112	211	1
EARSYRMFHDDSMKSFFRRLSFTPDGS	Q13112	234	1
FVTFEKDELGIPLKEKPVLNMRTPDTA	Q13112	385	1
SRRVTLNTLQAWSKTTPRRINLTPLKT	Q13112	494	1
THLVKGLDFALLQKVRAEIASKEKEEE	Q13123	173	1
-------MPMYQVKPYHGGGAPLRVEL	Q13155	7	1
RSCENLAPFNTALKLLK----------	Q13155	317	1
FGLDLKDEKTLQKKEPSKSSIKKKMTK	Q13206	657	1
NPAAREKDVERFFKGYGRIRDIDLKRG	Q13243	25	1
VENLSSRVSWQDLKDFMRQAGEVTFAD	Q13243	125	1
VVDCPVCKQQCFSKDIVENYFMRDSGS	Q13263	127	1
QYQFLEDAVRNQRKLLASLVKRLGDKH	Q13263	254	1
AVRNQRKLLASLVKRLGDKHATLQKST	Q13263	261	1
LVKRLGDKHATLQKSTKEVRSSIRQVS	Q13263	272	1
VQVDVKMAILQIMKELNKRGRVLVNDA	Q13263	304	1
LNKRGRVLVNDAQKVTEGQQERLERQH	Q13263	319	1
QQERLERQHWTMTKIQKHQEHILRFAS	Q13263	337	1
RLERQHWTMTKIQKHQEHILRFASWAL	Q13263	340	1
ALESDNNTALLLSKKLIYFQLHRALKM	Q13263	365	1
LESDNNTALLLSKKLIYFQLHRALKMI	Q13263	366	1
SKKLIYFQLHRALKMIVDPVEPHGEMK	Q13263	377	1
GEMKFQWDLNAWTKSAEAFGKIVAERP	Q13263	400	1
DLNAWTKSAEAFGKIVAERPGTNSTGP	Q13263	407	1
APMAPPRAPGPLSKQGSGSSQPMEVQE	Q13263	434	1
DPYSSAEPHVSGVKRSRSGEGEVSGLM	Q13263	469	1
TLDLTLIRARLQEKLSPPYSSPQEFAQ	Q13263	750	1
SPQEFAQDVGRMFKQFNKLTEDKADVQ	Q13263	770	1
FAQDVGRMFKQFNKLTEDKADVQSIIG	Q13263	774	1
GRMFKQFNKLTEDKADVQSIIGLQRFF	Q13263	779	1
SDESLWQTLDLTGKNLHPDVTGRLLSQ	Q13309	145	1
QDIITLQDPTNLDKFNVSNFYHVKNNM	Q13356x2	166	1
FLGRRKQLEDYLTKILKMPMYRNYHAT	Q13393	189	1
WVSTAARNATIYDKVFRCLPNDEVHNL	Q13393	1000	1
ENRIYSLKIECGPKYPEAPPFVRFVTK	Q13404x1	148	1
LWCKAPVKPGIPYKQLTVGVPKEIFQN	Q13423	55	1
VCPDYDLCSVCEGKGLHRGHTKLAFPS	Q13501	157	1
YDIGAALDTIQYSKHPPPL--------	Q13501	435	1
IQSALADIAQSQLKTRSGTHSQSLPDS	Q13503	131	1
SLKNMINTFVPSGKIMQVVDEKLPGLL	Q13510x2	108	1
HVLDIEQRLQGVIKTRNRVTGLPLSIE	Q13535	2604	1
FREGGRILVQKLQKYQPRIAVFNGKCI	Q13569	221	1
FYTQQWEDYRFSSKVLNGICAYLNRHW	Q13616	131	1
KACGRFINNNAVTKMAQSSSKSPELLA	Q13616	410	1
VVFKYIEDKDVFQKFYAKMLAKRLVHQ	Q13616	464	1
YIEDKDVFQKFYAKMLAKRLVHQNSAS	Q13616	468	1
EQETTHKNIEEDRKLLIQAAIVRIMKM	Q13616	708	1
ENLCSYKISANLYKQLRQICEDHIKAQ	Q13620	258	1
LEETNRLYAAEGQKLMQEREVPEYLHH	Q13620	403	1
AFGSTIVINPEKDKTMVQELLDFKDKV	Q13620	513	1
LDKIMIIFRFIYGKDVFEAFYKKDLAK	Q13620	600	1
RFIYGKDVFEAFYKKDLAKRLLVGKSA	Q13620	608	1
CGAAFTSKLEGMFKDMELSKDIMIQFK	Q13620	650	1
HLPPEMVKLQEIFKTFYLGKHSGRKLQ	Q13620	709	1
QIDAAIVRIMKMRKTLSHNLLVSEVYN	Q13620	862	1
ETKKNCHLNENIEKGLLHRAFSVFLFN	Q13907x2	104	1
DALGVRRAAQRRLKAELGIPLEEVPPE	Q13907x2	170	1
RKNVTLNPDPNEIKSYCYVSKEELKEL	Q13907x2	226	1
EIKSYCYVSKEELKELLKKAASGEIKI	Q13907x2	237	1
LKELLKKAASGEIKITPWFKIIAATFL	Q13907x2	249	1
DNLNHLNQFVDHEKIYRM---------	Q13907x2	280	1
IIAMICYRKKRKGKLTLEDQATFIKKG	Q14118	782	1
KGKLTLEDQATFIKKGVPIIFADELDD	Q14118	793	1
PADKRSFIPSLVEKEKVSRMVHAIKMG	Q14137	253	1
KMRVNVDPEDLIPKLPRPRDLQPFPTC	Q14137	391	1
QEALIRTVFQTYAKLRQVPRLFEEVLG	Q14146	462	1
LFSILQCHPKVMLKAIPSFLNSFNRLV	Q14146	1387	1
GSLASNPYSGDLTKFGRGDASSPAPAT	Q14157	864	1
SPSSFSPSATPSQKYNSRSNRGEVVTS	Q14181	160	1
PEALTGSYKSMFQKLPDIREVLTCKIE	Q14181	212	1
SSSGTSDRFSRILKHILTQRSYYPLYP	Q14181	500	1
VLGCVCVNPGRLTKGQVGGTFARLYLR	Q14181	564	1
LETGPKASHGYGGKFGVEQDRMDKSAV	Q14247	87	1
HCSQVDSVRGFGGKFGVQMDRVDQSAV	Q14247	124	1
RVDQSAVGFEYQGKTEKHASQKDYSSG	Q14247	144	1
HASQKDYSSGFGGKYGVQADRVDKSAV	Q14247	161	1
FGGKYGVQADRVDKSAVGFDYQGKTEK	Q14247	171	1
RVDKSAVGFDYQGKTEKHESQRDYSKG	Q14247	181	1
HESQRDYSKGFGGKYGIDKDKVDKSAV	Q14247	198	1
FGGKYGIDKDKVDKSAVGFEYQGKTEK	Q14247	208	1
HESQKDYVKGFGGKFGVQTDRQDKCAL	Q14247	235	1
HESQKDYKTGFGGKFGVQSERQDSAAV	Q14247	272	1
ALQLGCLELRRFFKDMPHNALDKKSNF	Q14289	188	1
LPSSSRTEIEGTQKLLNKDLAELINKM	Q14289	944	1
CPRVLKVPSYLSYKFLGERDCAAPCEP	Q14332	214	1
HFAGLKAVGESVQKPLDYYRVNLTGTI	Q14376	100	1
IQHFIIHTGERPFKCLECGKAFNCRSH	Q14592	337	1
VAEEDGRYSVDYSKFGNTIKVPTPLCT	Q14654	332	1
LAPDAEPHQRVVGKDLTVSGRILVVRW	Q14657	95	1
LREERKKAKKNKDKYVGVSSDSVGGFR	Q14677x3	158	1
FRYSERYDPEPKSKWDEEWDKNKSAFP	Q14677x3	183	1
EWDKNKSAFPFSDKLGELSDKIGSTID	Q14677x3	200	1
SDKIGSTIDDTISKFRRKDREDSPERC	Q14677x3	218	1
RSQPLQNVSTVLQKPNPLYNQNTDMVQ	Q14677x3	471	1
PNPLYNQNTDMVQKSVSKTLPSTWSDP	Q14677x3	485	1
RRKSELPQDVYTIKALEAHKRAEEFLT	Q14738	583	1
QADIKEARREVEVKLTPLILKPFGNSI	Q14739	116	1
RREVEVKLTPLILKPFGNSISRYNGEP	Q14739	123	1
LKEIDSKEEKYVAKELAVRTFEVTPIR	Q14739	190	1
EYHCKKKYGVAWEKYCQRVPYRIFPYI	Q14739	601	1
EMTSTLRDWGTMWKQLYVRNEGDLFHR	Q149N2	101	1
SKSSRHLRGPHLAKLELIRRLRSQGCN	Q14CX7	327	1
KLGDPEELMFQYFKKFGDKPCCFTDLK	Q14CX7	357	1
VYFRKTKAATILTKSTLENQNWRATTL	Q15003	495	1
NLELSRKYFAQALKLNNRNMRALFGLY	Q15006	220	1
NPKASAKTKKDNMKYASWAASQINRAY	Q15006	255	1
VIQNYNKALQQLEKYKPYEEALLQAEA	Q15020	294	1
ATEAPKMSNADFAKLFLRK--------	Q15020	958	1
SKKRATWETILDGKRLPPFETFSQGPT	Q15022	341	1
LQFTLRWTGETNDKSTAPIAKPLATRN	Q15022	368	1
TGETNDKSTAPIAKPLATRNSESLHQE	Q15022	375	1
FAKRLWGDIYFNPKTRKFTKKAPTSSS	Q15029	352	1
LPRTLDELGIHLTKEELKLNIRPLLRL	Q15029	405	1
LDELGIHLTKEELKLNIRPLLRLVCKK	Q15029	409	1
PRGNEEAQIFRPLKFNTTSVIKIAVEP	Q15029	581	1
KIAVEPVNPSELPKMLDGLRKVNKSYP	Q15029	602	1
GPLCDELIRNVKFKILDAVVAQEPLHR	Q15029	790	1
GPEEESVDPNQYYKIRSQAIHQLKVNG	Q15046x2	106	1
MNLYMRIAPELYHKMLVVGGIDRVYEI	Q15046x2	333	1
LMEITEKMVSGMVKHITGSYKVTYHPD	Q15046x2	391	1
LPETNLFETEETRKILDDICVAKAVEC	Q15046x2	449	1
KEGLTERFELFVMKKEICNAYTELNDP	Q15046x2	520	1
EELEKMDCVQQRKKQLAELETWVIQKE	Q15047	59	1
DAVNKKSSSQDLHKGTLSQMSGELSKD	Q15047	182	1
SRVRPMRNEQYRGKNPLLVPLLYDFRR	Q15047	597	1
QERLAGEVARSPLKEFDKEKAWRAVVV	Q15049	360	1
PDGKMLLSAGRTIKLWVLETKEVYRHF	Q15061	191	1
VRGATGIFPLSFVKILKDFPEEDDPTN	Q15080	225	1
ERYSRFSPSPLSIKQFLDFGRDNACEK	Q15120x2	30	1
ADVCAVLRLSGPLKEQYAQEHGLNFQR	Q15126	48	1
GLNFQRLLDTSTYKEAFRKDMIRWGEE	Q15126	69	1
PFSLEYRVFLKNEKGQYISPFHDIPIY	Q15181	25	1
KMEIATKDPLNPIKQDVKKGKLRYVAN	Q15181	70	1
DPDAANYNDINDVKRLKPGYLEATVDW	Q15181	176	1
AANYNDINDVKRLKPGYLEATVDWFRR	Q15181	179	1
AEFKDKDFAIDIIKSTHDHWKALVTKK	Q15181	221	1
FAIDIIKSTHDHWKALVTKKTNGKGIS	Q15181	228	1
-------MQPASAKWYDRRDYVFIEFC	Q15185	7	1
SGQSWPRLTKERAKLNWLSVDFNNWKD	Q15185	95	1
NINEIRQMSGAQIKIANPVEGSSGRQV	Q15365	314	1
RFEPVRGLEAICAKFTHESQRQENHFV	Q15392	254	1
AEPSKLNSIGNYYKPWFFKHVENYLKT	Q15392	301	1
YKPWFFKHVENYLKTNREGLEYIPLRH	Q15392	313	1
LFGWMVPPKISLLKLTQGETLRKLYEQ	Q15392	367	1
ISLLKLTQGETLRKLYEQHHVVQDMLV	Q15392	376	1
EEFWEMFDGSLYHKLREKLGCQDAFPE	Q15392	492	1
DSGRIVILEYQPSKNMFEKIHQETFGK	Q15393	96	1
KGRAVMISAIEKQKLVYILNRDAAARL	Q15393	139	1
SDTRTRYLGSRPVKLFRVRMQGQEAVL	Q15393	700	1
GFVYTYKLVNNGEKLEFLHKTPVEEVP	Q15393	936	1
IAPFQGRVLIGVGKLLRVYDLGKKKLL	Q15393	965	1
NTNDEVDEDPTGNKALWDRGLLNGASQ	Q15393	1074	1
MKDLTFLLEESRDKVNQLEEKTKLQSE	Q15431	295	1
IGKIEGFEVLKKVKTLCLRQNLIKCIE	Q15435	101	1
RNIEGVDKLTRLKKLFLVNNKISKIEN	Q15435	168	1
KLTRLKKLFLVNNKISKIENLSNLHQL	Q15435	175	1
RLKKLFLVNNKISKIENLSNLHQLQML	Q15435	178	1
IDTLTNLESLFLGKNKITKLQNLDALT	Q15435	217	1
NLESLFLGKNKITKLQNLDALTNLTVL	Q15435	222	1
NLTVLSMQSNRLTKIEGLQNLVNLREL	Q15435	244	1
IIYPPPEVRNIVDKTASFVARNGPEFE	Q15459	55	1
FEARIRQNEINNPKFNFLNPNDPYHAY	Q15459	80	1
ARNGRQFLTQLMQKEQRNYQFDFLRPQ	Q15459	188	1
KLVEQYTKILIPPKGLFSKLKKEAENP	Q15459	223	1
EVLDQVCYRVEWAKFQERERKKEEEEK	Q15459	251	1
APDEYLVSPITGEKIPASKMQEHMRIG	Q15459	419	1
EVYAPGLDIESSLKQLAERRTDIFGVE	Q15459	467	1
EEFLRRNKGPVSIKVQVPNMQDKTEWK	Q15459	708	1
---MAQQRALPQSKETLLQSYNKRLKD	Q15528	11	1
NRVVLLHGPPGTGKTSLCKALAQKLTI	Q15645	185	1
SHSLFSKWFSESGKLVTKMFQKIQDLI	Q15645	227	1
RVVNAVLTQIDQIKRHSNVVILTTSNI	Q15645	288	1
EKIDVAFVDRADIKQYIGPPSAAAIFK	Q15645	316	1
SDEEEDRVSLQNLKNLGESATLRSLLL	Q15649	93	1
LRQLMVNLDQGEDKAKLMRAYMQEPLF	Q15649	123	1
QLMVNLDQGEDKAKLMRAYMQEPLFVE	Q15649	125	1
SGVENSGKVDISTKDLLPHQELRIKSG	Q15650	245	1
AIDNKIEQAMDLVKSHLMYAVREEVEV	Q15714	992	1
YRRAQAHKALKDYKSSFADISNLLQIE	Q15785	278	1
LQAGASQFETSAAKLKRKYWWKNCKMW	Q15836	66	1
AGASQFETSAAKLKRKYWWKNCKMWAI	Q15836	68	1
---MLIKVKTLTGKEIEIDIEPTDKVE	Q15843	11	1
GIPPQQQRLIYSGKQMNDEKTAADYKI	Q15843	48	1
QRLIYSGKQMNDEKTAADYKILGGSVL	Q15843	54	1
VSEAQEKLTESNQKLGLLREALERRLG	Q16512x2	269	1
LRLDRAFHFTAMPKLLSYRMKKKIHRA	Q16533	142	1
AQQLRKEERSWEQKLEEMRKKEKSMPW	Q16543	101	1
SWEQKLEEMRKKEKSMPWNVDTLSKDG	Q16543	110	1
KEKSMPWNVDTLSKDGFSKSMVNTKPE	Q16543	121	1
LQDAISKMDPTDAKYHMQRCIDSGLWV	Q16543	330	1
TASLGTDGSHYWSKNWAKAAAFVTSPP	Q16555	293	1
LHVTEGSGRYIPRKPFPDFVYKRIKAR	Q16555	472	1
FAVKTRRKMDRYDKSNILWDKEHIYDE	Q16625	276	1
KMDRYDKSNILWDKEHIYDEQPPNVEE	Q16625	283	1
IYDEQPPNVEEWVKNVSAGTQDVPSPP	Q16625	299	1
REISDAQWEDVVQKALQARQASPAWK-	Q16626	173	1
SDDSDIWDDTALIKAYDKAVASFKHAL	Q16637	41	1
ALIKAYDKAVASFKHALKNGDICETSG	Q16637	51	1
SRSPGNKSDNIKPKSAPWNSFLPPPPP	Q16637	186	1
----------MAEKFESLMNIHGFDLG	Q16659	4	1
VWRESEVNHYYEPKLIIDLSNWKEQSK	Q16659	471	1
YYEPKLIIDLSNWKEQSKEKSDKKGKS	Q16659	480	1
LNDLNSSVSQLELKSLISKSVSQEKQE	Q16659	563	1
QVEKENTYTSYLDKFFSRKEDTEMLET	Q16659	631	1
VENLPPHIIRLVYKEVTTLTADPPDGI	Q16763	18	1
YAGGLFRMKLLLGKDFPASPPKGYFLT	Q16763	68	1
NVGANGEICVNVLKRDWTAELGIRHVL	Q16763	100	1
APGGPGGAEGPMAKKHAGERDKKLAAK	Q16763	197	1
MVLGPAAYNVPLPKKSIQSGPLKISSV	Q16891	101	1
VPLPKKSIQSGPLKISSVSEVMKESKQ	Q16891	110	1
KLEEKRAFDSAVAKALEHHRSEIQAEQ	Q16891	451	1
SEETLRARFYAVQKLARRVAMIDETRN	Q16891	640	1
-MGSGPIDPKELLKGLDSFLNRDGEVK	Q2L6I0	13	1
NRDGEVKSVDGISKIFSLMKEARKMVS	Q2L6I0	33	1
NASTVVVSDKYNLKPIPLKRQSNVAAP	Q2L6I0	239	1
EAARIHNHLPEIQKFSSRIREAKLAGD	Q2M1J6	238	1
GNRNYNYLPFEAKKPCVYFISSWGDQT	Q2WGJ9	578	1
YEKQHAMQCVQCKKPITTGGVTYREQP	Q2XQU9	277	1
TKHPDEKRLEGLSKQLDWDVRSIQRWF	Q32M63	104	1
AAFKWQPTASEPVKDADPHFHHFLLSQ	Q49A26	211	1
DITFACVSDPKAAKDLVLGPSGVLQGI	Q49A26	338	1
LDQKCQNILQGNFKPDFYLKYIQKDLR	Q49A26	495	1
PMAAAANEVYKRAKALDQSDNDMSAVY	Q49A26	535	1
ELSEEDLKQLLALKGSSYSGLLERHHI	Q4G0N4	104	1
LRCRKGIPSSLRAKAWQYLSNSKELLE	Q4KMP7	368	1
GKFEELERAPGDPKWLDVIEKDLHRQF	Q4KMP7	398	1
RAPGDPKWLDVIEKDLHRQFPFHEMFA	Q4KMP7	405	1
PSPDSLLHTPLIIKELSKVYEQRVPLL	Q4LE27	1388	1
RDLSWAKVFGILEKAKEKYGVDDYSVS	Q4LE27	1672	1
DRIHGTEEGQQILKQPVSERLDFVCSF	Q4LE64	60	1
INQLSEENGDLSFKLREFASHLQQLQD	Q4LE64	332	1
TEEHSKATQEWLEKQAQLEKELSAALQ	Q4LE64	364	1
ATQEWLEKQAQLEKELSAALQDKKCLE	Q4LE64	370	1
KKCLEEKNEILQGKLSQLEEHLSQLQD	Q4LE64	392	1
EREASLRERDAALKQLEALEKEKAAKL	Q4LE64	610	1
LKQLEALEKEKAAKLEILQQQLQVANE	Q4LE64	622	1
CEKARQELQEAKEKVAGIESHSELQIS	Q4LE64	861	1
HANLARALQQVQEKEVRAQKLADDLST	Q4LE64	897	1
AQKLADDLSTLQEKMAATSKEVARLET	Q4LE64	914	1
SQAERAEELGQELKAWQEKFFQKEQAL	Q4LE64	1336	1
AEELGQELKAWQEKFFQKEQALSTLQL	Q4LE64	1341	1
AEQERTAQQLRAEKASYAEQLSMLKKA	Q4LE64	1436	1
RQFLEVELDQAREKYVQELAAVRADAE	Q4LE64	1481	1
AQSTARELEVMTAKYEGAKVKVLEERQ	Q4LE64	1517	1
QVAHADQQLRDLGKFQVATDALKSREP	Q4LE64	1705	1
RDLGKFQVATDALKSREPQAKPQLDLS	Q4LE64	1714	1
GEPASPISQRLPPKVESLESLYFTPIP	Q4LE64	1772	1
RRRTTQIINITMTKKLDVEEPDSANSS	Q4LE64	1827	1
QGQEIQSENLIMEKQLSPRMQNNEELP	Q4VCS5	94	1
MQNNEELPTYEEAKVQSQYFRGQQHAS	Q4VCS5	113	1
DLYKNPTSSSEFYKAQGPLPNQHSLKG	Q4VCS5	219	1
DSEDETLLNRLNRKMEIKPLQFEIMID	Q52LR7	131	1
IRIEKGTPKESILKNSASVGIIQRDES	Q53EU6	64	1
DTIQGELNAPTQFKGRLNELMSQIRMQ	Q53H29	429	1
SGGMPGALPSLPGKI------------	Q549C5	141	1
FIVWLEDQKIRHYKIEDRGNLRNIHSS	Q549M8	41	1
RGNLRNIHSSDWPKFFEKYLRDVNCPF	Q549M8	58	1
FFEKYLRDVNCPFKIQDRQEAIDWLLG	Q549M8	72	1
GLAVRLEYGDNAEKYKDLVPDNSKTAD	Q549M8	98	1
LQIQRHDDYLVMLKAIRILVQERLTQD	Q549M8	154	1
RLTQDAVAKANQTKEGLPVALDKHILG	Q549M8	176	1
SQFLGYPITLYLEKEREKEISDGKAEE	Q58FF8	141	1
NHINITQSDKFTAKPLDSNSGERNDLN	Q58WW2x3	652	1
NFPQLSEEERVNMKVPRDMDDAKALGK	Q5BJD5	87	1
KVPRDMDDAKALGKVLSKYKDTFYVQV	Q5BJD5	100	1
PRELYPVEFRNLLKWYAKEFKDPLLQE	Q5BJF2	48	1
YPVEFRNLLKWYAKEFKDPLLQEPPAW	Q5BJF2	52	1
EFRNLLKWYAKEFKDPLLQEPPAWFKS	Q5BJF2	55	1
TFLFEDFSKASGFKGQRPETLHERLTL	Q5BJF2	130	1
ATGPAPRHVFGLEKSQLLKEAFDKAGP	Q5BKX5	77	1
SGVDMNAARLLFHKLIQPDHPQISQQV	Q5GLZ8	469	1
HPQISQQVAASLEKNLIPKLTSSLPDV	Q5GLZ8	488	1
QQVAASLEKNLIPKLTSSLPDVEALRF	Q5GLZ8	493	1
KELVLNGADTAVNKQNRQEFVDAYVDY	Q5GLZ8	890	1
EEKHSEVLFNLGSKVLRQYLDALKTLS	Q5H8A4	407	1
SLLRQDLGFFQETKTGELNSRLSSDTT	Q5HY71	245	1
AHQILVLQEGKLQKLAQLQEGQDLYSR	Q5HY71	682	1
GFPDRKRFGAGTLKSLHYD--------	Q5HYI8	231	1
DLAEFAKKQPWWRKLFGQESGPSAEKY	Q5HYP8	97	1
DVLRTRFAAQGEPKVYNTLRHAVGTMY	Q5JPC1	153	1
YKGLMDCAKQVLQKEGALGFFKGLSPS	Q5JPC1	275	1
ISVVEEDLKLLQLKLRASVSTKCNLED	Q5JRA6	1477	1
AHASADLPEASSKKAEKEAKLAAPRAG	Q5JSZ5	1510	1
TTLLNYILTEQHSKRVAVILNESGEGS	Q5JTY5	69	1
LVLIGRNLDKDILKQLFIATVTETEKQ	Q5JTY5	370	1
THRLLLLGAGESGKSTIVKQMRILHVN	Q5JWF2	696	1
LLGAGESGKSTIVKQMRILHVNGFNGE	Q5JWF2	701	1
QAARSNSDGEKATKVQDIKNNLKEAIE	Q5JWF2	734	1
NSDGEKATKVQDIKNNLKEAIETIVAA	Q5JWF2	739	1
DCAQYFLDKIDVIKQADYVPSDQDLLR	Q5JWF2	829	1
LRCRVLTSGIFETKFQVDKVNFHMFDV	Q5JWF2	854	1
LTSGIFETKFQVDKVNFHMFDVGGQRD	Q5JWF2	859	1
NQTNRLQEALNLFKSIWNNRWLRTISV	Q5JWF2	917	1
RWLRTISVILFLNKQDLLAEKVLAGKS	Q5JWF2	936	1
VILFLNKQDLLAEKVLAGKSKIEDYFP	Q5JWF2	943	1
NKQDLLAEKVLAGKSKIEDYFPEFARY	Q5JWF2	948	1
QDLLAEKVLAGKSKIEDYFPEFARYTT	Q5JWF2	950	1
TPEPGEDPRVTRAKYFIRDEFLRISTA	Q5JWF2	981	1
NSFARQQMFEFDTKTSAKEEDAFHFVS	Q5LJA9	166	1
RQQMFEFDTKTSAKEEDAFHFVSYVPV	Q5LJA9	170	1
MAIVSDRKMIYEQKIAELQRQLAEEEP	Q5LJA9	273	1
TLAEHQQLIPLVEKAKEKQNAKKAQET	Q5LJA9	354	1
QLANGALKVSVWSKVLRSDAAWEDKDE	Q5QPG6	27	1
KFYTAPTAIRLLMKFGDEPVTKHSRAS	Q5QPH3	431	1
MASEELQKDLEEVKVLLEKATRKRVRD	Q5R371	14	1
TVKISNYGWDQSDKFVKIYITLTGVHQ	Q5R371	85	1
QVHFTERSFDLLVKNLNGKSYSMIVNN	Q5R371	118	1
ERSFDLLVKNLNGKSYSMIVNNLLKPI	Q5R371	123	1
NNLLKPISVEGSSKKVKTDTVLILCRK	Q5R371	143	1
YEDGDDDMKRTINKAWVESREKQAKGD	Q5R371	212	1
RIQERIAREEIKKKILYEGTHLDPERK	Q5RI15x2	110	1
LCKRCNHHQTTKIKQLAAFAPREEGRY	Q5SNT2	133	1
NRQLRALLLSHQFKRREADQTHAQNFS	Q5SNT2	192	1
HTLNPEETSSVVRKIGGTAIQLNVFQY	Q5SRE5	344	1
GKSTAKKVYSFLDKMSFYNELYKHKPH	Q5SRE5	470	1
SFLDKMSFYNELYKHKPHDVISHEDGT	Q5SRE5	479	1
LDKMSFYNELYKHKPHDVISHEDGTLW	Q5SRE5	481	1
SHEDGTLWRRQTPKLLYPLGGQTNLRI	Q5SRE5	500	1
VMFVLKEMLPSYHKWRYNSHGVREQIG	Q5SRE5	720	1
DGAEGQGQGQLLIKTVKLAFSVTNNVI	Q5SRE5	812	1
HDPALPRLAIQLLKRLATVAPMSVYAC	Q5SRE5	876	1
GCLRAIILFNPDAKGLSNPSEVEVLRE	Q5STQ1	456	1
CKQKYPEQQGRFAKLLLRLPALRSIGL	Q5STQ1	492	1
HCYQELPPSPDQRKLLSSLQYNKNLLK	Q5SVQ8	62	1
RHRSWGLDNLHLVKDWRTVNEGKGQKE	Q5SXM1	68	1
YLKISKEIGGDVQKHAEMVHTGLKLER	Q5T0R1	71	1
DFIRKTLNAGAYSKVVQERLVQAEYWH	Q5T0S6	203	1
IDEIRKSYQEELDKLRQLLKKTRVSTD	Q5T1M5	774	1
NGISKYAESEKIKKHFEEAYPNCTVLE	Q5T3F8	258	1
APGKSPEEMYIQQKVRVLLMLRKMGSN	Q5T4V2	19	1
RAKIAANLQWICAKAYGRDNIPEDLRD	Q5T5Y3x3	49	1
VRKEEEKARRELIKQEYLRRKQQQILE	Q5T5Y3x3	1352	1
GEPGVPTKKTWFDKPNFNRTNSPGFQK	Q5T8P6	510	1
KTVYNPAALKAAQKTLLVSTSAVDNNE	Q5T8P6	709	1
FSTGLTEKANHYYKLFIPWTNQKIRKT	Q5TA45	280	1
NHYYKLFIPWTNQKIRKTFVQRNMFEF	Q5TA45	289	1
AKKPRLLHGTLIMKDSNFRLVSSEQAL	Q5TA45	486	1
DSNFRLVSSEQALKELGLAEHQLRFTC	Q5TA45	500	1
TGPPGVGKTTLIHKASEVLKSSGVPVD	Q5TDE9	21	1
TPGTIILGTIPVPKGKPLALVEEIRNR	Q5TDE9	148	1
LALVEEIRNRKDVKVFNVTKENRNHLL	Q5TDE9	165	1
IRNRKDVKVFNVTKENRNHLLPDIVTC	Q5TDE9	171	1
CEHVFIWDLRKGEKILILQGLKQEVTC	Q5TDG3	57	1
QRGFVTGGADKSVKFWDFELVKDENST	Q5TDG3	521	1
LKRNKNHLQKQAEKNFTDEGDQLFKMG	Q5TEA6	101	1
RVVDYLTKLNNGQKTFDFWKDIVAAIQ	Q5TFE4	154	1
SELFGRTIRVNLAKPMRIKEGSSRPVW	Q5TGA3	83	1
NHNGTGGKSIYGKKFDDENFILKHTGP	Q5TGA3	218	1
LVLRLRGGMQIFVKTLTGKTITLEVEP	Q5UGI3	82	1
LEDGRTLSGYNIQKESTLHLVLRLRGG	Q5UGI3	139	1
NNNRFEEYEWCGQKRIRATTLLEGGFR	Q5VTB9	362	1
GGPPSTRITPEFSKWASDEMPSTSNGE	Q5VTB9	451	1
LKWEFPRENLEFGKVLGSGAFGKVMNA	Q5VTU6	614	1
LEFGKVLGSGAFGKVMNATAYGISKTG	Q5VTU6	623	1
EKTRWLNSPNTYMKVNVPEESRNGETS	Q5VU08	448	1
KQVLNQDLTFQHIKIIYPTAPPRSYTP	Q5VWZ2	55	1
IYPTAPPRSYTPMKGGISNVWFDRFKI	Q5VWZ2	70	1
KTELDILKLWILTKLPGEMEKQK----	Q5VWZ2	228	1
TGERLIRVLQDQLKTLQRNYGRLQQDV	Q5VZE3	134	1
EIQIQNKLKKDFPKQFDQVSVFKSIRK	Q5VZL5	140	1
LKSNAVQEADSELKQFSKGETEQDLEA	Q5VZL5	1127	1
FTEPYSRFMIELTKLLKIWEPTILPNG	Q5VZL5	1341	1
EFYLSNSEKERYEKEFSQERQQEILRR	Q5W0Z9	96	1
QSTGIWGIGVATQKVNLNQIPLGRDMH	Q5W111	85	1
IMTVMSALSVAPSKAREYSKEGWEYVK	Q5XKP0	101	1
ALSVAPSKAREYSKEGWEYVKARTK--	Q5XKP0	107	1
LRQLGTESNQVLIKTLGTKRNSTHEGW	Q5XUX1	215	1
EVKPLPATKGGNKKFLVESKKMSISNP	Q63HQ2	289	1
EGMRAVLDALLASKQHWDRDLQVTLIP	Q66K74	1000	1
YTARQELVLNQLIKQKASFELLQLSYE	Q68CZ6	379	1
ADVKTKRKTLANNKLHQMEREFYVYFL	Q68CZ6	564	1
GSCTLGREGQADAKFRRVPRILVCGRI	Q68DU8	185	1
AKLQELGKWLEPLKNLRFEINCIPNLI	Q69YN4	899	1
LGPTLKNVMMKNNKLAVSPNYNATFMG	Q6AHZ1	433	1
KTQSDAIITQQLVKDKLRATTQNLGSF	Q6AHZ1	902	1
KCVMPNKTELLKPKLVQNSTYQNIQPK	Q6AHZ1	1121	1
TLKKTSKNNYQIVKTTSENILKAKFNC	Q6AHZ1	1438	1
SEAAKQLIQPIAEKIIAKYKAKEEEAP	Q6DKJ4	354	1
MCLDACARYLLFSKQPSQAQRMYEKAL	Q6DKK2	251	1
KSSPVEALKGLVDKLQALTGNEGRVSV	Q6FI81	31	1
LTGNEGRVSVENIKQLLQSAHKESSFD	Q6FI81	48	1
GTVGRLNITVVQAKLAKNYGMTRMDPY	Q6FIE9	63	1
VSDTAQQPSEEQSKSLEKPKQKKNRCF	Q6FIF0	137	1
TEDEWQKEWNELIKLASSEPRMHLGTN	Q6GQQ9	263	1
CPHSTDRVVLIGGKPDRVVECIKIILD	Q6IBN1	198	1
IKIILDLISESPIKGRAQPYDPNFYDE	Q6IBN1	219	1
DPPAPWEEKSRVQKSFQAIHQFNLEGW	Q6IPU0	37	1
PPTNIIIIPEKQVKPEWRLPKLNHRFT	Q6NSI4	348	1
TQLKVVRNDNQVPKLLYLTTTNESGVF	Q6NSI4	454	1
GHRGQPYTYDAKVKNFIQWIRTKSDSG	Q6NSI4	483	1
YFQTTSTNLSLSNKIRILQGPHANPVA	Q6NSI4	624	1
PVAVPQPGASVQTKGIKPGMPSIFNRR	Q6NSI4	648	1
VPQPGASVQTKGIKPGMPSIFNRRANI	Q6NSI4	651	1
ISDRWESQLWREKKFGLIDHLHYSRVY	Q6NSI4	689	1
---MTTSSIRRQMKNIVNNYSEAEIKV	Q6NSL9	11	1
LLQQPLAPSGLTLKSEALRNWQVYRLV	Q6NTF9	51	1
TFPFSLMRRISVFKYVSGSSAERRAAQ	Q6NTF9	230	1
PNGRKEYPMYSGEKAYIQGLKEKFPQE	Q6NUM9	174	1
QEEAIIDKYIKLVKVVSSGAPHAILLK	Q6NUM9	199	1
LQTTPPHVIGQLDKLIREVSTLDGVLE	Q6NXT4x2	308	1
GEHPKRRKLLEDYKVPKFFTDDLFQYA	Q6NYC1x3	151	1
EIQQNKSVTYDLSKLVNYPGFNISTPR	Q6NZY4	363	1
GPLGDQPFAGLLPKNLSREELVDALRA	Q6P087	68	1
SLKLNDHKKNQFLKMTTFNNKNIFQST	Q6P0N0	65	1
DGLKNKANYESPGKIFLRMKEKVLRDK	Q6P0N0	113	1
SMKEAGYPNYLIRKFMFGFPENWKEHI	Q6P0N0	458	1
SDEERKYMAINQKKAYILVTPLKSRKV	Q6P0N0	647	1
PSVKETLQKSGVRKEFPITEAVGSDKT	Q6P0N0	850	1
DCDKYVFRMQKYHKSNGGIVWGNIKKK	Q6P0N0	1066	1
SESVPPGTTISRVKLLDTMVDTFLQKL	Q6P1K2x2	36	1
ARGSNKVKIQPVAKYDWEQKYYYGNLI	Q6P2E9	125	1
MWERLTAPEDVFSKLQRENIAIIESYG	Q6P486	66	1
LSRFGGSDRLRQFKFQDDNVEGDKVSK	Q6P486	337	1
LQKKLLDIEGLYSKVRSRYSFIQALVR	Q6P486	593	1
YLNSQQQYFHRLLKQILASRSDLLEMA	Q6P4R8x2	161	1
KSPFKRKRTTNEIKNLQYLPRTSEPRE	Q6PCB5	548	1
EAYLSRGGYTTALKSFTKASELNPESI	Q6PGP7	619	1
RLLERVVYQPGYPKSIASTARWYLLRH	Q6PGP7	1516	1
ASAENGGTHLPPAKVLLSDKKPTPQRV	Q6PI47	363	1
ETPTLFKRTPGGAKEFLVPSREPGKFY	Q6PI48	224	1
GAKEFLVPSREPGKFYSLPQSPQQFKQ	Q6PI48	235	1
TGSPSIRDVIAFPKSFRGHDLMSNTPD	Q6PI48	606	1
VATTSTPGIVRNSKKRPASPSHNGSSG	Q6PI98	21	1
ATTSTPGIVRNSKKRPASPSHNGSSGG	Q6PI98	22	1
SHNGSSGGGYGASKKKKASASSFAQGI	Q6PI98	41	1
LTREAVAVDVAVPKRLLEIVGREGVSL	Q6PII5x2	34	1
FVMRNCAGPTNSLKYVPLVTGLASARN	Q6PIJ6	250	1
QSCFPAACENPQRKSFYGSGTIDALSN	Q6PIW4	258	1
IPQFLRELFPVLQKRLCHPCWEVRDSA	Q6PJG6	507	1
AQKSCDLLLFLRDKIASYSSLREARGS	Q6PJG6	729	1
LQFQQQQNSIHAAKQLDMQSSWVYETG	Q6PJT7x4	211	1
ILKAISEAQESVTKTTNYSTVPQKQTL	Q6PJT7x4	334	1
SVTKTTNYSTVPQKQTLPVAPRTRTSQ	Q6PJT7x4	344	1
QRKATVYYQAPLEKPRHQRKPNIFYSG	Q6PL18	311	1
IFNVQLPDKEERTKFFEDLILKQAAKP	Q6PL18	931	1
MDLSSVISKIDLHKYLTVKDYLRDIDL	Q6PL18	1042	1
FRFMKALSYASLDKEDLLSPINQNTLQ	Q6R327x3	1415	1
CAEAAIKSLQGKTKVFSDIGAIQSLKR	Q6SZW1	363	1
CLGIQRFADTHSLKTLFTKCKNFALQT	Q6TFL4	181	1
STHRLEHSLYKPQKGLFHRVPLVVANL	Q6UWZ7	158	1
STGFSRAVQTHSSKFFEEDGSLKEVHK	Q6UWZ7	201	1
EASPASTPQIIKHKALDLDDRWQFKRS	Q6UWZ7	347	1
KHKALDLDDRWQFKRSRLLDTQDKRSK	Q6UWZ7	358	1
VGWRQELRAYADTKLANVLFARELANQ	Q6UX07	201	1
FFIERRPSRWPAMKFRRGSGHPAYAEV	Q6UX71	501	1
NIVIAAKTAQPHPKLLGTIYTAAEEIE	Q6YN16	49	1
FFILSSKGDPLIYKDFRGDSGGRDVAE	Q6ZNF7	18	1
FIDKNRDFLFQDFKRLLYNSTDPTLRA	Q6ZNK5	338	1
MWPDGQQDITEVTKRPLTAGTLFKNSM	Q6ZNK5	365	1
KNIPPSDMPQIKAKVAAMGALQGLRQD	Q6ZNK5	609	1
SSLFAQRLKTLRDKDGFGAVLFSSHVR	Q6ZNK5	657	1
RNRALLLTDQHLYKLDPDRQYRVMRAV	Q6ZNK5	692	1
TWGQIKKTTQEAEKLLERQGQAKTPDS	Q6ZRD3	80	1
TMLQDPDVREFLEKEELPRAVGTQTLS	Q6ZRJ8	267	1
AVGTQTLSGAGLLKMFNKATDAVSKMT	Q6ZRJ8	286	1
RNAYNEVDSRLIAKEMNISSRDNAMPV	Q6ZS81	1317	1
QVGVTEMLRAALLKVLEARPEEPIAFL	Q6ZTW0	54	1
LVANRDFIDSVLVKIISPKNNPPTIVQ	Q6ZVM7	101	1
DFIDSVLVKIISPKNNPPTIVQDKVLA	Q6ZVM7	106	1
PDLTGVVHIYEELKRKGVEFPMADLDA	Q6ZVM7	145	1
LTGVVHIYEELKRKGVEFPMADLDALS	Q6ZVM7	147	1
FAQTRGNSLAEQRKTVTYEDPQAVGGL	Q6ZVM7	400	1
DDLEEGVTSEEFDKFLEERAKAAEMVP	Q6ZVM7	462	1
PQYGENMEIYAGKKNNWTGEFSARFLL	Q6ZWH1	171	1
DGNEMAKRAKAYFKTFVPQFQEAAFAN	Q6ZWH1	376	1
FVPQFQEAAFANGKL------------	Q6ZWH1	391	1
KLWNNVGHALENEKNFERALKYFLQAT	Q6ZXV5	460	1
ILEELLRYYPDHIKGLILKGDILMNQK	Q6ZXV5	738	1
SQRPGAQALKVEAKLEHWYITGLRQQD	Q709C8	578	1
SPKTKEDGSKDTSKEMENLWGIKSIND	Q709C8	2233	1
LGHRTVPLLLAESKFSGNIKNWTSLMA	Q709C8	2304	1
EGKRQWNLRLDVKKNPVQDKSLLPGDD	Q709C8	2357	1
AAGVVSRITGSVGKGLAAITMDKEYQQ	Q709C8	3487	1
KKEGAAGFFKGIGKGLVGAVARPTGGI	Q709C8	3557	1
VIGDLHQCQRTWDKIFHNTLKIHLFSM	Q70J99x3	511	1
TQPESPRFFLENGKHDEAWMVLKQVHD	Q7L0J3	366	1
LENGKHDEAWMVLKQVHDTNMRAKGHP	Q7L0J3	375	1
GDGSLVNASRDLLKEFPQPKNLLNSVI	Q7L2E3x2	76	1
RLQLLSNLFHGMDKNTPVRYTVYCSLI	Q7L2H7	115	1
AIQYIPTELDQVRKWISDWNLTTEKKH	Q7L2H7	149	1
ARVDAHRCIVRALKDPNAFLFDHLLTL	Q7L2H7	213	1
DPNAFLFDHLLTLKPVKFLEGELIHDL	Q7L2H7	227	1
LTIFVSAKLASYVKFYQNNKDFIDSLG	Q7L2H7	254	1
KVVVSHSTHRTFGKQQWQQLYDTLNAW	Q7L2H7	344	1
LYDTLNAWKQNLNKVKNSLLSLSDT--	Q7L2H7	363	1
DTLNAWKQNLNKVKNSLLSLSDT----	Q7L2H7	365	1
TAASKRKTWQPLSKSTRDHLQTMMESV	Q7L2Z9	78	1
FPRLEGAPATMTPKLGRGVLEGDDVLF	Q7L590	627	1
LLSHTVEEKIIIDKEYYYTKEEQFKQV	Q7L5N1	102	1
YYYTKEEQFKQVFKELEFLGWYTTGGP	Q7L5N1	117	1
AQHSAIKMLHSRVKLILEYVKASEAGE	Q7L5N1	236	1
MLHSRVKLILEYVKASEAGEVPFNHEI	Q7L5N1	243	1
ITKTCNTMNQFVNKFNVLYDRQGIGRR	Q7L5N1	308	1
SSKGGRIGIEEFAKYLKLPVSDVLRQL	Q7L5N7	386	1
GGRIGIEEFAKYLKLPVSDVLRQLFAL	Q7L5N7	389	1
LSMTLKVQEYPTLKVPYETLNKRFRAA	Q7L5Y9	23	1
KKDLELFSNPFNFKPEYAPISVRVELT	Q7L775	495	1
LQANTNLWNEYRIKDLGQFYAGLSAES	Q7L775	523	1
AAQRIISLFSLLSKKHNKVLEQATQSL	Q7RTS9	494	1
IISLFSLLSKKHNKVLEQATQSLRGSL	Q7RTS9	498	1
GAELSVERVLEIIKQGVVALPKDRLKK	Q7RTS9	608	1
RDGCPKIVNLGSSKTDLFYERKKYGFK	Q7RTV0	95	1
NHMINNHVPRKSPKYLALFKNSVSGIK	Q7Z3K3	801	1
ADCLKVFMTGALNKWYKYNHDLPARII	Q7Z3Z4	676	1
LKVFMTGALNKWYKYNHDLPARIIVYR	Q7Z3Z4	679	1
LPINSTRAGMVPSKVPTSMVLTKVSAS	Q7Z434	362	1
GMGPCHGPEENEYKSEGTFGIHVAENP	Q7Z434	461	1
ILFLEKEEKYAVFKNPQNFYLDNRGKK	Q7Z5R6	268	1
NQWVMGIRIAKYGKTLYDNYQRAVAKA	Q7Z5R6	421	1
VGFGSNSHSQAPEKVTLLVDGTRFVVN	Q7Z5Y7	118	1
SHRSRNIGSNYPEKLSARDGHNQKDNT	Q7Z6E9	901	1
PCGRRKIILSDEGKMYGRNELIARYIK	Q7Z6U7	81	1
IKKLTKQDNLALIKSLNLSLSKDGGKK	Q7Z7A1	101	1
HSSQATKDSGVGLKYSASTPVRKPRPG	Q7Z7A1	1170	1
ERLVLSWADLGPDKYLSDKDFQCLIKL	Q7Z7A4	187	1
EMAALRDFVARNVKDGLITPTIAPNGA	Q86TG7	567	1
PTIAPNGAQVLQVKRGWKLQVSYDCRA	Q86TG7	586	1
RPRDLEDFFSAVGKVRDVRIISDRNSR	Q86U06	191	1
ARVREMEEEAEKLKELQNEVEKQMNMS	Q86U42	137	1
KTETDKENAEVKFKDFLLSLKTMMFSE	Q86UP2	285	1
FSEDEALCVVDLLKEKSGVIQDALKKS	Q86UP2	309	1
LHKAQQSLELIQSKIVKAAGDTTVIEN	Q86UP2	1296	1
DTSKGIADVPEWFKGSRLNYAENLLRH	Q86V21	95	1
TNQISLGSLRSIVKSLLLVPNGALKKS	Q86VX2	73	1
EDNHIDTDPRVLEKQELQQPTYVALSY	Q86VZ6	47	1
VIRLLESLEEQEVKGFNRGTHSKLETM	Q86W74	137	1
VLSGNLECVKLLVKYGADIHQRDEAGW	Q86WC6	85	1
RLELERIQAEESVKTLSRETIEYKKVL	Q86XR8	95	1
IKHAEMERTSVLEKQVSLERERQHDQT	Q86XR8	167	1
VKMGRLEGWEVFAKPKV----------	Q86Y39	138	1
QELRNQLLLVTEEKENYKRQCHMFTDQ	Q86YD6	21	1
MAVQLDDVFRQLDKCSIERDQYKSEVE	Q86YD6	136	1
IEESVNHMDGESLKLRSLRVNVGQLLA	Q86YD6	202	1
-----MEARFTRGKSALLERALARPRT	Q8IUR0	9	1
DSGVVPVGTEEAPKVFKMAASMHGQPS	Q8IUX1	27	1
LSGTGRSLVGSWLKLNRADGNFLLYAH	Q8IUY4	436	1
NFFQRAAKPLQVNKWKKLYSTPLLAIP	Q8IV63	229	1
LGRSLQSALDVSPKHVLSERSVLQVAC	Q8IV63	275	1
LSLHKCFVRVENVKGAVWTVDEREYQK	Q8IVH2	532	1
-----MAEPVSPLKHFVLAKKAITAIF	Q8IWA4x3	9	1
KSKLETLPKEDLIKFAKKQMMLIQKAK	Q8IWJ2	32	1
RSKPVTEGTGDIIKALTERLDALLLEK	Q8IWJ2	72	1
RNDFGNFFGSAVTKPSSSVTPRHPLEG	Q8IWR0	425	1
SLHPFRKGLQEKDKVWLLREQKRKKKL	Q8IWU5	694	1
QCNPRTRNMDLGLKDGGSYEQYRQFQR	Q8IWU5	834	1
QRRKWPEMKRPSSKSLGQLWEGWEG--	Q8IWU5	859	1
NENNETGLENVINKVATFKKPGVSGHG	Q8IWV7	806	1
TGLENVINKVATFKKPGVSGHGVYELK	Q8IWV7	811	1
ISSLRNELEHLQYKVLQERENYQQSSQ	Q8IWZ6	355	1
FPHFKYSMDTYVFKDSSQKDLLNFTGT	Q8IX04	45	1
TQGPRVPIILVGNKSDLRSGSSMEAVL	Q8IXI1	119	1
VLHPTAPLYDPEAKQLRPACAQALTRI	Q8IXI1	179	1
QEKGQTQRSVLLCKVVGARGVGKSAFL	Q8IXI1	420	1
VLLCKVVGARGVGKSAFLQAFLGRGLG	Q8IXI1	429	1
AQKNVEHGIIYIGKPSLRKQRFMQFSS	Q8IYU8	82	1
EKREFFKLQKIISKQDDLMTVKTNETG	Q8IYU8	206	1
QKIISKQDDLMTVKTNETGYQEAIVKE	Q8IYU8	214	1
VEPRLIQPYEHVIKNFIREIRLQSTEM	Q8IZ41	171	1
NDGLRSALENSYSKFNRSLHINNISPG	Q8IZ41	366	1
NISPGNTISRSSPKFIGHSPQPLGYDR	Q8IZ41	388	1
LTLKSEEEKTEFFKFLLDRVSCLSEEL	Q8IZE3	272	1
HYLEVLFRIIKPRKVFFMAVDGVAPRA	Q8IZH2	79	1
KDIRAFDSRFSNIKTLDDLFPLRSMVF	Q8IZH2	847	1
RKVYNKLDSKAIAKQLGISSHENATPV	Q8IZQ1	1353	1
EAVVCMYRFLGADKCMYPFIAQRKQAT	Q8IZV5	319	1
GPLMMQVGMATKIKNYYKRKPGKDPGA	Q8IZX4	720	1
IREAYKKAFLFVNKGLNTDELGQKEEA	Q8N0X7	29	1
DELGQKEEAKNYYKQGIGHLLRGISIS	Q8N0X7	47	1
GIGHLLRGISISSKESEHTGPGWESAR	Q8N0X7	62	1
PGWESARQMQQKMKETLQNVRTRLEIL	Q8N0X7	82	1
QIPGRTRPSSDQLKEASGTDVKQLDQG	Q8N0X7	362	1
SSDQLKEASGTDVKQLDQGNKDVRHKG	Q8N0X7	370	1
ASGTDVKQLDQGNKDVRHKGKRGKRAK	Q8N0X7	377	1
VSWGLVKGAEITGKAIQKGASKLRERI	Q8N0X7	447	1
GASKLRERIQPEEKPVEVSPAVTKGLY	Q8N0X7	465	1
PEEKPVEVSPAVTKGLYIAKQATGGAA	Q8N0X7	475	1
LVDGVCTVANCVGKELAPHVKKHGSKL	Q8N0X7	507	1
NNVSAETVQTVRYKYGYNAGEATHHAV	Q8N0X7	578	1
LSVVKGRLPQLGEKVLVKAAYNPGQAV	Q8N163	93	1
EPITADSDPAYSSKVLLLSSPGLEELY	Q8N163	309	1
EPRETPEHPLKQIKFLLGRKEEEAVLV	Q8N163	347	1
LLTLGIRLSAEQAKQLVSRVVTQNICQ	Q8N163	742	1
AEQQDSGRLYLENKIHTLELKLEESHN	Q8N163	832	1
RLYLENKIHTLELKLEESHNRFSATEV	Q8N163	839	1
LYTTERDLREVFSKYGPIADVSIVYDQ	Q8N1H4	104	1
LDGRRIRVDFSITKRPHTPTPGIYMGR	Q8N1H4	161	1
YSIAAPARSFRDFKVQFVPFHSDLGYR	Q8N2K0x2	358	1
DVKLLARRSNSLLKYITDKSEEIAQIN	Q8N2Z9	94	1
LELTGTIDKTKNNKQVLDKLQVERERG	Q8N442	102	1
TERQFRSLPANQQKLLPQFLLHLDKIR	Q8N4J0	100	1
HSSPGAKLVKLADKLYNLRDLNRCTPE	Q8N4P3	123	1
IVKRRVPGLHQLTKLRFLQTEDSWVPA	Q8N5L8	86	1
TPCREFWSRFRKEKEPVVVETVEEKKE	Q8N5N7	34	1
VLDFYNVPIQDRSKFDELSASNLPPNL	Q8N5N7	139	1
PYEQAQYKKVTSSKFFLPIKESATSTN	Q8N5Y2	289	1
SVTRPAFLYNPLNKQIDWERHVVKAPE	Q8N6N3	78	1
SDVTADSKVLEALKLKGAEVTYMNMTA	Q8N7P1	200	1
PSDHPRASTIFLSKSQTDVREKRKSNH	Q8N7R7	94	1
DPESGNTLYILTHKRILKFLKLFITEF	Q8N7V9	179	1
AEKTYNNLDVSVTKALQHRSHYFEGVL	Q8N7V9	273	1
QLNDAENKYKILEKEFQQFKDQQNNKP	Q8N960	799	1
KDRGLTEFPADLQKLTSNLRTIDLSNN	Q8N9N7	35	1
LCSLRHLDVMDLSKNQIRSIPDSVGEL	Q8N9N7	140	1
TAQGQRFLVSMPSKYRKNIWIKRGDFL	Q8N9N8	56	1
SFVLCKDHVRSLQKEGFWPEAFSEVAE	Q8N9N8	98	1
EGFWPEAFSEVAEKHNNRNRQTQPELP	Q8N9N8	112	1
HSIHGTNPQYLVEKIIRTRIYESKYWK	Q8NAV1	23	1
--MFTSTGSSGLYKAPLSKSLLLVPSA	Q8NBM4	12	1
QTMKLLKLRRNIVKLSLYRHFTNTLIL	Q8NBN3	397	1
TIKWMVDAIDPTRKQKVEAQKQAEKLM	Q8NBU5	46	1
VITDLKDTVILPIKKKHLFENSRLLQP	Q8NBU5	112	1
RMPTRFHINQPALKQREAILKLILKNE	Q8NBU5	263	1
INQPALKQREAILKLILKNENVDRHVD	Q8NBU5	270	1
SQIGSQSHRKETKKVIGQLLLHTVKHG	Q8NC42	245	1
HYSAKWSHEAEFSKILIGPKMLTDHMP	Q8NCG7	628	1
MKVMGSGPKESALKALNSDMPLYILSS	Q8ND04x2	881	1
ESPIKKTSLSPTSKLGYSYSRDLDLAK	Q8NDI1	763	1
NFPIIAVTLRNNWKTLFHREGGTYPWV	Q8NE00	381	1
VVKMLIEKDPSLEKSIQFALRQNLHEI	Q8NEY8	328	1
NLRNTLDGYGIHPKSIDLDNYFTARRL	Q8NF22	89	1
HSAEKVPLQNPPIKWAEGHKGVFNIEV	Q8NF50	713	1
HTYGRTSAAAVSSKLLQARVMSSSNPD	Q8NF50	894	1
NTVLTTMHAFPYIKTRISVIQKEEFVL	Q8NF50	1929	1
-------MEEIYAKFVSQKISKTRWRP	Q8NFH3	7	1
LAPEAGSHPQQTQKLEEIKENAQDTMR	Q8NFQ8	195	1
SDTPTSFNHMDSDKLSGLWSRISHLVL	Q8NFQ8	442	1
RCGYHVVIGSRNPKFASEFFPHVVDVT	Q8NFT2	64	1
GLFGSKTNFNSIAKILAQQTGRRVLTV	Q8NFV4	87	1
LKEIEEILGTHPWKLGFSKITYREWKL	Q8NG08	254	1
TCRDLVEYFKAYIKIYQGEELPHPKSM	Q8NHH9	361	1
MEENIRQSVTNSIKAGLTDQVSHHARL	Q8NHH9	567	1
VIIHNIKFNETLMKFRQDWGPITSISF	Q8NI36	284	1
QDGTLQSFSTVHEKFNKSLGHGLINKK	Q8NI36	413	1
LQNTMSVRLPPITKFAAEEARESDWDG	Q8NI36	446	1
AKKSLRSEDPSGKKAVLGSSPFLSEAN	Q8NI60	246	1
SIQDDAFINPHLAKIFERVRQSADFMP	Q8NI60	295	1
FERVRQSADFMPLKQMMKTLNNDLGPN	Q8NI60	310	1
RQSADFMPLKQMMKTLNNDLGPNWRDK	Q8NI60	314	1
KTLNNDLGPNWRDKLEYFEERPFAAAS	Q8NI60	327	1
CKAMFEEAYSNYCKRQAQQ--------	Q8NI60	642	1
ASSDTTVKVWNAHKGFCMSTLRTHKDY	Q8TAF3	106	1
VATTKSTVNKWTLKGIHNFRASGDYDN	Q8TAF3	327	1
IPFYLQPHASSGAKTLKKDRLSASDML	Q8TAF3	578	1
DKNPVSRRKKISAKTLTDEVNSPDSDR	Q8TAQ2	275	1
QTSASQQMLNFPDKGKEKPTDMQNFGL	Q8TAQ2	564	1
SQQMLNFPDKGKEKPTDMQNFGLRTDM	Q8TAQ2	568	1
ASVVDPRVASAAAKSALEEFSKMKEEV	Q8TAQ2	694	1
ASAAAKSALEEFSKMKEEVPTALVEAH	Q8TAQ2	702	1
STAAAAALAAAAVKAKHLAAVEERKIK	Q8TAQ2	872	1
AAAAALAAAAVKAKHLAAVEERKIKSL	Q8TAQ2	874	1
KAKHLAAVEERKIKSLVALLVETQMKK	Q8TAQ2	885	1
KSLVALLVETQMKKLEIKLRHFEELET	Q8TAQ2	898	1
ALLVETQMKKLEIKLRHFEELETIMDR	Q8TAQ2	902	1
LLADRQAFHMEQLKYAEMRARQQHFQQ	Q8TAQ2	940	1
EITASSNKSLNLLKIKHGDLLFLFPSS	Q8TAT6x2	68	1
NHTVADRFLDFWRKTGNQHFGYLYGRY	Q8TAT6x2	243	1
QHFGYLYGRYTEHKDIPLGIRAEVAAI	Q8TAT6x2	260	1
EDPKAEVVDEIAAKLGLRKVGWIFTDL	Q8TAT6x2	302	1
EVVDEIAAKLGLRKVGWIFTDLVSEDT	Q8TAT6x2	307	1
EQYVPDVFYKDVDKFGNEITQLARPLP	Q8TAT6x2	431	1
DRVPNCNVVPHFNKIQDFNDTFYRQFH	Q8TBC4	147	1
DGDDPEHIQWIFQKSLERASQYNIRGV	Q8TBC4	284	1
IRGVTYRLTQGVVKRIIPAVASTNAVI	Q8TBC4	307	1
VDGLYTYTFEAERKENCPACSQLPQNI	Q8TBC4	361	1
AGELYLDESKQLYKELGFKRYNSLSIL	Q8TBF2x6	131	1
RYNSLSILPAALGKPVRDVAAKAVPTP	Q8TBF2x6	150	1
AECKLVSFPIGIYKVLRNVSGQIHLIT	Q8TCA0	43	1
YPLVSPFVSRIWPKKAIQESNDTNKGK	Q8TCD1	38	1
PLVSPFVSRIWPKKAIQESNDTNKGKV	Q8TCD1	39	1
AKSQLTSLSGVAQKNYFNILDKIVQKV	Q8TCJ0	146	1
PEKVNKANINFLRKLVQNGPEVHPGAN	Q8TCW4	42	1
IGIGDVTPGQGLLKAKYELLNAGYKKC	Q8TCW4	347	1
EMEEKVTLLNAPTKRPRSSTVTEAPIA	Q8TD19	327	1
LQQENLQIFTQLQKLNKKLEGGQQVGM	Q8TD19	929	1
RALSDTTEELTVIKSSLKDEYQYSFWD	Q8TD20	254	1
TFGKVQGNSDLYWKAQRYRLIREFHSR	Q8TD43	1059	1
EAERKLLTWESVHKENFLLARARDKRE	Q8TD43	1129	1
RLKRTSQKVDLALKQLGHIREYEQRLK	Q8TD43	1160	1
TLWGLETIPGPDAKVRGALTWPSLAAA	Q8TDP1	143	1
IPQKRRTSMSEGIKQLLKDMLAANPQD	Q8TDR2	503	1
EPRPSKEVESFARKNYGVTFPIFHKIK	Q8TED1	128	1
FTETFLTERDKQSKWSGIPQLLLKLHT	Q8TEL6	70	1
DKHTLLAKNAQQKKSLSLGPSAAEINQ	Q8TEL6	275	1
LRLLQSFSDHHENKYLLLNNQELNELS	Q8TEL6	472	1
GKRGLLTRLLQVMKKEPAESSFRFWQA	Q8TEL6	523	1
RGTTSYADQMFLLKRGLLEHILYCIVD	Q8TEL6	557	1
LLGELMKFNVDAFKRFNKYINTDAKFQ	Q8TEL6	598	1
LYLRLLQRMEHSKKYPGFLLNNFHNLL	Q8TEL6	720	1
VPREPPVSLPFLGKLSSLQRILEIQPH	Q8TEQ8	103	1
VRIGVLKHLHDFLKLLHIDKRREYLYQ	Q8TF05	730	1
CADKVSSVRWISYKLVSEMVKKLHAAT	Q8TF05	803	1
TCVLEWLERRQGKKKQAPEKQKPKVVT	Q8WTQ4	45	1
CVLEWLERRQGKKKQAPEKQKPKVVTV	Q8WTQ4	46	1
SLMELFKDITPSYKIRPLTEAEKSTKT	Q8WTT2	274	1
EFEKEEDCEKAFFKMDNVLIDDRRIHV	Q8WUA2	300	1
GTNPLSRLKLDNGKLAGLLAQRMFVML	Q8WUI4x8	659	1
GTEVLLENGDINRKVLGDLIFNQPDRR	Q8WVC6	67	1
HPEIRKEMMKETFKYFLRGYRYVILDI	Q8WVC6	101	1
AEARINAQLPLTDKARMARHVLDNSGE	Q8WVC6	168	1
RHVLDNSGEWSVTKRQVILLHTELERS	Q8WVC6	186	1
PGLRFDNIQGDAVKDLMLRFLGEKAAA	Q8WVT3	354	1
RISLQIGDIKTAEKYFQDVEKVTQKLD	Q8WVT3	601	1
TGATGFLGKVLLEKLLRSCPKVNSVYV	Q8WVX9	29	1
QTPQERVEEVLSGKLFDRLRDENPDFR	Q8WVX9	63	1
FMHVSTAYAYCNRKHIDEVVYPPPVDP	Q8WVX9	161	1
KLIGDRPNTYIYTKALAEYVVQQEGAK	Q8WVX9	208	1
IYLRMTGRSPRMMKTITRLHKAMVFLE	Q8WVX9	379	1
WAEYIENYCLGTKKYVLNEEMSGLPAA	Q8WVX9	443	1
IGRNFLMNPQNGLKIRPFMKAHLNRDK	Q8WVY7	267	1
KAHLNRDKDKELLKLTQYLKEIAKLDD	Q8WVY7	286	1
DKDKELLKLTQYLKEIAKLDDFLDLNH	Q8WVY7	292	1
ELLKLTQYLKEIAKLDDFLDLNHKYWE	Q8WVY7	296	1
SVYIQEMFRFAYYKLLKKASEGLKSIN	Q8WW43	92	1
QRRQKLKEHLLRRKTLFAYKQENEMLS	Q8WWK9	38	1
RVVTSEDQVQEGTKVLKLKTKMADKEN	Q8WWK9	70	1
KKKVQFDGTNSAFKELKFLTPVRRSRR	Q8WWK9	617	1
VQFDGTNSAFKELKFLTPVRRSRRLQE	Q8WWK9	620	1
SPEDLEERKNSLKKWLEKNHIPITEQG	Q8WXD5	108	1
LEERKNSLKKWLEKNHIPITEQGDAPR	Q8WXD5	112	1
SDHKVHRLLDGMSKNPSGKNRETVPIK	Q8WXE1	96	1
PKILVGNRLHLAFKRQVPREQAQAYAE	Q8WXH6	133	1
RPGQKFIRIYKLFKSTSQLVLRRDSRS	Q8WYR1	429	1
TVPGVQLRNVDSLKKEAYEVEVHRLLS	Q8WZA1	537	1
VPGVQLRNVDSLKKEAYEVEVHRLLSE	Q8WZA1	538	1
LWNFGIKDKPTFIKGIGAGGSITGLKF	Q92466	151	1
ASSMEGTTRLQDFKGNILRVFASSDTI	Q92466	187	1
QTVKIWDLRQVRGKASFLYSLPHRHPV	Q92466	278	1
NLIVVGRYPDPNFKSCTPYELRTIDVF	Q92466	362	1
KKRKNSKKKNQPGKYSQLVVETIRRLG	Q92522	47	1
IKALVQNDTLLQVKGTGANGSFKLNRK	Q92522	106	1
VSGIITPIHEQWEKANVSSPHREFPPA	Q92530	148	1
YVFDKSLEETIIQKAISGFRKCAMISA	Q92538	953	1
YSLPFCQPSKITYKAENLGEVLRGDRI	Q92544	72	1
SKGYAIGNAPELAKAHNSHARPEPRHL	Q92560	139	1
RPGEPLSGEKYSPKELLALLKCVEAEI	Q92560	630	1
ILIFNNHGKPRLSKFYQPYSEDTQQQI	Q92572	18	1
GLAGAPARAVSAVKNMNLPEIPRNINI	Q92572	166	1
GEEDALNQTSEQTKSLSSNFILVKDLG	Q92681	512	1
EQTKSLSSNFILVKDLGQGIQNSVTDR	Q92681	522	1
LKLYQSATQAVFQKRQAGELDESVLEL	Q92696	38	1
DPMRATYLDDLRSKFLLENSVLKMEYA	Q92696	428	1
ERYGAVFSSREQPKLAGFQQFLQSLQP	Q92771	545	1
LSVKNFTMNEKLKKFFNVLTTNTDGKI	Q92820	212	1
DGKIEFISTMEGYKYPVYGVQWHPEKA	Q92820	235	1
GVQWHPEKAPYEWKNLDGISHAPNAVK	Q92820	253	1
FFVNEARKNNHHFKSESEEEKALIYQF	Q92820	287	1
QCTDKTDKQEALFKPQAKDDINRGAPS	Q92844	195	1
KTDKQEALFKPQAKDDINRGAPSITSV	Q92844	199	1
CRDEEDTSFESLSKFNVKFPPMDNDST	Q92844	231	1
PGKAIRGPQQPIWKPFPNQDSDSVVLS	Q92844	371	1
LGERKECQKIIRLKSLNANTDITSLAR	Q92845	59	1
LKYICTGDFPPGTKGNTFVHDPKVAQE	Q92878x2	68	1
SNWPLSEGKALKQKFDEIFSATRYIKA	Q92878x2	181	1
QKFDEIFSATRYIKALETLRQVRQTQG	Q92878x2	193	1
TQGQKVKEYQMELKYLKQYKEKACEIR	Q92878x2	217	1
MEKDNSELEEKMEKVFQGTDEQLNDLY	Q92878x2	301	1
EILSKKQNELKNVKYELQQLEGSSDRI	Q92878x2	467	1
KQEKQHKLDTVSSKIELNRKLIQDQQE	Q92878x2	851	1
EMMIVMRTTELVNKDLDIYYKTLDQAI	Q92878x2	1125	1
LDIYYKTLDQAIMKFHSMKMEEINKII	Q92878x2	1140	1
DFVELLGRSEYVEKFYRIKKNIDQCSE	Q92878x2	1291	1
QLRARQITAQQINKLEELWKENPSATL	Q92900	264	1
QDNITVRWDLGLNKKRIAYFTLPKTDS	Q92900	339	1
MRLMQGDEICLRYKGDLAPLWKGIGHV	Q92900	378	1
ICLRYKGDLAPLWKGIGHVIKVPDNYG	Q92900	386	1
WKSTSFDRMQSALKTFAVDETSVSGYI	Q92900	439	1
NQIRNMDSMPELQKLQQLKDETGELSS	Q92900	587	1
CCTCVGAGDPRLAKMQFRSILIDESTQ	Q92900	638	1
CQLGPVVMCKKAAKAGLSQSLFERLVV	Q92900	688	1
NRTEAANVEKITTKLLKAGAKPDQIGI	Q92900	790	1
PLNNLRESLMQFSKPRKLVNTINPGAR	Q92900	926	1
---MAASGSGMAQKTWELANNMQEAQS	Q92905	11	1
NNMQEAQSIDEIYKYDKKQQQEILAAK	Q92905	30	1
QEAQSIDEIYKYDKKQQQEILAAKPWT	Q92905	33	1
KQQQEILAAKPWTKDHHYFKYCKISAL	Q92905	47	1
KPWTKDHHYFKYCKISALALLKMVMHA	Q92905	56	1
AGKVNLGAFRTYPKGYKPPDEGPSEYQ	Q92905	191	1
VNLGAFRTYPKGYKPPDEGPSEYQTIP	Q92905	194	1
ALEVSYFKSSLDRKLLELLWNKYWVNT	Q92905	236	1
FSSFFKSLVIELDKELYGPDNHLVEWH	Q92925	262	1
VKIHETIESINQLKTQRDFMLSFSTDP	Q92925	451	1
IIEWSESHDRGYGKFQTARMEDFTFND	Q92966	287	1
DDCLDRTLYPLLIKKHWLWTRKCFVCK	Q92966	345	1
LAEKREHEREVLQKALEENNNFSKMAE	Q93045	119	1
VLQKALEENNNFSKMAEEKLILKMEQI	Q93045	129	1
ARMNRPAPVEVTYKNMRFLITHNPTNA	Q93096	15	1
FLITHNPTNATLNKFIEELKKYGVTTI	Q93096	32	1
QFIRQKRRGAFNSKQLLYLEKYRPKMR	Q93096	144	1
RGAFNSKQLLYLEKYRPKMRLRFKDSN	Q93096	151	1
ENGFGGVHSQEKAKWLGGAVEDYFMRN	Q969E8	44	1
KVWDQVKASNPDLKLWEIGKIIGGMWR	Q969G3	92	1
EYEAEKIEYNESMKAYHNSPAYLAYIN	Q969G3	131	1
YHNSPAYLAYINAKSRAEAALEEESRQ	Q969G3	146	1
LLQIEERHQEKKRKFLESTDSFNNELK	Q969G3	258	1
KFLESTDSFNNELKRLCGLKVEVDMEK	Q969G3	271	1
SKGSATYCTVCSKKFASFNAYENHLKS	Q969S3	75	1
NRKVEMMNEKNLEKGLGVDSVDKDAMN	Q969S3	116	1
LMRLLDFSYEQYQKALRQSAGAVVIIL	Q969V3	99	1
EDGSVKLFQITPDKIQFERNFDRQKSR	Q969X6	134	1
HLVFRPLMEKVEVKNYDAALRKITFPH	Q969X6	321	1
PDKQYTDWSRTVQKQGFHHLWLQRDTP	Q969X6	569	1
FCIIDKSLPLPNDKTLLYNPFPPTNES	Q969X6	617	1
RRRRRLQQVGTVAKLWIYPVKSCKGVP	Q969Z3	59	1
NKLHNCRIFGLDIKGRDCGNEAAKWFT	Q969Z3	156	1
LDIKGRDCGNEAAKWFTNFLKTEAYRL	Q969Z3	166	1
CGNEAAKWFTNFLKTEAYRLVQFETNM	Q969Z3	173	1
FTLKGNRLPAADVKNIIFFVRPRLELM	Q96AX1	77	1
FVPRRSLLCEQRLKDLGVLGSFIHREE	Q96AX1	126	1
NFNAVGSVLSKKAKIISAAFEERHNAK	Q96AX1	316	1
FEERHNAKTVGEIKQFVSQLPHMQAAR	Q96AX1	335	1
FNMRKITKGNVTIKLWDIGGQPRFRSM	Q96BM9	68	1
YLEGIRKNFDEAAKVLKFNCEENQHSD	Q96BR5	56	1
SPRDEDDTKADSWKELSLLKATPHLQP	Q96C03	69	1
TYHLFPPRQLNDVKTTVVYPATEKHLQ	Q96C86	128	1
NDVKTTVVYPATEKHLQKYLRQDLRLI	Q96C86	138	1
SFNREKLPSSEVVKFGRNSNICHYTFQ	Q96CG3	48	1
NLIVDSRELGYLNKMDLPYRCMVRFGE	Q96CG3	108	1
KMQSWYSMLSPTYKQRNEDFRKLFSKL	Q96CP6	87	1
YKQRNEDFRKLFSKLPEAERLIVDYSC	Q96CP6	99	1
TFESWHSLALAKGKFPQTATEWAEILA	Q96CP6	655	1
AKNNRLGGPSALPKGLAQSPLCRSLQV	Q96CX6	111	1
GDRDCVLQKSRDLKFLTGFETKAFSDA	Q96D53	424	1
VVGDDYHAWNINYKKWENEEEEEEEEQ	Q96D96	43	1
YVLQAMKHMEPQVKQVFQSLPKSAFSG	Q96DA6	34	1
MEPQVKQVFQSLPKSAFSGGYYRGGFE	Q96DA6	42	1
TFAEMPWYQRRIAKMLFATPPSSTYEK	Q96DB5	230	1
KMLFATPPSSTYEKALGYFHRAEQVDP	Q96DB5	243	1
FHRAEQVDPNFYSKNLLLLGKTYLKLH	Q96DB5	261	1
ETPYVDRTPGPAFKILEPGRRERLGLK	Q96DF8	345	1
-MEGLSDVASFATKLKNTLIQYHSIEE	Q96DR4	13	1
KNTLIQYHSIEEDKWRVAKKTKDVTVW	Q96DR4	28	1
YHSIEEDKWRVAKKTKDVTVWRKPSEE	Q96DR4	34	1
SIEEDKWRVAKKTKDVTVWRKPSEEFN	Q96DR4	36	1
QMSEVVQTCRNFIKDALNISIKSEAPE	Q96DT7	460	1
IGDLQPLPIQKGEKTFVLTPELSPGKL	Q96DY7	630	1
INILSEPPKRKKRKDINTIEDAVKLLQ	Q96EB6	238	1
DIEYFRKDPRPFFKFAKEIYPGQFQPS	Q96EB6	311	1
VESIAEQMENPDLKNVGSSTGEKNERT	Q96EB6	601	1
NPDLKNVGSSTGEKNERTSVAGTVRKC	Q96EB6	610	1
DPLDEDEDTDISYKKLKEEEMADTSYG	Q96EP9	407	1
DICGRVGGVRKALKLLCTSQNYGVRAT	Q96EX2	360	1
IEEVVIPKKKTWDKVAVLQALASTVNR	Q96EY7	67	1
GENVAKFIINSYPKYFQKDIAEPHIPC	Q96EY7	126	1
RTAIPFTQEPQRDKPANVQPYYLYGSK	Q96F07	903	1
GERLEVRMKRLEAKYAPLHLVPLIERL	Q96F07	1077	1
LDRADRDPSNMYTKYYIHRIPRSREVQ	Q96F25	99	1
TKSTREALNNKNIKPLLSTFSQVPGSE	Q96FV9	31	1
TTCSIPIDYNLYRKFWSLQDYFRNPVQ	Q96FV9	237	1
YTEIHQEYKELVEKLLEGYLKEIGINE	Q96G28x2	88	1
AEDFTIFKAMMVQKNIEMQLQAIRIIQ	Q96G28x2	141	1
LRQREHYLKQKRDKLMSMRKDMRTKQI	Q96G28x2	307	1
RDKLMSMRKDMRTKQIQNMEQKGKPTG	Q96G28x2	318	1
EKQTLLKRRLLAEKLKEEVINK-----	Q96G28x2	359	1
DPATVEQQEHWFEKALRDKKGFIIKQM	Q96G74	205	1
HRNIHYNSVVNPNKATIGVGLGLPSFK	Q96G74	343	1
KATIGVGLGLPSFKPGFAEQSLMKNAI	Q96G74	356	1
SEESWIEQQMLEDKKRATDWEATNEAI	Q96G74	385	1
VKEHTEEDFKGRFKARPELEELLAKLK	Q96GC5	199	1
RFKARPELEELLAKLK-----------	Q96GC5	210	1
LETRPNRQVCPVCKAGISRDKVIPLYG	Q96GF1	80	1
QVCPVCKAGISRDKVIPLYGRGSTGQQ	Q96GF1	87	1
LYIRESVKGSLDRKKLEQLYNRYKDPQ	Q96GG9	63	1
YIRESVKGSLDRKKLEQLYNRYKDPQD	Q96GG9	64	1
GCDSIEKLKAQIPKMEQELKEPGRFKD	Q96GG9	143	1
KLKAQIPKMEQELKEPGRFKDFYQFTF	Q96GG9	149	1
AIAYWNLVLNGRFKFLDLWNKFLLEHH	Q96GG9	191	1
METLNEGRLRLVLKHYLQRGEVLDPTA	Q96GQ5	297	1
VKETHEVLDMLFPKFLKGLQDAGWKTE	Q96GQ5	433	1
THEVLDMLFPKFLKGLQDAGWKTEKHQ	Q96GQ5	436	1
VDEWRATWLLSPEKKVL----------	Q96GQ5	465	1
DEWRATWLLSPEKKVL-----------	Q96GQ5	466	1
GTVLAEDQLAQMSKQLDMFKTNLEEFA	Q96H20	38	1
LEELHQQVLKGRGKFAQDVSQDDLIRA	Q96H20	134	1
AHQDKRDDVLIGLKSTALRFGENTKPW	Q96H96x3	265	1
EVNKKLKQKNQQLKQIMDQLRNLIWDI	Q96HR3	157	1
IFGKQLVVSYFPDKVALLQRKVEENRN	Q96HV5	138	1
HLTKDPNVVGQLAKQMIGYNLATKQTP	Q96I99	118	1
REAQLAALQYEEEKIRTKQIQRDAVLD	Q96II8x2	494	1
AEVLILNSIVLPHKELSRSFTNQIIL-	Q96IJ6x2	461	1
LERTPYEAYDPIGKYATATRFSYTSQH	Q96J84x2	745	1
PIPCLPLRWEQQSKLLPTVAGIPASKV	Q96JM7	692	1
LGTGARIGMMRTAKGDLHYFINGQDQG	Q96JN8	841	1
RVNPRLEAGTLTKKWHMAYHGSNVAAV	Q96JN8	1415	1
TVLAHPRYLQHHIKYQHLLKKKYVCPH	Q96JP5	333	1
LSQLGADSLTSLRKLAEQFPRQVLDSK	Q96K17	115	1
REFANFTFPRLPGKWPFSLSEQQLDAR	Q96L92	222	1
GYIKAEEKSYQLQKLYEQRKMVMYLNM	Q96L92	404	1
VKPPGQDLVVESLKSRYGLGGSCPDEY	Q96M89	19	1
LKKQLNEASEENRKIDIQAKRVQARLD	Q96M89	295	1
EFATLDRQLNHYVKAVQSTINHVKEER	Q96MF7	80	1
QSKNSDADFQNNEKFVQFKQQLKELKK	Q96MF7	125	1
DADFQNNEKFVQFKQQLKELKKQCGLQ	Q96MF7	130	1
SYYNVWLRAQLGWKSFLLRRDAVNKIK	Q96MT1x2	535	1
LASEVQDLHLAQRKEMASGFSKGPTLG	Q96N66	128	1
RKAASQPTSLAPEKLREE---------	Q96N66	468	1
LARDFERLGRLPYKAGLSLQRAQEGWF	Q96P48	871	1
EGWWKGMKQFLPAKAVDHEETPVRYSS	Q96PD2x2	600	1
VGSRKYAFNSLQLKAFPKHYRPPEGTY	Q96PE3	959	1
PIVQLQEKLYVPVKEYPDFNFVGRILG	Q96PU8	91	1
DRFQVDLQNGSSVKPRADVAFHFNPRF	Q96QS7	57	1
KWGREEITYDTPFKREKSFEIVIMVLK	Q96QS7	98	1
GTVVVKGEVNANAKSFNVDLLAGKSKH	Q96QS7	195	1
ANAKSFNVDLLAGKSKHIALHLNPRLN	Q96QS7	205	1
KHIALHLNPRLNIKAFVRNSFLQESWG	Q96QS7	220	1
GVLPNIQAVLLPKKTESHHHKAQSK--	Q96QV6	120	1
STQTDTSHSGITNKLQHLKESHEMGQA	Q96R06	483	1
TSHSGITNKLQHLKESHEMGQALQQAR	Q96R06	488	1
KMKSLLDILTDPSKRCPLKTLQKCEIA	Q96RN5	578	1
MFLEEKIPSISDLKLAIRRATLKRSFT	Q96RP9x2	299	1
PPHPFPKEIPHNEKLLSLKYESLDYDN	Q96RY8	88	1
ISQGRSTSLKRDFKIFEYFRRDTEKRD	Q96RY8	274	1
LPFTVVHEREIPLKYKMKIKCRFQKAY	Q96S52	95	1
RGQMGPTEQGPYAKTYEGRREILRERD	Q96S66	414	1
----------MERKVLALQARKKRTKA	Q96SB4	4	1
LLGKVPRKLIVAGKYSKEFFTKKGDLK	Q96SB4	585	1
EQMKEDYSYIMETKERTKEQIHQGEER	Q96SB8x2	256	1
EERFQSIAGLSTMKTNLESLKHEMAWA	Q96SB8x2	294	1
FAGRYYSSENTRPKFLSRDVDSEISDL	Q96SB8x2	684	1
KIEAENKYDAIKFKINQLSELADPLKD	Q96SB8x2	812	1
QARQICPERIEVEKSASILDKEINRLR	Q96SB8x2	888	1
DLDSKVRTLKKFIKLLGEIMEHRFKTY	Q96SB8x2	943	1
FIKLLGEIMEHRFKTYQQFRRCLTLRC	Q96SB8x2	954	1
LLTPQSMSSLPSSKLIRILRMSDPERG	Q96SB8x2	1086	1
LTESTNQKDVLLQKFNEKDLEVIQQNC	Q96SN8	495	1
NLQAELNKIFALRKQLEQDVLSYQNLR	Q96SN8	592	1
FSSLHQVRYVKHVKILGPLAPEMIDSR	Q96SN8	1184	1
LKQQLEEQEYKLQKEQNLNMQLFSEIH	Q96SN8	1215	1
VPMPSNKDYVVRPKWNVEMESSRFQAT	Q96ST2	767	1
RQEMRHLHQVLKDKQEVLDQALQQNRE	Q96ST8	700	1
EMEVEDQDSKEAKKPNIINFDTSLPTS	Q96SW2	43	1
EIVKVKAIGRQRFKVLELRTQSDGIQQ	Q96SW2	166	1
CLPIDDVLRIQLLKIGSAIQRLRCELD	Q96SW2	300	1
RLLSVKGSPKVDEKVLPYSNITVREES	Q96T58	1293	1
LPYSNITVREESLKFNPYDSSRREQMA	Q96T58	1308	1
AGRFDVSFPNSIIKRDSLRKRSVRDLE	Q96T58	1361	1
ERDERLSSSLERNKFYSFALDKTITPD	Q96T58	1430	1
YSFALDKTITPDTKALLERAKSLSSSR	Q96T58	1445	1
KLKRSNSPRGEAQKLLELKMEAEKITR	Q96T58	1864	1
AADKEKVAPVIAPKITSVISRMPVSID	Q96T58	2617	1
ALKGPVKGSVTTLKSLVSTPAGPVNVL	Q96T58	2680	1
VTTNKKLADPVTLKIETKVLQPANLGS	Q96T58	2967	1
KKLADPVTLKIETKVLQPANLGSTLTP	Q96T58	2971	1
RLAETQNIAPSFVKGFLLRDRGSDVES	Q96TA2	237	1
LLRDRGSDVESLDKLMKTKNIPEAHQD	Q96TA2	253	1
GSDVESLDKLMKTKNIPEAHQDAFKTG	Q96TA2	258	1
KTKNIPEAHQDAFKTGFAEGFLKAQAL	Q96TA2	269	1
ELQEVVEFLKNPQKFTILGGKLPKGIL	Q96TA2	363	1
PKGILLVGPPGTGKTLLARAVAGEADV	Q96TA2	385	1
GRTEILKWYLNKIKFDQSVDPEIIARG	Q96TA2	524	1
LKAAVDGKEMVTMKELEFSKDKILMGP	Q96TA2	568	1
ADSKREQFRRYLEKSGVLDTLTKVLVA	Q99417	20	1
SIKKTEWSREEEEKLLHLAKLMPTQWR	Q99459	70	1
SEHITYLEHNPYEKFSKEELKKAQDVL	Q99459	623	1
KKPIDQRLEGIVNKMFQRCLDDHKYKQ	Q99460	136	1
GSEKDSDSMETEEKTSSAFVGKTPEAS	Q99460	302	1
METEEKTSSAFVGKTPEASPEPKDQTL	Q99460	310	1
PSTFAYPAPLEVPKEKEKEKVSTAVLS	Q99460	821	1
LLDNPARVMPAQLKVLTMPETCRYQPF	Q99460	890	1
AKDFFKRKIDFLTKQMEKIQPALQEKH	Q99471	112	1
VFGKSTDENKIAMKNVGGIPALLRLLR	Q99569	611	1
HLLKDVGSLDEKMKSLDVNQDSELKFN	Q99584	61	1
KAYGFSCDGEGVLKFARLVKSYEAQDP	Q99622	80	1
IPDPYKSSILSLIKFKENPHLIIMNVS	Q99650	787	1
ADRQTRMEGAEINKSLLALKECIRALG	Q99661	518	1
PALQDLSQPEGLKKTLRDEINAILQKR	Q99707	16	1
KKTLRDEINAILQKRIMVLDGGMGTMI	Q99707	28	1
APRPIFISGTIVDKSGRTLSGQTGEGF	Q99707	231	1
EERLEYALVKGIEKHIIEDTEEARLNQ	Q99707	685	1
NGMKIVGDLFGAGKMFLPQVIKSARVM	Q99707	727	1
VLATVKGDVHDIGKNIVGVVLGCNNFR	Q99707	789	1
FRVIDLGVMTPCDKILKAALDHKADII	Q99707	814	1
IDLGVMTPCDKILKAALDHKADIIGLS	Q99707	817	1
IRIPLLIGGATTSKTHTAVKIAPRYSA	Q99707	865	1
KYPNRGFPKIFNDKTVGGEARKVYDDA	Q99707	1000	1
----MGGSGSRLSKELLAEYQDLTFLT	Q99828	10	1
QVPFEQILSLPELKANPFKERICRVFS	Q99828	65	1
GFLPKDLQAEALCKLDRRVKATIEQFM	Q99933x3	202	1
SGPPQLEKYLEAIKIFSGPLKGIELAV	Q9BQ52	152	1
EIIFLGTGSAIPMKIRNVSATLVNISP	Q9BQ52	495	1
ILLQRERALASLGKPLHPLLVVAPNQL	Q9BQ52	571	1
EFIMLNHFSQRYAKVPLFSPNFSEKVG	Q9BQ52	731	1
RHDKDQQHRQWFLKEFPRLKRELEDHI	Q9BQE5	83	1
QARNLDQSGTNVAKVMKEFVGGNTPNV	Q9BQE5	193	1
AEELKKRAQELEGKLNFLTKIHEMLQP	Q9BQE5	320	1
RAQELEGKLNFLTKIHEMLQPGQDQ--	Q9BQE5	326	1
AERARQQLEALLNKTMRIRMTDGRTLV	Q9BRA0x2	99	1
PSGPAPAHSLGDLKGSWPGRGLVTRFL	Q9BRF4	251	1
LYAVVKEHIRTEVKDFQPYFKGEIFLD	Q9BRX8	122	1
SKDGQYILATGTYKPRVRCYDTYQLSL	Q9BSC4	74	1
YNAARDGKLQLLQKLLSGRSREELDEL	Q9BSK4	21	1
TYVDKKRDLLGALKHWRRAMELRHQGG	Q9BSK4	320	1
EFQEGRLLFPPTYKFDRNSNDYDTSEK	Q9BT40	248	1
AAYFDYKDESGFPKPPSYNVATTLPSY	Q9BT67	63	1
PRISTPQTNTVPIKPLISTPPVSSQPK	Q9BTA9	466	1
PVSSQPKVSTPVVKQGPVSQSATQQPV	Q9BTA9	486	1
RTGKTKGYGFVSFKDPSDYVRAMREMN	Q9BTD8	430	1
WVPSLNEVPLHYLKPNSFVKFRCMIQD	Q9BTE3	61	1
----------MAEKFDHLEEHLEKFVE	Q9BTT4	4	1
MKKFKSLLIQELSKVFPEDMAKYRSIR	Q9BTT4	115	1
SSQMPRPSVPPLVKTSLFSSKLSTPDV	Q9BTX1	430	1
SVPPLVKTSLFSSKLSTPDVVSPFGTP	Q9BTX1	437	1
PPRISGSLVDTSYKTLRFAFRASLKTA	Q9BTX1	628	1
VSALPKGFGVQELKILQSDLLFEQSRS	Q9BUB4	365	1
DAKHVFTTFYAKTKSLLVNPVLFPNRE	Q9BUB7	217	1
GRLEAFGQGESVLKEPKYQEELEDRLH	Q9BUK6	203	1
LHQTLEALARDLTKLDLRRWASFMDAG	Q9BUK6	529	1
KREQSRFYGDLMEKRRTLEEKEQEEAR	Q9BUQ8	326	1
QSGSIRVWDLEAAKILRTLMGHKANIC	Q9BVA0	96	1
LTGSRASGAQLEAKVRGLERQVEELRW	Q9BVC6	215	1
FVQLEGAHPLEKSKWEGNYLFPRELFK	Q9BVI4	138	1
EHANDYAEIAAKDKLSELQLRVRQLVE	Q9BVK6	160	1
RVRQLVEQVEQIQKEQNYQRWREERFR	Q9BVK6	180	1
ILVAIGVWQMRHLKSFFEAKKLV----	Q9BVK6	226	1
LEQILNNNDSLTRKSESSNTTSLTRSK	Q9BVV6	380	1
EMVPSCPFIYIIRKDVDVYSQILRKLF	Q9BW27	59	1
IRKDVDVYSQILRKLFNESHGIFLGLQ	Q9BW27	70	1
PAMMLSDRLTFLGKYREFHRMYGEKRF	Q9BW27	540	1
RYTIHSQLEHLQSKYIGTGHADTTKWE	Q9BWJ5	17	1
QSKYIGTGHADTTKWEWLVNQHRDSYC	Q9BWJ5	28	1
PWGLAPLFRSVRSKLESFADIFLTPNK	Q9BWN1	256	1
NMDRSRKVLPDFVKQFSLDRGCKWTPE	Q9BX69	307	1
VLVKVDEYHSVHQKLSADMADHSNLIR	Q9BXC9	609	1
ELYDLNRDLLNGYKIRCNNHTELLGNL	Q9BXC9	659	1
RDAIRSNNINTLFKIMRVGTASS----	Q9BXC9	712	1
LSGGKVKLQQNPGKFDELDMSPGDPKW	Q9BXI6x2	144	1
SEGKSRLSPAGEMKPMPLSEGKSILLF	Q9BXK5	450	1
ARDDLFGVILAPAKVVSRGGNPWAAVL	Q9BXP2	386	1
NEPHRIQQILNYIKGNLKHVV------	Q9BY41	370	1
QIYEVEKAVHLLKKFQILDFTSPKQSV	Q9BYD6	108	1
PRKCSASNRIIGAKDHASIQMNVAEVD	Q9BYK1	27	1
EVDKVTGRFNGQFKTYAICGAIRRMVS	Q9BYK1	51	1
WDVRTCTLLREMSKNFPTITALEWSPS	Q9BZH6	608	1
LQEQLNSLSNDIKKLLLDPEFTLLQRC	Q9BZH6	900	1
YADYARSLKNLGFKQGAVLFASKAGAA	Q9BZH6	1193	1
KKLIAAQTGTRWNKIVLKKWYTIFKDH	Q9BZL1	41	1
AQTGTRWNKIVLKKWYTIFKDHVSLGD	Q9BZL1	46	1
TAVAIEKVKLRVLKQYDYDSSTIRKKI	Q9BZQ8	482	1
AKESLIFGLRTERKVWGHELAQQGSSL	Q9C099	767	1
TPKDDEFYQQWQLKYPKLILREASSVS	Q9C0B1	45	1
DDEFYQQWQLKYPKLILREASSVSEEL	Q9C0B1	48	1
HGCLFRDLVRIQGKDLLTPVSRILIGN	Q9C0B1	88	1
VSRILIGNPGCTYKYLNTRLFTVPWPV	Q9C0B1	107	1
YLNTRLFTVPWPVKGSNIKHTEAEIAA	Q9C0B1	121	1
AYNVTLLNFMDPQKMPYLKEEPYFGMG	Q9C0B1	211	1
LLNFMDPQKMPYLKEEPYFGMGKMAVS	Q9C0B1	216	1
FWDWSRREPFAVVKTASEMERVRLVRF	Q9C0C7x5	175	1
LSPQMGKDIVWFLKRWAKTYLLVDEKL	Q9C0E2	643	1
KKTLFGQLKKYPEKLIIHCKDLRVFQF	Q9C0I1	138	1
PRFQHQAPRQLFYKRPDFAQQQAMQQL	Q9C0J8	28	1
VNRKTIDYNPSVIKYLENRIWQRDQRD	Q9C0J8	65	1
IKITFKSDDYFVAKPGFKIYYSLLEDF	Q9GZP0	160	1
IFRPMKRITWNTWKERLVIRALENRVG	Q9GZT8	109	1
VVDFLSRNKQLYQKTEILSLEKPLLLH	Q9GZT8	234	1
KQLYQKTEILSLEKPLLLHTGMGRLCT	Q9GZT8	242	1
SRIELGDVTPHNIKQLKRLNQVIFPVS	Q9GZZ1	17	1
RLNQVIFPVSYNDKFYKDVLEVGELAK	Q9GZZ1	34	1
QVIFPVSYNDKFYKDVLEVGELAKLAY	Q9GZZ1	37	1
YKRIEPADAHVLQKNLKVPSGQNADVQ	Q9GZZ1	152	1
GGMCSIRLSEPLLKLRPRKDLVETLLH	Q9H040	98	1
YVLGETSNLPSPGKLITSHAINKTQDL	Q9H040	271	1
LSNYFPRVSFANQKAFRGVNGSPRISV	Q9H040	341	1
GSPRISVTVGNIPKNSVSSSSQRRVSS	Q9H040	361	1
SQDVSGSEDTFPNKRPRLEDKTVFDNF	Q9H040	407	1
EDTFPNKRPRLEDKTVFDNFFIKKEQI	Q9H040	414	1
RLEDKTVFDNFFIKKEQIKSSGNDPKY	Q9H040	423	1
SAYLGSEQYKLLIKALQLSEPGKEIH-	Q9H061	183	1
KLLIKALQLSEPGKEIH----------	Q9H061	192	1
YYKNKFDVDAADEKFRRKVVQSYVEGL	Q9H0D6	533	1
LMKAETERSALDVKLKHARNQVDVEIK	Q9H0H5	71	1
KTDESLDWDSSLVKTFKLKKREKRRST	Q9H0H5	173	1
TSRQFVDGPPGPVKKTRSIGSAVDQGN	Q9H0H5	199	1
TIETVPYWTRSRRKTGTLQPWNSDSTL	Q9H0H5	248	1
QSNGGMRLHDFVSKTVIKPESCVPCGK	Q9H0H5	292	1
AICSLLKDFLRNLKEPLLTFRLNRAFM	Q9H0H5	430	1
MIHLQRVAQSPHTKMDVANLAKVFGPT	Q9H0H5	490	1
LLGPVTTPEHQLLKTPSSSSLSQRVRS	Q9H0H5	587	1
YLQHRLQKPSLLSKAQNTCQLYCKEPP	Q9H0K1	692	1
LSEKVSQLMEWTNKRPVIRMNGDKFRR	Q9H0U3	50	1
LLRHFPYAQRQFLKLGGLQVLRTLVQE	Q9H173	309	1
TSSSLTAHLRSLSKGDSPVTSPFQNYS	Q9H1A4	310	1
QTVTGGLRSLYLRKVLPLEEAYRFHEF	Q9H223	35	1
RRLAEWKATKLKNKFGEVLEISGKDYV	Q9H2J4	90	1
LLLRKGANINEKTKEFLTPLHVASEKA	Q9H2K2	398	1
HNDVVEVVVKHEAKVNALDNLGQTSLH	Q9H2K2	425	1
GKSPAQAELSYLNKAKWLEMYGVDMHV	Q9H329	265	1
VSDWSSRPENIPPKEFHFRHPKRSVSL	Q9H3K3	154	1
EPSAPSPTLPAQFKQRAPMYNSGLSPA	Q9H3P2	371	1
GNMSKEDAMVEFVKLLNRCCHLFSTYV	Q9H3P7	163	1
GSHQYPGRGVYLLKFDNSYSLWRSKSV	Q9H3P7	507	1
NLVVLAREDAGAEKIFRSNGVQLLQRL	Q9H3U1	190	1
LTLLIKAVPRKSLKDPNNSLTLWVIDQ	Q9H3U1	329	1
YIKSWFEGQGLAGKLRAIQTVSCLLQG	Q9H3U1	411	1
RASFITANGVSLLKDLYKCSEKDSIRI	Q9H3U1	483	1
IPLALEGTDVGQTKAAQALAKLTITSN	Q9H3U1	707	1
LEASVAEMKEYITKFSLERQTWDQLLL	Q9H410	217	1
TPVTIENFLNWKAKFDAELLEIKKKRM	Q9H446	157	1
AHIPRGTIGDMMQKLSGQLSDARNKEN	Q9H467	82	1
LPRRLRGPQKDELKSFILQKYMMVDSA	Q9H467	213	1
GPQKDELKSFILQKYMMVDSAEDQKIH	Q9H467	219	1
LQKYMMVDSAEDQKIHRPMAPKEAPKK	Q9H467	230	1
KLIRYIDNQVVSTKGERFKDVRNPEAE	Q9H467	256	1
RFKDVRNPEAEEMKATYINLKPARKYR	Q9H467	272	1
PEAEEMKATYINLKPARKYRFH-----	Q9H467	279	1
ERLRWPPPPKPRLKSGGGFGPDPGSGT	Q9H4L4	43	1
LRTKGYDGVKRWTKNVDIFNKELLLIP	Q9H4L4	446	1
SDNIIAKLFPYIQKGLKSSLPDYRAAT	Q9H583	248	1
LLKLPEEKEETIPKAVSFNKSESQEEM	Q9H583	1483	1
AQSMERNADKLTVKFWRALLSKAYDLL	Q9H583	1575	1
EQAVARGFFNYIEKLKYEHHLKESLKQ	Q9H5J8	166	1
NAPVTFIVDGAVVKFGQGFGKTNIYTQ	Q9H5V9	121	1
VLLFPVDDKESRNKGQDLLALIVAQHR	Q9H678	302	1
ATENKRWALQEFSKVYR----------	Q9H6D7	360	1
KSSNLRNLEISQQKGIWSTTPSNERKL	Q9H6S0	1307	1
IALLRRFDCNFDLKVLNAQKAGYGAAV	Q9H6Y7	97	1
IQHRKRLQRNRLTKEQLKQIPTHDYQK	Q9H6Y7	210	1
KRLQRNRLTKEQLKQIPTHDYQKGDQY	Q9H6Y7	214	1
PWLTQTRKTCPICKQPVHRGPGDEDQE	Q9H6Y7	272	1
EISQTLLGIIVRMKFLLLQQKYLEYLE	Q9H7D7	212	1
VQEDHPIMSFTISKNGRLALLNVATQG	Q9H7D7	536	1
LFKMEEANLASRAKAQELIQATNQILS	Q9H7N4	1123	1
QVVEVNPVRRAEIKFSSYRKVPILVAQ	Q9H7Z7	141	1
RCPPDYPIHPPRVKLMTTGNNTVRFNP	Q9H832	166	1
GGTTNQREALQYAKNFQPFALNHQKDI	Q9H871	218	1
LVCGHIISRDALNKMFNGSKLKCPYCP	Q9H871	365	1
SGRTVILYKVSDQKPLGSWSVKQGQII	Q9H8H0	52	1
ILSVQGTEPLVLFKEGAVRGLEALLAD	Q9H8H0	125	1
MMPEAKRLLINLYKLVKSQISVYSELN	Q9H8H0	676	1
LLNFLGLWSWICKKWFPYFLVRFTVIY	Q9H8H3	34	1
CIDPNPNFEKFLIKSIAENRHLQFERF	Q9H8H3	109	1
VLGQEIGTVYNREKLLEMLRVTDPYND	Q9H8M5x3	413	1
QAFLLKKLLFSSEKSSWRDCSEEEQKE	Q9H8M7	71	1
VGFLTLMEALRYCKVGSYLKSPKFPIW	Q9H8M7	267	1
SEQLLHVIYQRVDKAVGLAEAALGLAR	Q9H972	71	1
EARDHKEPKEEINKNISDFGRQQLLPP	Q9H9B1	239	1
LDSEKPKKLRFHPKQLYFSARQGELQK	Q9H9B1	740	1
AENNHLEAVKYLIKAGALVDPKDAEGS	Q9H9B1	827	1
MIWATEYKHVDLVKLLLSKGSDINIRD	Q9H9B1	890	1
EYKHVDLVKLLLSKGSDINIRDNEENI	Q9H9B1	895	1
LPCQHAFHRKCLVKWLEVRCVCPMCNK	Q9H9V4	122	1
------MFEKYPGKMEGLFRHNPYTAF	Q9HAH7	8	1
PPRLGPVPSGLSQKGTQIPDHFRPPLR	Q9HAH7	68	1
EPVVQGPDGRLELKPLLLRLPRICQRN	Q9HB96	84	1
PDRDIELTLRLNPKALTLDQWLEQHKG	Q9HBL8	281	1
LALFDKSINEFWNKFKSTDTSCQMAGL	Q9HBM1	19	1
TMEDVVLVRIYGNKTELLVDRDEEVKS	Q9HBU6	172	1
NKTELLVDRDEEVKSFRVLQAHGCAPQ	Q9HBU6	184	1
DAKIFRGQVYSELKYHPEMRFFHWFSK	Q9HC16	63	1
FQTARFYRDVLGMKVLRHEEFEEGCKA	Q9HC38x2	30	1
LPDLEDLMKRENQKILTPLVSLDTPGK	Q9HC38x2	224	1
EHMHSRRVMHRDIKPANVFITATGVVK	Q9HC98x2	208	1
CIPQDRAPRDFCVKFPEEIRHDNLAGQ	Q9HCC9	87	1
GKWMYRGEWSHGFKGRYGVRQSLCTPA	Q9HDC5	91	1
ESYEVERYREAIIKYQGLEWKSSASLV	Q9NP58	482	1
MGDPSKQDILTIFKRLRSVPTNKVCFD	Q9NP61	14	1
WKKETSKDTETVLKTTGYSDRPTARRK	Q9NP61	392	1
NEKLMNNHQLELAKQLHKEGHLFYCTC	Q9NP73	114	1
ISSLNLAEAMRRAKVLDWGLQEQLWPH	Q9NPH2	155	1
RDIRDFRSSAGLDKVIVLWTANTERFC	Q9NPH2	222	1
VGGDDFKSGQTKVKSVLVDFLIGSGLK	Q9NPH2	312	1
RVGPVAATYPMLNKKGPVPAATNGCTG	Q9NPH2	530	1
TYRRCSVPPGADKKAEAGAGSATEFQF	Q9NQ39	150	1
GQGVDEPLSETGFKQAAAAGIFLNNVK	Q9NQ88	37	1
-----------MVKISFQPAVAGIKGD	Q9NQX7	3	1
MVKISFQPAVAGIKGDKADKASASAPA	Q9NQX7	14	1
ISFQPAVAGIKGDKADKASASAPAPAS	Q9NQX7	17	1
QPAVAGIKGDKADKASASAPAPASATE	Q9NQX7	20	1
ATKRGKICIWDVSKLMKVHLKFEINAY	Q9NR09	416	1
QSNKGYSLASLLAKVAAGKEKSSNVKN	Q9NR09	1265	1
LVEQMEKEKIQSNKGSSYKLLVEQAKL	Q9NR09	2265	1
EKEKIQSNKGSSYKLLVEQAKLKQATS	Q9NR09	2270	1
NKGSSYKLLVEQAKLKQATSKHFKDLI	Q9NR09	2277	1
EQAKLKQATSKHFKDLIRLRRTAEWSR	Q9NR09	2287	1
PLDIDLEKDPLAAKVFKPISSTWYDYW	Q9NR09	2511	1
SHVIQHPMYGAGHKFRTLHLPVSTTLS	Q9NR09	3854	1
KLGSRVITDPSLSKTDSYKRLHPEKDH	Q9NR09	4020	1
QASITARNHIQLVKLQVEEVHQLSRKA	Q9NR28	191	1
VKLQVEEVHQLSRKAETKLAEAQIEEL	Q9NR28	203	1
VEEVHQLSRKAETKLAEAQIEELRQKT	Q9NR28	207	1
KKIVASSAMGLVNKDIGKKLMSCPLAG	Q9NR48	402	1
ASSAMGLVNKDIGKKLMSCPLAGLISK	Q9NR48	406	1
QEEKEEDLKKKELKSLDIYSFIKEANT	Q9NR50	259	1
ILNPLRRWNETFQKEVIGSRLETTQLL	Q9NRG7x2	76	1
PGRGSIPEFFHIMKRKFTNKEWETIRS	Q9NRN7	149	1
KFTNKEWETIRSFKDEWTQLDMFYRNW	Q9NRN7	164	1
YSSIRTSNNSQVNKLTLTSDESTLIED	Q9NRX5	343	1
RTRAREVIEALLRKFLVVDDPRKFALF	Q9NS23x5	236	1
PAPASSEIMASAAKEFKMDNFSPKAGT	Q9NS56	73	1
VRRPTTADERSLRKIQEQDIINFRRTL	Q9NS56	249	1
FEKMMEDMNLNEDKKAPLREKDFSIKK	Q9NSV4	139	1
LIMDGWNSMIRYYKNNFSDGFRQDSID	Q9NTJ5	483	1
NQLPVELKKEVEMKGVWSMPSKYSEEG	Q9NUJ1	200	1
LWPGVPYWWGNRVKTEALIRYLETMKS	Q9NUJ7	227	1
MGKSLSHLPLHSSKEDAYDGVTSENMR	Q9NUM4	14	1
NAKLRQENIELGEKLKKLIEQYALREE	Q9NUQ3	275	1
RMSLFYAEATPMLKTLSDATTKFVSEN	Q9NUQ9	199	1
ATPMLKTLSDATTKFVSENKNLPIENT	Q9NUQ9	207	1
RYTTKHLNDETTSKQIKSMLQ------	Q9NUQ9	317	1
EWKGETPRNKLMRKAYEELFWRHHIKC	Q9NUU6	116	1
RALNATKLERVFAKPFLASLDGHRDGV	Q9NV06	56	1
SPTGKEFVSASFDKSIRIFPVDKSRSR	Q9NV06	304	1
EMNIRLWKANASEKLGVLTSREKAAKD	Q9NV06	359	1
PHIKRIARHRHLPKSIYSQIQEQRIMK	Q9NV06	398	1
VELHSDVIEYAKQKLDFFIRTSDSFDK	Q9NV79	124	1
VRRRRMETIVFLDKEVFASRISNPSDD	Q9NV79	295	1
QSPRLSNLPGWSLKDGNAFLDKELKEC	Q9NV88	58	1
CPIDTRLNFIQVSKLLKEVQPLHVVCP	Q9NV88	459	1
MSYRRAEVLALPFKRRYEKIEIMPELA	Q9NV88	510	1
DEMLRVRLRDLVLKFLQKF--------	Q9NV88	653	1
LVSEKHAGHRSLWKPYLEILPKAYTCP	Q9NVD3	127	1
DLVCQRMLNQGFLKVERYHNLCQKQVK	Q9NVF7	108	1
PSRQEVTKLQQQVKTNGAGVTVLRREI	Q9NVF7	269	1
DGHVTKYDLNWLVKNSYEGQKQKVIQP	Q9NVH6	135	1
MEYCRIMYDIFPFKKLVNFIVSDSGAH	Q9NVM9	73	1
FEELFKLLRLSQMKPTYLTRHVKPERL	Q9NVR0	298	1
TRKHSFGLTEVKGKLYSIGGHGNFSPG	Q9NVR0	454	1
YSIGGHGNFSPGFKDVTVYNPELDKWH	Q9NVR0	469	1
GFKDVTVYNPELDKWHNLESAPKILRD	Q9NVR0	480	1
PELDKWHNLESAPKILRDVKALAIEDR	Q9NVR0	489	1
TQRYPMPQNLMWQKDRIRQMQEIHRHA	Q9NVR0	682	1
PQSLQGDLNPLWYKLRFSAQDLVYSFF	Q9NVR5	558	1
AGGTIITNFERLVKGDWKPEGDEWLKM	Q9NVV0	166	1
KKLEDTWYTRFALKYQPIDSIRGYFGE	Q9NW15	193	1
LREQVRTKNELLQKYKSLCMFEIPKE-	Q9NWA0	134	1
EYSFVFKRKTNWFKRRASKFMTHVASQ	Q9NWX6	119	1
SLFAKEHLQHMTEKQLNLYDRLINEPS	Q9NX18	100	1
QRLRAPDLEYLFEKPR-----------	Q9NX18	164	1
AFVAIKGAFKVYFKQQQYLRQAHRKIL	Q9NX47	257	1
MMKLVYKLQAEDYKFDFPVSYLPGPVK	Q9NXE4x4	106	1
FLNRALRTDLVSPKHALMVFRVAKVFA	Q9NXE4x4	507	1
GQDSVRKTDEYLEKALEYLRQIFRLSE	Q9NXE4x4	667	1
ISGTCKAFLEDMKKYAETFLEPWFKAP	Q9NXG2	178	1
MKKYAETFLEPWFKAPNKGTFQIVYKS	Q9NXG2	189	1
VEIIKAVCCLSVVKDYMLFRKYNLQEV	Q9NXG2	254	1
AFARMEGDIDKQRKLILQGQLSEAALQ	Q9NXN4	299	1
LILQGQLSEAALQKQHQRNYNRWLCQA	Q9NXN4	313	1
QDKPAARSVQEIKKYFELEPLARGKRW	Q9NXU5	157	1
IKFLGDEQRPERVKPFMTGAAEQIKHI	Q9NXW1	352	1
YREDGVTPYMIFFKDGLEMEKC-----	Q9NXW1	404	1
SFKKLQKFYIDPYKLLPLQRFLPRPPG	Q9NY12	150	1
GKGEVIIPKEKFWKISTPPEAYWNREQ	Q9NY97	50	1
RALRFHPECPKLYKEYFRMELMHAEKL	Q9NYH9	180	1
GAKSQEDTEAVFKKALLAVIGADSVTL	Q9NYH9	463	1
LAVIGADSVTLKNKYLDWAYRSGGYKK	Q9NYH9	479	1
YRSGGYKKARAVFKSLQESRPFSVDFF	Q9NYH9	498	1
VDQEHFSNVVKGEKILPVFDEPPNPTN	Q9NYL9	172	1
NFRNLLSVGHPPFKQDVSPIERNEQLW	Q9NYT6	53	1
AEAEGESLESWLNKATNPSNRQEDWEY	Q9NZ52	15	1
FRFLNELIKVVSPKYLGDRVSEKVKTK	Q9NZ52	100	1
VDRTLIPSPPPRPKNPVFDDEEKSKLL	Q9NZ52	165	1
PVFDDEEKSKLLAKLLKSKNPDDLQEA	Q9NZ52	180	1
LKSKNPDDLQEANKLIKSMVKEDEARI	Q9NZ52	195	1
KNPDDLQEANKLIKSMVKEDEARIQKV	Q9NZ52	198	1
AVTVMFDKVQFSNKSANMDHWQQRFPT	Q9NZL9	209	1
NMDHWQQRFPTHVKDVATVCRQLAEKR	Q9NZL9	225	1
RQLAEKRMLDPSIKGTFHWSGNEQMTK	Q9NZL9	245	1
LGIGQRTPFRIGIKESLWPFLIDKRWR	Q9NZL9	316	1
IGIKESLWPFLIDKRWRQTVFH-----	Q9NZL9	326	1
WRSHNNLRITRILKSLGELGLEHFQAP	Q9NZT2	218	1
FRPRCKFVWGPQDKLRRFKPSSLPHPL	Q9NZT2	291	1
MSEGDSVGESVHGKPSVVYRFFTRLGQ	Q9P0H9	14	1
HMIKYRYIPFTHGKRRYRGKEDAGKPS	Q9P0H9	181	1
PNENDKLNDMEPSKAVPLNASKQDGPM	Q9P0L0	146	1
CSAAPKLPYDLWFKRCFAGCLPESSLQ	Q9P0N9	208	1
PGQDNLPPLTRLEKYAFSENTFNRQII	Q9P1A2	52	1
ELVDVDFRLNPVVKVEPDYRLFVVHLL	Q9P209	115	1
AYSLSDNDYDGIKKLLQQLFLKAPVNT	Q9P287x2	76	1
MVEQLDKFLNDTTKPVGLLLSERFINV	Q9P287x2	174	1
NKHQGVHAREQQFKCVWCGERFLDVAL	Q9P2F9	543	1
DDVDAAFDKIQQLKFSQIVNLKGKGHG	Q9P2I0	130	1
QSVFMNEPRLSDFKQVLLREGIQAEFV	Q9P2I0	725	1
GMEGGASGNLHSRKLVSFTLSDLRAVG	Q9P2P5	183	1
LQTLKPVTDRANPKIGIGMLAFSPDSY	Q9P2S5	330	1
ERHTKGIGQKLLQKMGYVPGRGLGKNA	Q9UBB9	159	1
SSVPMNFKDLIETKAEEHNIVFMPVIG	Q9UBB9	780	1
SIQAGRVQLETIIKSLKSTQDEINQAR	Q9UBC2	531	1
AERGSFGAMDDPFKNKALLFSNNTQEL	Q9UBC2	602	1
RGSFGAMDDPFKNKALLFSNNTQELHP	Q9UBC2	604	1
PFQTEDPFKSDPFKGADPFKGDPFQND	Q9UBC2	632	1
PFKSDPFKGADPFKGDPFQNDPFAEQQ	Q9UBC2	638	1
SDPFRGSATDDFFKKQTKNDPFTSDPF	Q9UBC2	679	1
RGSATDDFFKKQTKNDPFTSDPFTKNP	Q9UBC2	683	1
TSDPFTKNPSLPSKLDPFESSDPFSSS	Q9UBC2	701	1
QPLGADSGDPFQSKKGFGDPFSGKDPF	Q9UBC2	828	1
PLGADSGDPFQSKKGFGDPFSGKDPFV	Q9UBC2	829	1
FQSKKGFGDPFSGKDPFVPSSAAKPSK	Q9UBC2	838	1
FSGKDPFVPSSAAKPSKASASGFADFT	Q9UBC2	848	1
YDRQIRLWGLEAQKRLRASRVLLVGLK	Q9UBE0	32	1
LLVGLKGLGAEIAKNLILAGVKGLTML	Q9UBE0	53	1
DDGVRNRQKNRSWKYNQSISLRRPRLA	Q9UBH6	662	1
HITDVSWRLEYQIKTNQLHRMYRPAYL	Q9UBI1	137	1
VLDHRDKVYEQLAKYLQLRNVIERLQE	Q9UBK9	48	1
ELTLAEALKFIDRKSSLLTELSNSLTK	Q9UBK9	113	1
KSSLLTELSNSLTKDSMNIKAHIHMLL	Q9UBK9	126	1
GLRELQGLQNFPEKPHH----------	Q9UBK9	154	1
LPPHGYPLEHPFNKDGYRYILAEPDPH	Q9UBL3	338	1
STEEGKKVLRNGGKNFPAIFRRIQDPV	Q9UBP6	250	1
-MAMFEQMRANVGKLLKGIDRYNPENL	Q9UBQ5	13	1
MFEQMRANVGKLLKGIDRYNPENLATL	Q9UBQ5	16	1
NLATLERYVETQAKENAYDLEANLAVL	Q9UBQ5	38	1
AVCCLADGALIYRKLLFNPSGPYQKKP	Q9UBR5	131	1
YLIGAVIAGRDFYKILGVPRSASIKDI	Q9UBS4	28	1
LITRQKQLFYLPAKKNVDSILEDYANY	Q9UBU8x2	187	1
LLNYLHDFLKYLAKNSATLFSASDYEV	Q9UBU8x2	300	1
QFFVEDASTASALKAVNYKILDRENRR	Q9UBU9	173	1
SKRYDGSQQALDLKGLRSDPDLVAQNI	Q9UBU9	230	1
QQQAEGHKLYKDLKNFLSAVKVMHESS	Q9UBW5	65	1
HNFWRDKFKKFDDKYLRKLLIRENQPK	Q9UBY0	536	1
-MASSAASSEHFEKLHEIFRGLHEDLQ	Q9UEU0	13	1
YDVKYLMKSCKNLKGGLQEVADQLDLQ	Q9UFF9	206	1
WKSPGADLLQVLTKAVKSAEAAAEATK	Q9UFX5	112	1
SRVDWLELNETGHKLLFRDRKLRLHLY	Q9UG01	499	1
KKAPLGKLTVAQIKAGYQSLKKIEDCI	Q9UGN5	276	1
EALGDIEIAIKLVKTELQSPEHPLDQH	Q9UGN5	348	1
-MDELQDVQLTEIKPLLNDKNGTRNFQ	Q9UGV2	13	1
DIIRDLGGLPIVAKILNTRDPIVKEKA	Q9UH62	170	1
AKILNTRDPIVKEKALIVLNNLSVNAE	Q9UH62	182	1
MKRVEEIKQKRQAKFIMNRLKKNKELQ	Q9UHA3	106	1
KTTEKKELCELKPKFQEHIIQAPKPVE	Q9UHD1	91	1
FDQNVKLWGVIDVKRSYVTMTATKIEI	Q9UHD1	289	1
APARPRYACCPGWKRTSGLPGACGAAI	Q9UHF1	93	1
SLRMHMWVEDVLDKFMRIYRYQSHDYA	Q9UHG3	162	1
LGMLNRTLLETLQKAGFSEKFLNEMIA	Q9UHG3	205	1
GHTDMIDQDGLYEKLKTEL--------	Q9UHG3	500	1
RAAGFERPSPVQLKAIPLGRCGLDLIV	Q9UHI6	91	1
DLVIKVYLKGVHPKFPEGGKMSQYLDS	Q9UHQ9	124	1
PNKKSPPEPRVAKKLGMIAGGTGITPM	Q9UHQ9	178	1
NRFKLWFTLDHPPKDWAYSKGFVTADM	Q9UHQ9	248	1
FTLDHPPKDWAYSKGFVTADMIREHLP	Q9UHQ9	254	1
LNEKNYELLKILTKLLEVSDDPQVLAV	Q9UI12	396	1
VQKLMVHNWEYLGKQLQSEQPQTAAAR	Q9UI12	469	1
LEAADNLRLIQVPKGPVEGYEENEEFL	Q9UI30	68	1
HLWLTRHLRDPFVKAAKVESYRCRSAF	Q9UI43	45	1
LTRHLRDPFVKAAKVESYRCRSAFKLL	Q9UI43	48	1
AAKVESYRCRSAFKLLEVNERHQILRP	Q9UI43	59	1
FQNVRIIKPEASRKESSEVYFLATQYH	Q9UI43	225	1
SNNLFNTGSSGPGKFYSPLPNDQLLKT	Q9UIF8	1538	1
LPSKFSDFLLDPYKYMTLNPSTKRKNT	Q9UIG0	297	1
EKQKRYEDQELTGKNLPAFRLVDTPEG	Q9UIG0	588	1
HMETRQQMSAELWKERLAVLKEENDKK	Q9UIG0	778	1
LRSDLIEVATRLQKGGLGYVEETSEFE	Q9UIG0	1068	1
QMEAALSSKENYQKVLSEHGFGPITTD	Q9UJ68	181	1
GKGYFVQTPEELQKSLRQSLADTTKPS	Q9UJ83	540	1
DDGKSQKLTQDDIKALKDKGIKGEEIV	Q9UJA5	112	1
NKVDSLLHGTFSAKMLSSEPKDSALVE	Q9UJA5	273	1
SKESNTVFSFLGLKPRLASKAEP----	Q9UJC5	98	1
YVPLRQRRQLLLQKLLQRRRKGAAEEE	Q9UJV9	49	1
HFNEAPDLYNRKGKYFNVERVGQYLKD	Q9UJX5	468	1
KEKKKKESILDLSKYIDKTIRVKFQGG	Q9UK45	17	1
KKESILDLSKYIDKTIRVKFQGGREAS	Q9UK45	21	1
YLEPRCPRMVLSLKEGAREEDLDAVEA	Q9UK99	119	1
EGYYTFHFLYFKDKIFNVAIPRFHMAC	Q9UK99	390	1
TWWDQCPSASLPFKRTPPNFQSQDYVE	Q9UKA2	115	1
FKASINRVNSCLKKNLPVNVRWLLCGC	Q9UKJ5	77	1
VICLSKRTRRSIEKLLEWENNRLYHKL	Q9UKJ5	117	1
ISDVIGNKSVVQVKNFFVNYRRRFNID	Q9UKL0	418	1
EYGKCQLQMKELMKKFKEIQTQNFSLI	Q9UKL3	92	1
YGKCQLQMKELMKKFKEIQTQNFSLIN	Q9UKL3	93	1
DTPIESRARLSLPKQLVLRQSIVGAEV	Q9UKN5	412	1
SAFGPIKILPVNLKAVKGYFTLRQPVI	Q9UKN8	348	1
KGYFTLRQPVILWKEMDQLPVHSIKCV	Q9UKN8	364	1
FTDVALKFEHQLIKLSDVFGSVRTHGI	Q9UKN8	467	1
ETLKSLGRYRLLGKIFRKQENANAVLL	Q9UL42	54	1
SLESRRTAQVRYLKTYQEEGEKVSAYV	Q9UL42	256	1
TLNQMLWCRLRELKDQGPPPSFLELMK	Q9UL42	316	1
KDQGPPPSFLELMKVIREEEEEEASFE	Q9UL42	329	1
QRQFGALLQPGVNKFSLRMFGSQKAVE	Q9UL51	177	1
VTRGRTTNEQVTGKFRGGVNPFTRGCC	Q9ULC8x3	224	1
QTLMWRSDLELQFKCYHHEDRQMNTNW	Q9ULJ6	611	1
VTPDASVYSDIVGKIVGKHSSSCLPLP	Q9ULP9	80	1
APAGIQAPPQSAAKPGLHFIDQHRAAL	Q9ULZ3	109	1
GMFNSIFDGRVVAKLPFTPLSYIQGLS	Q9UM00	116	1
QAGGFLGPPPPSGKFS-----------	Q9UM00	186	1
HKGFVQIWDAAAGKKLSMLEGHTARVG	Q9UM11	262	1
SSPGQLKAARRRYKTFMIDEILSKETC	Q9UMQ3	23	1
IFEIDPHLQERVDKGIETDGSNLSGVS	Q9UMX1	257	1
IRETLRRGLEINSKPVLPPINPQRQNG	Q9UMX1	321	1
GREFVRQYYTLLNKAPEYLHRFYGRNS	Q9UN86	25	1
VMGLLSNSGQPERKFMQTFVLAPEGSV	Q9UN86	107	1
GGARLGAGGGSPEKSPSAQELKEQGNR	Q9UNE7	22	1
MADMDELFSQVDEKRKKRDIPDYLCGK	Q9UNE7	221	1
EPCITPSGITYDRKDIEEHLQRVGHFD	Q9UNE7	255	1
SQASGTTGGRRVSKALMASMARRASRG	Q9UNF1	207	1
DVALLQGRANDLVKYLLAKDQTKIPIK	Q9UNF1	288	1
YPEIIERAGYSLEKVFGIQLKEIDKND	Q9UNF1	330	1
NRSSEAVIWEVLRKLGLRPGIHHSLFG	Q9UNF1	397	1
VLKFACKVQKKDPKEWAAQYREAMEAD	Q9UNF1	469	1
KFTVHTKSSLPNFKQNEFSVVRQHEEF	Q9UNH7	60	1
MKQELEAEYLAIFKKTVAMHEVFLCRV	Q9UNH7	138	1
RGKNKKEKLEDFFKNMVKSADGVIVSG	Q9UNH7	189	1
LIDFKTRRVAAFRKNLVELAELELKHA	Q9UNH7	375	1
ARSLSSEEKLALLKQIQEAYGKCKEFG	Q9UNL4	66	1
ELHKRVQGTPVASKLQVLVGDVLKTDL	Q9UNQ2	106	1
AAFKSSAVQQLLEKNYRIHCSVHNIII	Q9UNQ2	253	1
SERSGQQIVGPPRKKSPNELVDDLFKG	Q9UNZ2x5	114	1
ERSGQQIVGPPRKKSPNELVDDLFKGA	Q9UNZ2x5	115	1
RKKSPNELVDDLFKGAKEHGAVAVERV	Q9UNZ2x5	126	1
AVERVTKSPGETSKPRPFAGGGYRLGA	Q9UNZ2x5	148	1
AAPEEESAYVAGEKRQHSSQDVHVVLK	Q9UNZ2x5	174	1
HSSQDVHVVLKLWKSGFSLDNGELRSY	Q9UNZ2x5	190	1
IPMFVPESTSKLQKFTSWFMGRRPEYT	Q9UPM9	132	1
VTLLFNVVTKDMRKLGYDTGPSDTQGV	Q9UPM9	180	1
QLRQDVVNWLNEEKIVQRLIEQIHPSK	Q9UPN7	190	1
NHATVRNALKELLKEMNQSTLAKECPL	Q9UPW6	184	1
QQEQTIAEDLVVTKYKMGGDIANRVLR	Q9UQ80	20	1
AAHLCAEAALRLVKPGNQNTQVTEAWN	Q9UQ80	158	1
NKPGLQIKLNELWKNFGFKKDSEKLPP	Q9UQ84	796	1
FRLHNDRVYYVSEKIMKLAANISGDKL	Q9Y221	50	1
LHVTALDYLAPYAKYKVWIKPGAEQSF	Q9Y221	94	1
GAEQSFLYGNHVLKSGLGRITENTSQY	Q9Y221	115	1
AQEEEREREALMLKHLQEALGLPAGRG	Q9Y240	49	1
DNIPKADEIRTLVKDMWDTRIAKLRVS	Q9Y248	118	1
SNPQVVSAVSHQGKRNPKSPLACTNKR	Q9Y253	682	1
VVSAVSHQGKRNPKSPLACTNKRPRPE	Q9Y253	686	1
GKRNPKSPLACTNKRPRPEGMQTLESF	Q9Y253	694	1
PRPEGMQTLESFFKPLTH---------	Q9Y253	709	1
TEDIVHREVTPDQKLLSRRLLTKTNRM	Q9Y255	49	1
ITQTFSHHNQLAQKTRREKRARQEAER	Q9Y266	68	1
LAVPFCVNFRLKGKDMVVDIQRRHLRV	Q9Y266	196	1
PEINTKKINPENSKLSDLDSETRSMVE	Q9Y266	275	1
PTSDEQKKQEILKKFMDQHPEMDFSKA	Q9Y266	315	1
LENNAQVDATDVMKHTPLFRACEMGHK	Q9Y283	390	1
----------MAIKSIASRLRGSRRFL	Q9Y2C4	4	1
VQLINKGARVAVTKHGRTPLHLAANKG	Q9Y2G4	40	1
RVYNQLRASLQDLKTVVIAKTPGTGGS	Q9Y2I1x2	498	1
SSLERTPSPEPVDKDFYSEFGNKTTGK	Q9Y2I1x2	779	1
KDFYSEFGNKTTGKMENYELIHSSRVK	Q9Y2I1x2	792	1
PEAPPKKFLTLGSKFRYSGRTQAQTRR	Q9Y2J2	405	1
VTDKEQEFAARAAKQLEYQQLEDDKLS	Q9Y2J2x2	75	1
DVEKRSRGQVLFDKVCEHLNLLEKDYF	Q9Y2J2x2	138	1
DYFGLTYRDAENQKNWLDPAKEIKKQV	Q9Y2J2x2	162	1
FRFAPNHTKELEDKVIELHKSHRGMTP	Q9Y2J2x2	266	1
YRDRLRINRFAWPKVLKISYKRNNFYI	Q9Y2J2x2	336	1
HTFFRLLLPEAPPKKFLTLGSKFRYSG	Q9Y2J2x2	397	1
TFFRLLLPEAPPKKFLTLGSKFRYSGR	Q9Y2J2x2	398	1
KLALTGVPIVQWPKRDKLKFPTRPKVR	Q9Y2K7	518	1
VYKRIRDVTNNQEKHFYTFTNEHHRET	Q9Y2L1	118	1
SGKIIFSEHLPLSKLQQGIKSGTYLQG	Q9Y2L1	236	1
SEHLPLSKLQQGIKSGTYLQGTFRASR	Q9Y2L1	242	1
PELTDKHKLADICKNLNFRHKMAQYAQ	Q9Y2L1	815	1
SLKIEDTVFHVFDKVKVKIMLDSSNLQ	Q9Y2L1	906	1
VKIMLDSSNLQHQKIRMSLVEPQIPGI	Q9Y2L1	922	1
RLAETSKYKEITLKHLEQFATEGLRTL	Q9Y2Q0	594	1
GIFERSCRKENMLKYPELYKTSQNALD	Q9Y2Q0	922	1
EAKSQDPGAVVLGKSLTERAQLLKNVF	Q9Y2Q0	1101	1
VLGKSLTERAQLLKNVFKKNHVNLYRS	Q9Y2Q0	1111	1
LLPRKGLYMANDLKLLRHHLQIPIHFP	Q9Y2Q3x2	71	1
FSATVRASQGPVYKGVCKCFCRSKGHG	Q9Y2V2	64	1
ILRLYEKENPDIYKELRKLEVEYEQKR	Q9Y2W2	105	1
LHVEKSGASSFGEKFSRVKFSPSLTLF	Q9Y2X0	158	1
KSLLRPHFLNTPDKSPGDRLTEICTKI	Q9Y2X0	574	1
TQDSMSLLFRLLTKLWICCRDEGPASE	Q9Y2X0	695	1
LPASDGLVSRLQPKQPLRLQFGRAPTL	Q9Y2X0	745	1
VTMLKSPNRTTAVKQWEQRWIKNCLAV	Q9Y2X0	817	1
EIKLKKPEAVRWEKLEGQGDVPTPKQF	Q9Y2Z0	256	1
WEKLEGQGDVPTPKQFVADVKNLYPSS	Q9Y2Z0	267	1
GDVPTPKQFVADVKNLYPSSSPYTRNW	Q9Y2Z0	274	1
ILLLEAGPKKVLEKLSETYSNRVSSIS	Q9Y2Z9	78	1
EIVGASTNWRDHVKAMEERKLLHSFLA	Q9Y305x4	68	1
TNWRDHVKAMEERKLLHSFLAKSQDGL	Q9Y305x4	74	1
AMEERKLLHSFLAKSQDGLPPRRMKDS	Q9Y305x4	82	1
VLICYMHNKIHSAKMSPLSIVTALVDK	Q9Y305x4	147	1
KGRRIAFSSTSLLKMAPSAEERTTIHE	Q9Y305x4	259	1
TTIHEMFLSTLDPKTISFRSRVLPSNA	Q9Y305x4	281	1
DQEAKELARQISFKAEVNSSGKTISES	Q9Y385	186	1
ITNKMGKKRIENFKSGVDADSSYFKIF	Q9Y394	321	1
NFKSGVDADSSYFKIFKTKHD------	Q9Y394	332	1
ATRGVVQLFNAVQKHQKNVDEKVKEAG	Q9Y3B9	179	1
SMRKRAKLISTVSKKDFISVLRGMDGS	Q9Y3B9	207	1
MRKRAKLISTVSKKDFISVLRGMDGST	Q9Y3B9	208	1
KRAQIMGFMPVTYKDPAYLKDPKVCNI	Q9Y3D5	125	1
MSRSYNDELQFLEKINKNCWRIKKGFV	Q9Y3I0	14	1
CRGGGVGGFLPAMKQIGNVAALPGIVH	Q9Y3I0	67	1
TDVVNTCHDAGISKKAIKLRPIAVIKG	Q9Y3I0	492	1
NTCHDAGISKKAIKLRPIAVIKG----	Q9Y3I0	496	1
NIYKDLQKLSRLFKDQLVYPLLAFTRQ	Q9Y3I1	309	1
FRDNTVRVQDTDWKELYRKRHIQRKES	Q9Y3I1	393	1
KEQLDNQLDAYMSKTKGHLDAELDAYM	Q9Y3Y2x3	227	1
ADLFHSEEIKAPEKEEFLAWQHDLEVN	Q9Y478	57	1
LPEGEASPPAPPLKQVLEMQEQLQKLE	Q9Y487	92	1
SLLDYSCMQRLGAKLGFVSGLINQGKV	Q9Y487	172	1
LNTRIQDLYTVLHKTEDYLRQVLCKAA	Q9Y487	279	1
GATIPSFMNIIPTKETPPTRIRTNKFT	Q9Y487	363	1
PTKETPPTRIRTNKFTEGFQNIVDAYG	Q9Y487	374	1
KQQKEEKNRAFREKIDFQHAHGLQELE	Q9Y4E5	106	1
LLISLCKDVPFQVKCVACHKTLRSHME	Q9Y4E5	316	1
VAVAEKSITQVAEKFILRGYCPDCNQV	Q9Y4E5	357	1
DPSSDLHLLLDQSKFSSLKRTMSIKES	Q9Y4E5	423	1
FLQKPSVAHFGSEKSNLYKFTASASHT	Q9Y4E5	827	1
SVAHFGSEKSNLYKFTASASHTERKLK	Q9Y4E5	832	1
HTERKLKQAINYSKSLDMEKGVENDLS	Q9Y4E5	852	1
VLEKLRSINNYNPKDFDWNLKHGRVFI	Q9Y5A9	401	1
INNYNPKDFDWNLKHGRVFIIKSYSED	Q9Y5A9	408	1
DDVDVALLPTIVEKVILPKLTVIAENM	Q9Y5B6	682	1
HDVKNHRTFLKRTKYDNLHLEDLFIGN	Q9Y5B8	51	1
AVSLFQVDGKTNPKIQSIYLERFPIFK	Q9Y5J1	287	1
HSKVLYVYDMLAGKLIPVHQVRGLKEK	Q9Y5J1	329	1
SCTVFSNFPVIKNKNISHVHTMDFSPR	Q9Y5J1	519	1
GGHSPTHSPEKILKLPKEEDSANLKPS	Q9Y5K6	520	1
LNNPALEFIKYVCKVLSLDTNITNQVN	Q9Y5S5	2121	1
VLSLDTNITNQVNKLNRDLLRLVDVGE	Q9Y5S5	2135	1
VNAIAVLHEERFLKNIGWGTDQGIGGF	Q9Y5U9	29	1
GFAKPGTEQYLLAKQLAKPKEKIPIIV	Q9Y5X1	223	1
MEMNGRGELVESLKRFCASTRLPPTPL	Q9Y679	209	1
NEEFALRVQQLVAKELGQTGTRLTPAD	Q9Y679	316	1
ELGQTGTRLTPADKAEHMKRQRHPRLR	Q9Y679	330	1
TKGTQSLPTASASKFPSSGPVTPQPTA	Q9Y679	425	1
GPVTPQPTALTFAKSSWARQESLQERK	Q9Y679	443	1
FKESALRKQSLYLKFDPLLRDSPGRPV	Q9Y6A5	562	1
RCEELHGKNLELGKIMDRFEEVVYQAM	Q9Y6A5	674	1
EQWARLLQTSNITKLEQKKNPQAVLDV	Q9Y6B5	108	1
RGSAKELLQHPFLKLAKPLSSLTPLIM	Q9Y6B5	517	1
DHETIRNYAQVFNKLIRRYKYLEKAFE	Q9Y6E2	117	1
LFPVNRQSVDHFAKYFTDAGLKELSDF	Q9Y6E2	232	1
WNKKEELVAEQALKHLKQYAPLLAVFS	Q9Y6E2	320	1
KVQEYCYDNIHFMKAFQKIVVLFYKAD	Q9Y6E2	358	1
AYEPENQSKDFLNKTFSDPHGRKVEKT	Q9Y6H5x3	308	1
HLKRFHWTAYLRNKVDTYVEFPLRGLD	Q9Y6I4	423	1
QEARKLVERLGLEKLDLKRQKEQALRE	Q9Y6K9	111	1
EHLKRCQQQMAEDKASVKAQVTSLLGE	Q9Y6K9	139	1
RCQQQMAEDKASVKAQVTSLLGELQES	Q9Y6K9	143	1
LRMERQAASEEKRKLAQLQVAYHQLFQ	Q9Y6K9	226	1
AYHQLFQEYDNHIKSSVVGSERKRGMQ	Q9Y6K9	246	1
GSERKRGMQLEDLKQQLQQAEEALVAK	Q9Y6K9	264	1
KQQLQQAEEALVAKQEVIDKLKEEAEQ	Q9Y6K9	277	1
AEEALVAKQEVIDKLKEEAEQHKIVME	Q9Y6K9	283	1
EALVAKQEVIDKLKEEAEQHKIVMETV	Q9Y6K9	285	1
EVIDKLKEEAEQHKIVMETVPVLKAQA	Q9Y6K9	292	1
EQHKIVMETVPVLKAQADIYKADFQAE	Q9Y6K9	302	1
ETVPVLKAQADIYKADFQAERQAREKL	Q9Y6K9	309	1
YKADFQAERQAREKLAEKKELLQEQLE	Q9Y6K9	321	1
RSPPEEPPDFCCPKCQYQAPDMDTLQI	Q9Y6K9	399	1
ETVPVLKAQADIYKADFQAERQAREKL	Q9Y6K9x2	377	1
EADETKLAEEIPLKILAHNGLVGRLIG	Q9Y6M1	278	1
HIKQLARFAGASIKIAPAEGPDVSERM	Q9Y6M1	462	1
MYFLRGSLPWQGLKADTLKERYQKIGD	Q9Y6M4x2	253	1
AFLASGPYLTHQQKVLRLYKRALRHLE	Q9Y6M9	15	1
VDLCLKTSYETADKVLQNKLKQLARQA	Q9Y6W3	130	1
RFAYPMPFCDRWGKLPLSPKQKTTFSK	Q9Y6W3	247	1
ERIAMHSDSQTFSKDNSFRMLYQRFHK	Q9Y6W3	419	1
SENDVKNWTPELQKYLNFDPRTAQKID	Q9Y6W3	503	1
LRYPLSSLMYTACKQYFEKYPGDHELL	Q9Y6X4	226	1
AVEVGKHVVRWKVKFDYVPTDTTPRDR	Q9Y6X9	827	1
LRYFLPPSFPISKKQLSAMNSDELISF	Q9Y6X9	932	1
EVIQLEDTLAQVRKEYEMLRIEFEQTL	A0PJJ6	255	0
PTSQRLQLLEPFDKWDGKDLEDLQILI	A2A274	598	0
PPGIHFLHYSSVDKANPKEVGPRMGFF	A2A2Q9	65	0
LLNLLCRSEAAMMKHHTLYINLISILY	A2A2Q9	290	0
KDSPWVKPSRKRRKREPPRAKEPRGVN	A2ABF9	418	0
VSKTKDGPTEYVLKISNTKASKNPDLI	A2RU49	65	0
YYARKRLVIQDKNKYNTPKYRMIVRVT	A2RUM7	43	0
DMIVCAAYAHELPKYGVKVGLTNYAAA	A2RUM7	85	0
LLARRLLNRFGMDKIYEGQVEVTGDEY	A2RUM7	117	0
GAVDGGLSIPHSTKRFPGYDSESKEFN	A2RUM7	178	0
NVTVLFLSEIVWEKFRPNTGCFEPFVL	A4D0P7	164	0
LKVKQAMLQLYVLKLLKLQTKYLGRQW	A4D1K4	770	0
HDIPIKVIPRKLWKDLQEPVVPDPDVS	A4D2F2	144	0
VGADSGTSSAVSLKNRAARTTKQRRST	A4D2Q0	142	0
MSHLEDILGKLREKSEAIQKELEQTKQ	A4D2Q0	637	0
DQLKSELSSWRHVKTGCETVDAVQERV	A4D2Q0	685	0
CESESYKSKSHESKAHASYYGRMNVRE	A4D2Q0	343	0
PKNFGLIASYLERKSVPDCVLYYYLTK	A5PKW7	469	0
EVNPPKQEHLLALKVMRLTKPTLFTNI	A5PLN9x5	15	0
HSVAAQISNNMTEKKFSQTVLGADSEA	A6H8V0	858	0
EEARFFVRSIEHLKQIFNAHVQNGIAL	A6H8V0	1042	0
REHFQSYDLDHMEKKDHSHTPWIVIIA	A6NCK0	209	0
YIKLQNVYREKAKKDAAAVGNHVAKLL	A6NCK0	355	0
KDHSHTPWIVIIAKYLAQWYSETNGRI	A6NCK0	223	0
AGNNFFLQRSSIGKNRAEAAMEFLQEL	A6NCK0	86	0
--------MAQLGKLLKEQKYDRQLRL	A6NCK0	6	0
CLINATATGTEILKNLVLPGNVGIGSF	A6NCK0	47	0
SETNGRIPKTYKEKEDFRDLIRQGILK	A6NCK0	243	0
RSLAEEYGLDTINKDEIISSMDNPDNE	A6NCK0	412	0
TGFLQEYGLSVMVKDDYVHEFCRYGAA	A6NCK0	478	0
PALLDLPMGSDAVKASCGSRHTAVVTR	A6NED2	304	0
ELSGSASGAAGRCKDAWASEGLLAVLR	A6NED2	74	0
AAALRELEEETGYKGDIAECSPAVCMD	A6NFX8	133	0
VKLEKTTYMDPTGKTRRNKEKTTTLLI	A6NFX8	42	0
KQYIISEELISEGKWVKLEKTTYMDPT	A6NFX8	27	0
RTVYQFCSPSCWTKFQRTSPEGGIHLS	A6NHB5	579	0
LLEVCLFHFRYMGKRNIARVHDAWLSK	A6NIW2	1329	0
FSFSKVFGPATTQKEFFQGCIMQPVKD	A6NM61	126	0
ELGMAPFVHARAGKTKAQLAGGVILGV	A6NMH8	56	0
NIISNLFKEDCHQKIDDLFSGKLYLIG	A6NMH8	231	0
SDRSGSSGRRKAKKKWRKDSPWVKPSR	A2ABF9	401	0
CQRYDQLMEAWEKKVDRIENNPRRKAK	A5PKW7	321	0
RNREIVEHVIHLFKEEVMTKLSHFREC	A2RU49	208	0
QPVEIPVSHQPESKAALLKKKNSSFSK	A7E2X7	374	0
LQKEPSLHLDTPSKFLSKDKLFKPSFD	A7E2X7	738	0
LIVWFFVCPRMKRKIEREIKCSPSESP	A7LNJ1	257	0
CIVGATIGFSLVAKGQEGVKWSELIKI	A7LNJ1	145	0
SFGTAVGSGVVTLKQACILASIFETVG	A7LNJ1	60	0
RIEREKEELMERLKQIEEQTIKAQKEL	A7YIJ8	352	0
-----------MPKPINVRVTTMDAEL	A7YIJ8	3	0
RGMLREDSMMEYLKIAQDLEMYGVNYF	A7YIJ8	193	0
ASYAVQAKYGDYNKEIHKPGYLANDRL	A7YIJ8	139	0
EIAEKEKERIEREKEELMERLKQIEEQ	A7YIJ8	344	0
ATPTTIKVINSSAKAAKVQRAPRISGE	A8IE48	292	0
HIVAALVWLIDCIKIHTAMKESSPLFD	A8K031	193	0
GISITGGLFYTIFKELFSSSSPSKIYG	A8K1K8	130	0
SGGNAIGVNSASSKTDTGRGNGPLPLG	A8K2B4	427	0
---MAAKVFESIGKFGLALAVAGGVVN	A8K401	11	0
LGEFAKVLELDNVKSEIIPMFSNLASD	A8K7B7	202	0
CIKELVSDANQHVKSALASVIMGLSPI	A8K7B7	342	0
VYAIREAATSNLKKLVEKFGKEWAHAT	A8K7B7	468	0
HVYAIREAATSNLKKLVEKFGKEWAHA	A8K7B7	467	0
TIEHLLPLFLAQLKDECPEVRLNIISN	A8K7B7	374	0
KDCEAEVRAAASHKVKEFCENLSADCR	A8K7B7	305	0
NVLSEVCGQDITTKHMLPTVLRMAGDP	A8K7B7	519	0
NSTLQSEVKPILEKLTQDQDVDVKYFA	A8K7B7	566	0
ALVMPTLRQAAEDKSWRVRYMVADKFT	A8K7B7	255	0
LASVIMGLSPILGKDNTIEHLLPLFLA	A8K7B7	358	0
LLAGQLGVEFFDEKLNSLCMAWLVDHV	A8K7B7	442	0
RENVIMSQILPCIKELVSDANQHVKSA	A8K7B7	331	0
ESLATVEETVVRDKAVESLRAISHEHS	A8K7B7	107	0
TKTDLVPAFQNLMKDCEAEVRAAASHK	A8K7B7	292	0
LRNEDVQLRLNSIKKLSTIALALGVER	A8K7B7	33	0
ILEKLTQDQDVDVKYFAQEALTVLSLA	A8K7B7	576	0
TVDLKKLRVKELKKILDDWGETCKGCA	A8K878	145	0
KSHKSPADIVKNLKESMAVLEKQDISD	A8K8L7	20	0
LVAMKEILYGTNEKEPQTEAVAQLAQE	A8K8L7	60	0
KNISSAQIVGPGPKPEASAKLPSRPAD	A8KAH5	318	0
YPFILEVYYKSTEKSGMYGIRELDQKT	A8MTT3	61	0
SSKRAPTTATQRLKQDYLRIKKDPVPY	A8MYC7	18	0
QALTIASKHHQIVKMDLRSRYLDSLKA	A8MZE6	190	0
GDYPQPQLEFAQYKLETKFKSGLNGSI	A8MZE6	270	0
SKRHQYHIRAYDPKGGLDNARRLTGFH	A8YXX4	291	0
YIWIDGTGEGLRCKTRTLDSEPKCVEE	A8YXX4	43	0
VCEDFGVIATFDPKPIPGNWNGAGCHT	A8YXX4	241	0
VEAHYRACLYAGVKIAGTNAEVMPAQW	A8YXX4	189	0
GIKQVYMSLPQGEKVQAMYIWIDGTGE	A8YXX4	25	0
GLRCKTRTLDSEPKCVEELPEWNFDGS	A8YXX4	52	0
NRRPAETNLRHTCKRIMDMVSNQHPWF	A8YXX4	118	0
GLKYIEEAIEKLSKRHQYHIRAYDPKG	A8YXX4	279	0
SASIRIPRTVGQEKKGYFEDRRPSANC	A8YXX4	333	0
TTDIISRHLPGVCKVSTDLLREGAPIE	A9LN06	169	0
GSAAVLFSAVAVGKPRAGGDAEPRPAE	A9LN06	30	0
VCATHQHFESRMSKCSRFLNDTSLPHS	B0I1S9	495	0
TLQRIVQKYFLEMKNKMPSLSPIDKNW	B0I1S9	886	0
RGWKCRTHFLLMKKSQIVIAAWYRRYA	B0I1S9	729	0
FYIDKDMIHIADTKVARRYGDFFIRQI	B0QY89	577	0
QFQSFSQYRCKTAKKSEEEIDFLRSNP	B0QY89	249	0
AYPSDYDMHTGDPKQDLAYERQYEQQT	B0QY89	74	0
RSFLKLYTTMPVAKLAGFLDLTEQEFR	B0QY89	517	0
GLKMVEKDQDGGRKLTPQGQRDLDRIA	B0ZBD0	122	0
LKVPEWVDTVKLAKHKELAPYDENWFY	B0ZBD0	41	0
RVLQALEGLKMVEKDQDGGRKLTPQGQ	B0ZBD0	115	0
FVRALAAFLKKSGKLKVPEWVDTVKLA	B0ZBD0	27	0
DLDRIAGQVAAANKKH-----------	B0ZBD0	143	0
LPRKCNTDQAGRPKCPLDPYFIMPDKC	B1AHB0	206	0
EAIVRIAEALSKMKLQPFATEADVEEA	B1AHB0	627	0
VSEHSIIKDFTKQKYPEHAIHKVLQLM	B1AHB0	702	0
TQQFGVSLQYLKDKNQGELIPPVLRFT	B1AHC3	334	0
KLGPEKRIFEEIRKIEDNEFHYQEQTD	B1AKJ5	615	0
GHLTDPFDTPAFNKLYRVVPIRKIHAL	B1AKJ5	495	0
MDFLKYVVDKLNFKPLEQEMPVQFQVV	B1AKJ5	952	0
EPAYEADVAQLEYKLVAGEHGLIIRVK	B1AKJ5	819	0
STPAVFTMITEQLKKTYFNILIKPETL	B1AKJ5	867	0
------MTMYLWLKLLAFGFAFLDTEV	B1ALS2	8	0
NELSLRPISNESPKEIKKPLVTGSKEP	B1ALW7	472	0
NLYVSGLPKTMTQKELEQLFSQYGRII	B1AM49	167	0
GYRLGDRVLQVSFKTNKTHKA------	B1AM49	380	0
LGDRVLQVSFKTNKTHKA---------	B1AM49	383	0
VCLKESFPNLKTRKLTRVEWGKIRRLM	B1ANK3	307	0
AALTGLPFVTAPNKFEALAAHDALVEL	B1ANK7	311	0
QKYLSPPERKRLAKMLQLSERQVKTWF	B1AQ17	172	0
TSRVQPIKLARVTKVLGRTGSQGQCTQ	B2R4R9	16	0
AEIKQGIREVILCKDQDGKIGLRLKSI	B2R5Q7	119	0
DQRAHSLDMLSPEKRSVFAALDTGRFK	B2R8T4	401	0
DTNSDRLFTVNDVKVGGSKYGIINLQS	B2RDD6	193	0
GFAFVYFENVDDAKEAKERANGMELDG	B2RDQ3	173	0
RSRSKEDSRRSRSKSRSRSESRSRSRR	B2RDQ3	49	0
AKKRKKKSYTTPKKNKHKRKKVKLAVL	B2RDW1	90	0
STLHLVLRLRGGAKKRKKKSYTTPKKN	B2RDW1	78	0
LVLRLRGGAKKRKKKSYTTPKKNKHKR	B2RDW1	82	0
KKKSYTTPKKNKHKRKKVKLAVLKYYK	B2RDW1	94	0
KSYTTPKKNKHKRKKVKLAVLKYYKVD	B2RDW1	96	0
HLVLRLRGGAKKRKKKSYTTPKKNKHK	B2RDW1	81	0
TLHLVLRLRGGAKKRKKKSYTTPKKNK	B2RDW1	79	0
TTPKKNKHKRKKVKLAVLKYYKVDENG	B2RDW1	99	0
HYCGKCCLTYCFNKPEDK---------	B2RDW1	152	0
VFMASHFDRHYCGKCCLTYCFNKPEDK	B2RDW1	143	0
LQVASMNQKRSNFKLVAVNSKLYAIGG	B2RNT7	295	0
QPTNESHSIKAILKNISVLAFSVCFIF	B3KQV7	366	0
ITMTTSHQPQDRYKAVWLIFFMLGLGT	B3KQV7	91	0
EESWQGLARKTPGKACAPEGGSCQPGK	B3KQV7	60	0
AILLVFLITAILVKVQLDALPFFVITM	B3KQV7	210	0
SHLINVLMWELEKKSAVADKHELLSLA	B3KS98	235	0
MYSRHAQRIPPGKKMASRKEGTGSTAT	B3KS98	14	0
QGSLSLKAYRLTPKLMEVCKEKDFSPE	B3KS98	186	0
LIAGQINTYCQNIKEFTAQNLGKLFMA	B3KS98	345	0
KLEADFETDEKIVKCTEVFYFLKDQDL	B3KXA7	238	0
IYNNNEDFQVGQAKVVLKSKDDQVTVI	B4DE31	501	0
AACGMAYTGKYFDKASLPSSWDYSYRV	B4DE31	144	0
FGQAKHQPTAIIAKTFKGRGITGVEDK	B4DE31	249	0
RVLDPFTIKPLDRKLILDSARATKGRI	B4DE31	551	0
GSVWEAMAFASIYKLDNLVAILDINRL	B4DE31	182	0
EKINIRVLDPFTIKPLDRKLILDSARA	B4DE31	546	0
IRMPSLPSYKVGDKIATRKAYGQALAK	B4DE31	322	0
VTHLAVNRVPRSGKPAELLKMFGIDRD	B4DE31	605	0
VTLHEALAAAELLKKEKINIRVLDPFT	B4DE31	531	0
DLVLGKMDKDCEMKRTTLDSPLGKLEL	B4DEE8	39	0
GNRLKILVGMYDKKPAGPGSGPPATPA	B4DEV4	116	0
GFYVCPVEPQNRSKMNIPFRIGNAKGD	B4DHQ3	345	0
FSIYVMGLVLEWIKNNGGAAAMEKLSS	B4DHQ3	304	0
AVLVCDMSSNFLSKPVDVSKFGVIFAG	B4DHQ3	229	0
RCADYVVTGAWSAKAAEEAKKFGTINI	B4DHQ3	155	0
SVLLEIQKELLDYKGVGISVLEMSHRS	B4DHQ3	78	0
GFALRECPSVLEYKVQAGNSSLYNTPP	B4DHQ3	276	0
DVSKFGVIFAGAQKNVGSAGVTVVIVR	B4DHQ3	245	0
LPPDEIFRNLENAKRFAIDIGGSLTKL	B4DHW9	43	0
KGLLAGNVFDWGAKAVSAVLESDPYFG	B4DHW9	580	0
YKFKDLIEEKLRLKVDKEDVMTCLIKG	B4DHW9	149	0
FSSSGTSFSGRKIKTAVRRRK------	B4DIK2	1499	0
NQSPAAFTVGSNGKNVFSSSGTSFSGR	B4DIK2	1483	0
SLVFGKKADNEEPKCQPVFSFGNSEQT	B4DIK2	1159	0
EGSWDCELCLVQNKADSTKCLACESAK	B4DIK2	896	0
KPEAIKCVACETPKPGTCVKRALTLTV	B4DIK2	780	0
TSSTARRILQSLEKMSSPLADAKRIPS	B4DIK2	317	0
RNTPYQAPVRRQMKAKQLSAQSYGVTS	B4DIK2	292	0
RVHEELRNLGLYVKTRDGSDYEGWCWP	B4DJ30	542	0
FPQPRTMLERLASKRRKLVAIVDPHIK	B4DJ30	510	0
PDSLTVHLIHEVTKVLLVLELQGLQKN	B4DJ30	135	0
TGLSEHHNMVWEVKTNQMPNAVQKLLL	B4DJ36	16	0
VIYNCSHLAQDLEKTFQTYWVLGVPKA	B4DJQ6	266	0
QVPRPPTWGQVQPKDVPRSWEHGSSPA	B4DJQ6	73	0
RIENNPRRKAKESKTREYYEKQFPEIR	A5PKW7	337	0
PMDTRQYLYCLKPKNEFAEKAGIIKGV	A5PLN9x5	258	0
KTKGELIKTKEELKKRENESDSLIQEL	A6NM61	306	0
HASDRIIALDGDTKNSTFSEIFKKEHP	B4DE31	351	0
WAEAFAGIRSSHIKYICPHAPVRPVTL	B4DJV9	83	0
AAKLKRKYWWKNCKMMIMLGAICAIIV	B4DJY5	96	0
QFLFDVLQKTLSLKLVHVAGPGPTGPI	B4DKM2	100	0
GPGPTGPIKIFPFKSLRHLELRGVPLH	B4DKM2	119	0
HQIQVRPFNALKTKNMRNLNPEDIDQL	B4DLA6	229	0
AAANPIESQWNPKKTTIENIQLPHTLL	B4DLA6	588	0
LHEVMEQQTLSIAKAGIICQLNARTSV	B4DLA6	560	0
SRKRKEELAEALKKLILSKGKTPALKY	B4DLA6	767	0
GGTRKDFSHTGGGKFRAEINILLCGDP	B4DLA6	459	0
SMALIHNRSLFSDKQMIKLQESPEDMP	B4DLA6	309	0
ASQALIEAYVDMRKIGSSRGMVSAYPR	B4DLA6	679	0
SVYKTHIDVIHYRKTDAKRLHGLDEEA	B4DLA6	383	0
AVPIRVNPRVSNVKSVYKTHIDVIHYR	B4DLA6	369	0
TPVRQRPDLGSAQKGLQVDLQSDGAAA	B4DLA6	83	0
RRDKINNWIVQLSKIIPDCNADNSKTG	B4DLJ1	258	0
KERTHFTVRLTEAKPVDKVKLIKEIKN	B4DLN1	138	0
FEKQQIGSSAMPYKRNPMRSERCCSLA	B4DP46	309	0
DVREPFHSILSVLKGLTVPIASIDIPS	B4DP80	227	0
IDNDIKVWDLRQNKLTYTMRGHADSVT	B4DQJ1	226	0
ESGSRSSKTFKPKKNIPEGSHQYELLK	B4DRY3	22	0
DRRELAPLQELIEKLTSKDR-------	B4DRY3	215	0
APTGGCCPGASLHKFAYNDQGQVRLRA	B4DST0	213	0
CTPRYSEFEELERKYWKNLTFNPPIYG	B4DT38	120	0
CLKETCEKLGYQWKKSCMNQVTISTTD	B4DT73	421	0
NPFYDRTCNNEVVKMQRLTLEHLNQMV	B4DU17	51	0
YASIAMATDYDCWKEHEEAVSVDRVLK	B4DUC8	242	0
EEAVSVDRVLKTLKENANKAKSLLLTT	B4DUC8	258	0
WQMFGPFGAVTNVKVIRDFNTNKCKGF	B4DVB8	301	0
TGLSRGVAFIRFDKRSEAEEAITSFNG	B4DVB8	183	0
GHKPPGSSEPITVKFAANPNQNKNVAL	B4DVB8	209	0
TGQRAWLLPCRFLKNTMSNGYEDHMAE	B4DVB8	25	0
SEAEEAITSFNGHKPPGSSEPITVKFA	B4DVB8	198	0
RAINTLNGLRLQSKTIKVSYARPSSEV	B4DVB8	116	0
LGDKILQVSFKTNKSHK----------	B4DVB8	350	0
VTNVKVIRDFNTNKCKGFGFVTMTNYE	B4DVB8	310	0
NVKVIRDFNTNKCKGFGFVTMTNYEEA	B4DVB8	312	0
EGPEYWDRETQKYKRQAQADRVSLRNL	B4DVY0	128	0
VTAMMCRRKSSGGKGGSCSQAACSNSA	B4DVY0	377	0
WTAADTAAQITQRKLEAARAAEQLRAY	B4DVY0	206	0
PVFIPLRSKPVYGKRWSSSDWTLDPQE	B4DW13	186	0
KSQFEKFVRFCFIKKDSTLDAAEEIIK	B4DW13	434	0
PFKHADIVTTTTHKTLRGARSGLIFYR	B4DWA7	289	0
GPRLEKMVAKQHGKVVMAKVDIDDHTD	B4DX69	141	0
NSQSTSYLPGYVPKTSLSSPPWPEVVL	B4DXI4	53	0
QVESVQLKVNIARKQPMLDAATGKSVW	B4DYX9	339	0
LGPVGSAGPVETSKGLLGQEGLVEIAM	B4E0C4	404	0
QNAPLVSRAPQTFKMDDLLAEMQQIEQ	B4E0T2	104	0
FWDKLQAELEEMAKRDAEAHPWLSDYD	B4E0T2	321	0
ARWAEEYLEQSEEKLWLGEPEGTATDR	B4E0T2	191	0
EDHPFEYRKKEGEKIRKKYPDRVPVIV	B4E0Y7	20	0
LIKDFQGTPTFTYKAAHIFFTDTCPEP	B4E175	111	0
SGVIRSVKKDGEWKVLIMDHPSMRILS	B4E175	29	0
ILLRNGVSEENLAKLIQHANVQAHSSL	B4E175	435	0
FSELGRSRLAKVVKTLKEIHLAFLPYE	B4E175	139	0
SQAAVSARFGHWHKNKAGVEARAGPRL	B4E175	532	0
DKANIKDLSQILKKMPQYQKELNKYST	B4E175	343	0
YPEVNRRIERLINKPGPDTFPDYGDVL	B4E1C1	289	0
ITPETAEKLARDLKAVKYVECSALTQK	B4E1U9	195	0
TIKCVVVGDGAVGKTCLLISYTTNKFP	B4E1U9	16	0
CFSVVSPSSFENVKEKWVPEITHHCPK	B4E1U9	139	0
---------MQTIKCVVVGDGAVGKTC	B4E1U9	5	0
RDDPSTIEKLAKNKQKPITPETAEKLA	B4E1U9	178	0
SVVSPSSFENVKEKWVPEITHHCPKTP	B4E1U9	141	0
VGKTCLLISYTTNKFPSEYVPTLKNQW	B4E1U9	27	0
GKISEADKKKVLDKCQEVISWLDANTL	B4E3B6	518	0
GTLAFVSPSLAVHKSSSAVDRQREYLL	B5MC40	625	0
ISHAGHALAPKDKKILTTSEDSNAQEI	B5MCE2	99	0
SSPSERPRQKLSRKAISSANLLVRSGS	B7WPE2	174	0
PTGQEYAAKIINTKKLSARDHQKLERE	B7Z2B0	48	0
GHSPQDTSTSPIKKKKKPGLLNSNNKE	B7Z3E0	71	0
PLMLKNQLLTLKIKYPHQLDQKVLEKQ	B7Z3P1	502	0
AEACPNIRKVDLSKNLLSSWDEVIHIA	B7Z3P1	162	0
IRKHVALHQEFHGKGDTTRQRIKFSDD	B7Z4Q3	86	0
DFVLAANSYDLAIKAITSSAKVDMTFE	B7Z6M0	278	0
EWLDILGNGLLRKKTLVPGPPGSSRPV	B7Z6M0	134	0
QETEKELDPDGLKKESERDRAMLALTS	B7Z8E7	555	0
RKEVAKLQEKRGNKASDKATIMAFDAL	B7Z8Y7	389	0
PPEVPTQLPGQNMKGSRSSADSSRKH-	B7Z955	522	0
SELKKHMKTHSGRKVYQCEYCEYSTTD	B7ZKJ5	784	0
IAAGKEIIWHGRTKEEPAHYCSICEVE	B7ZKN5	1376	0
SQNGAEDTTNSGGKSSHSVTTDLTSTK	B7ZKQ8	163	0
EWLQKWLDESTPTKPIDNHACLCSHDK	B7ZKS7	504	0
YQKQVIRRSMRHRKVRGEKALLVSANQ	B7ZKS7	952	0
KAAVKGSDGFWVGKSSLRSWRQLALEQ	B7ZKS7	595	0
GKMNGSTLNKDESKEERKEEEELNFNE	B7ZKS7	634	0
QATIYVHKVVDNKKVMKDSAPELNVSS	B7ZKS7	886	0
FCENCQSKQNATRKIRLLSLPCTLNLQ	B7ZKS7	282	0
LYCLALNPECNSVKKEAQKVMCEVLFS	B7ZKY9	68	0
LPKHVADEMLKDMKKDESQKDQQQFNT	B7ZLX9	296	0
VHTGTVLGGVLGQKRWQYDVWSTDVTV	B7ZLX9	428	0
LSILPKHVADEMLKDMKKDESQKDQQQ	B7ZLX9	293	0
TSNFAHVIFQNVAKSYLPNAHLECHYT	B8ZZD4	24	0
KLRLQMAADHYKEKFKECQRLQKQINK	B8ZZD4	452	0
TEDLGDKKEGEYIKLKVIGQDSSEIHF	B8ZZN6	23	0
EIHFKVKMTTHLKKLKESYCQRQGVPM	B8ZZN6	46	0
LFEGQRIADNHTPKEAQWPTPAILALW	B8ZZN6	78	0
LVRQHKAAQVAKEKKENERIEKERMRR	B9EGQ8	580	0
SKKQKKRGRPPAEKLSPNPPNLTKKMK	B9EGQ8	1484	0
RSRDKDDESKKQKKRGRPPAEKLSPNP	B9EGQ8	1476	0
RLMEEDELPSWIIKDDAEVERLTCEEE	B9EGQ8	1380	0
NEEETILIIRRLHKVLRPFLLRRLKKE	B9EGQ8	1034	0
VDKQSALMVNGVLKQYQIKGLEWLVSL	B9EGQ8	819	0
RTRTIQGLIDFIKKFLKLVASEQLFIY	C1IDX9	137	0
DDQDSSHSSVTTVKARSRDSDESGDKT	C9J3B0	236	0
PDSQELDFRHYSIKVVPVGASRGMKKL	C9J3W3	138	0
MRLPGGPTLTFQVKKYSLVRDVVSSLR	C9J3W3	51	0
----------MVRKKNSLKDCVAVAGP	C9J3W3	4	0
PPEEVAARLAQQEKQEQVKIESLAKSL	C9J406	112	0
KKSAQWRTVEGALKERRKAVDEAADAL	C9J406	183	0
MNSDRVPDVVLIKKSYDRTKRQRRRNW	C9JA08	406	0
YQDAYGEVEINDGKLYDAYVSYSDCPE	C9JFX4	163	0
SSPSVTSANLDHTKPCWYWDKKDLAHT	C9JI13	21	0
SLQLWDTAGQERFKCIASTYYRGAQAI	C9JI96	138	0
PGGERGLVEEYVEKVPNPSLKTFKPID	C9JLW8	69	0
VYSPLSAEVDLPEKGPGPRQYFLLSSQ	C9JU51	245	0
QKGQLTFSKLLSIKTSKEW--------	C9JVQ0	91	0
NIPNKAVSPKFLKKVNQKGQLTFSKLL	C9JVQ0	75	0
FKFGISEPGNQEKKSEKPLENDTGLQA	C9JX22	694	0
AHCFLPAGIVAVLKQRPRLVAAAVQAF	C9JX46	222	0
ESRDSDKHKEILQKYIERIITRFAPML	C9JX46	37	0
SISAVQWLCNANKKSENPAKRLYCFFA	C9K060	134	0
QNNECKMVDLRGAKVASFTVEGCELIC	D0FY36	199	0
QLAMEQKNRAIVQKRLKKEKKAKRKLQ	D0FY36	428	0
MKRFNKGVHEDTHKVHLLCLLANGFYR	D2CPI9	172	0
TETAAHSLPQQTKKPESEGYLQEEKQK	D3DR37	222	0
PSNSKSETTLEKLKGEIAHLKTSVDEI	D3DR37	31	0
HRLLEKIRVLEAEKEKNAYQLTEKDKE	D3DR37	70	0
EENDIARGKLEEEKKRSEELLSQVQFL	D3DR37	322	0
PDNAVPGDVLVLTKPLGTQVAVAVHQW	D3DRS9	201	0
LARDGAHVVISSRKQQNVDRAMAKLQG	D3DS54	69	0
EGLSVAGIVCHVGKAEDREQLVAKALE	D3DS54	96	0
NNKIICDLVEEKFKGIISILDEECLRP	D3DTH7	287	0
QQLQQKAVASEIFKGKKDNYPQSVPRL	D3DTH7	681	0
AYRRKYEAFLQRYKSLCPETWPTWAGR	D3DTH7	475	0
VVLQSDHVIETLTKTALSANRVNSINI	D3DTH7	804	0
AWHNNVEKTLPSTKATRVGVLLNCDHG	D3DTY9	365	0
LPTFGAPEQLVDLKQAGLEAAAKATSS	D3DTY9	208	0
AKATSSHPNSTSLKAKVLETFLAKSRP	D3DTY9	229	0
LVDLKQAGLEAAAKATSSHPNSTSLKA	D3DTY9	217	0
KLIKGIHQSTIDLKNELKQCIGRLQEL	D3DTY9	137	0
LSYNQLVERIITCKHSSDTNLVTEGLI	D3DV11	127	0
ILFLQWKVKLPPQKEVITSDELMAHLG	D3DV11	16	0
GYSISFLKQLIAGKLQESVPDPELIDL	D3DW56	90	0
YGIQPGSTVHVLRKSWPEPDQKPEPVD	D3DW56	132	0
GEYSLGGYSISFLKQLIAGKLQESVPD	D3DW56	84	0
SDLFSGVPCMPGRKRERERERMSLSDW	D3DW56	33	0
SSYREAVFKMLSNKESLDQIIVATPGL	D3DW56	177	0
PDPELIDLIYCGRKLKDDQTLDFYGIQ	D3DW56	109	0
MKQPGNETADTVLKKLDEQYQKYKFME	D3DWY7	87	0
KQPGNETADTVLKKLDEQYQKYKFMEL	D3DWY7	88	0
DNLYCKASVPPTDKVCLWLGANVMLEY	D3DWY7	158	0
NWDVKRRNKDDSTKNKA----------	D3DWY7	230	0
RQSRARIPKMAAVKDSCGKGEMATGNG	D3DWY7	41	0
AQALLEKNLSTATKNLDSLEEDLDFLR	D3DWY7	189	0
VRNLMIETTEDTIKKSFGQFNPGCVER	D6R9D6	263	0
-----------MAKRLCAGSALCVRGP	E2QRK0	3	0
KYQRILERLEKENKELRKLVLQKDDKG	E5KLJ5	296	0
RPHYFWPLLVGRRKEKNVQGIIEILKG	E5KNY5	451	0
TMNTPVEKLTDYCKKLKEVQMHSFPLQ	E5KNY5	395	0
GLLSPARLYAIAAKEKDIQEESTFSSR	E5KNY5	64	0
VRRTGRIPKKLLQKVFNDTCRSGGLGG	E5KNY5	107	0
CCRHDKVEDALNLKEEFDRLDSSAVLD	E5KNY5	734	0
IEPQYFGLAYLFRKVIEEQLEPAVEKI	E5KNY5	1224	0
TPVEKLTDYCKKLKEVQMHSFPLQFTL	E5KNY5	398	0
VPFDVPELWYEDEKHSLNSSSASTTEP	E5KNY5	1020	0
PDEAYAIAKKLGSKDVVIKAQVLAGGR	E5KS60	93	0
VAKSPDEAYAIAKKLGSKDVVIKAQVL	E5KS60	89	0
FLSRLRAPFSSMAKSPLEGVSSSRGLH	E5KSL5	20	0
IMDKHLKRKAMTKKKELTLLGKPKRPR	E5KSU5	146	0
MDKHLKRKAMTKKKELTLLGKPKRPRS	E5KSU5	147	0
EVGRKDLLRRTIKKQRKYGAEEC----	E5KSU5	237	0
GSYAQKKGSAIDRKRHHVLQTAHPSPL	E5KTA5	268	0
YDIYLPTHIQCSIKPHAIIILPNTDGM	E7EN19	1151	0
MTKEEKLQLRKEKKQQKKKRKEEKGAE	E7ERK9	65	0
LVKKPERQQVPTRKDYGSKVSLFSHLP	E7ERK9	192	0
KRVNHWLTCSRWKKVQWCSLSVIKLKN	E7EW20	795	0
MEAKRKQEEEERKKREDDEKRIQAEVE	E7EW20	973	0
RLRRIQEEMEKERKRREEDEKRRRKEE	E7EW20	938	0
IGPDSLTIEPLNQKGKTFLALINQVFP	E7EW20	37	0
SDQHFTSAVHQKHKDHFRLTIPRKSKL	E7EW20	552	0
DGTRPKMTPEQMAKEMSEFLSRGPAVL	E7EW20	1061	0
SQSIIVSGESGAGKTENTKFVLRYLTE	E7EW20	157	0
SVVGGFVSHYLLEKSRICVQGKEERNY	E7EW20	232	0
DKFNEVVSVLKDGKPEMNKQIKNLEIS	E7EW20	864	0
KGSLQWDRITRLEKGKIYRQGNLFDFL	E9PAL9	367	0
SQLSSGEDKWLLRKKAQEVLLNSPLQE	E9PAV7	579	0
LRQDFEEVTTQNEKLKVELRSAVEQVV	A0PJJ6	167	0
GRKFGDPVVQSDMKHWPFQVINDSQRQ	B4E3B6	88	0
AGEVTYSVTGFLDKNNDLLFRNLKETM	D3DTH7	360	0
LFNAASGWLGWKSKHEEEAVQKQKPKV	A6H8V0	355	0
FKNSFKKILQRALKNVTVSFRETEENA	A8MZE6	117	0
RHIISVHTKDYPHKCDMCDKGFHRPSE	B7ZKJ5	702	0
ACDDLDEAARMVVKLSEIVTLAKQAHV	E5KS60	442	0
DIQELFAEFGTLKKAAVHYDRSGRSLG	E9PB61	141	0
---MPDSAPAMADKMDMSLDDIIKLNR	E9PB61	11	0
TADVHFERKADALKAMKQYNGVPLDGR	E9PB61	168	0
AERLNKAMRGAGTKDRTLIRIMVSRSE	E9PDK5	357	0
YDECKRRYNIKLWKTFTDCFNCLPIAA	E9PDP1	247	0
QGLLCDLLWSDPDKDVQGWGENDRGVS	E9PDP1	308	0
LLLDRKANVEHRAKTGLTPLMEAASGG	E9PF56	1255	0
REEGWKEVVRRSKKLSVPASVVSRIMG	E9PF56	1699	0
NTNTQDPFLIGSSKQMRHQSESQGVGL	E9PFC7	1322	0
HEALICKSERVHSKSVESNIEDKIFGK	E9PFC7	450	0
CYQSHRDTIVLLCKPEPELNAAIPSAN	E9PFU1	530	0
EVKKEREGLENDLKSVNFDMTSKFLTA	E9PFU1	579	0
---MATFISVQLKKTSEVDLAKPLVKF	E9PFU1	11	0
QSNNEANLREEVLKNLATAYDNFVELV	E9PFU1	659	0
QAQEVFFLKATRDKMKDAIIAKLANQA	E9PFU1	207	0
GSVKLALASLGYEKSCVLFNCAALASQ	E9PFU1	120	0
YFYFQEVFPVLAAKHCIMQANAEYHQS	E9PFU1	253	0
FNIKWIEAGPVVLKHPASEAEIQPQTQ	E9PFZ5	140	0
AAEEPDAEPGGRKKTEEPGDSYHVNAR	E9PGK7	1280	0
KSWRLQCPFGNNDKQESLSSWIPENIK	E9PGK7	55	0
EDVEGNVQLETGDKINFVIDNNKHTGA	E9PGZ0	172	0
GITEEADPTIYSGKVIRPLRSVDPTQT	E9PGZ0	615	0
SNPKTTSPNKGKEKEAEDGIIAYDDCG	E9PGZ0	467	0
QFGFINYEVGDSKKLFFHVKEVQDGIE	E9PGZ0	712	0
GSLFPHHGTFEVIKNTDLDLDKKIPED	E9PJZ4	118	0
AHLVLYHLSVCCKKKYFDFDREILPFT	E9PKI1	268	0
CQSDDPPIILQEQKTVLASVFSVLSAI	E9PMD2	320	0
LYDQHSNEYVVRNKKLWDMNPKQKCST	E9PMP8	1096	0
DIISGVEMQVLQEKLRSGNLDPAELAI	F5GXJ0	714	0
PQIQLPLLAARRYKLQKQLDSLTARTP	F5GXJ0	1035	0
EVEPSDTIENVKAKIQDKEGIPSDQQR	F5H041	105	0
TRRNSVFQQGMKNKILIFGLFEETALA	F5H3A1	952	0
EPAAVSEQGDKKGKKGKKDRDMDELKK	F5H3A1	24	0
VETLGSTSTICSDKTGTLTQNRMTVAH	F5H3A1	377	0
DKYEPAAVSEQGDKKGKKGKKDRDMDE	F5H3A1	21	0
TVCLTLTAKRMARKNCLVKNLEAVETL	F5H3A1	354	0
LLATVTVCLTLTAKRMARKNCLVKNLE	F5H3A1	349	0
-----MAFKVGRDKYEPAAVSEQGDKK	F5H3A1	9	0
SIVVVQWADLVICKTRRNSVFQQGMKN	F5H3A1	938	0
TGCFSYYQEAKSSKIMESFKNMVPQQA	F5H3A1	156	0
GKKGKKDRDMDELKKEVSMDDHKLSLD	F5H3A1	36	0
KKGKKDRDMDELKKEVSMDDHKLSLDE	F5H3A1	37	0
VSEQGDKKGKKGKKDRDMDELKKEVSM	F5H3A1	28	0
PAAVSEQGDKKGKKGKKDRDMDELKKE	F5H3A1	25	0
EDSYGQQWTYEQRKIVEFTCHTAFFVS	F5H3A1	912	0
IGVAMGIAGSDVSKQAADMILLDDNFA	F5H3A1	743	0
VIITGCFSYYQEAKSSKIMESFKNMVP	F5H3A1	153	0
ISLAYEQAESDIMKRQPRNPKTDKLVN	F5H3A1	833	0
ESYGEAQAAEQTIKNMMEIEKVKGFCQ	F5H3C0	752	0
NRTLSRDQFDICAKTAVVDNETVATQL	F5H3C0	327	0
LWSAYLEKGDIVEKHGLPSADAPSLKE	F5H3C0	395	0
EPAYVRCIKPNDAKQPGRFDEVLIRHQ	F5H730	597	0
YFKANVFFKNYEIKNEADRTLIYITLY	F8VR50	53	0
TLIYITLYISECLKKLQKCNSKSQGE-	F8VR50	72	0
VLISPQNPGSLSLKGPVSPPAALSLST	F8VU71	267	0
TPTTTLAIASPQVKDTTISSVLISPQN	F8VU71	247	0
APIAPSEPKTNLNKVPSEVVPNPKGTP	F8VU71	190	0
LRQVTGVTRVTIRKSKNILFVITKPDV	F8VU71	808	0
KQSVERKCTQLNTKVAKLTNELKEEQE	F8VZK5	261	0
NKCLRANQVLLQNKLKEEERVLKETCD	F8VZK5	289	0
WLMATPHSHETEQKRLGLLAGFAFLTG	F8W034	141	0
RSEASANLGGVPSKRLKMQYATGPLLK	F8WBD0	29	0
LLCLRYGLQMEKVKTWFMAQRLRCGIS	F8WCA3	102	0
QPEAVHLLDKILKKHKPDFISLFKNPP	F8WCW4	45	0
RQPEAVHLLDKILKKHKPDFISLFKNP	F8WCW4	44	0
LFKNPPKNVQQHEKVQKASTEGVAIQG	F8WCW4	66	0
FWLLRFNLHLKDKKRFEKANQDSGPGL	F8WCY5	174	0
NTALDDAEEESFRKEFAICKKQSFCFW	F8WCY5	149	0
AEEESFRKEFAICKKQSFCFWLLRFNL	F8WCY5	155	0
RFNLHLKDKKRFEKANQDSGPGLSLEE	F8WCY5	178	0
SELIHNLRKNGIIKTDKVFEVMLATDR	F8WDT3	82	0
NDECYQVRQIFAQKLHKALVKLLLPLE	G1UI16	935	0
CYQVRQIFAQKLHKALVKLLLPLEYMA	G1UI16	938	0
PPAPSKPRRGRRPKSESQGNATKNDDL	G1UI16	1275	0
KLKDIFLFITRQLKGLEDTKSPQFNRY	G1UI16	125	0
LQTQKEVEVTRTHKREGSGRFSLPGAT	G3V1A6	225	0
SHPSDALTRKKPAKAESKSFAVGMFKG	G3V1M7	113	0
WVPIIQQDIQSQRKVKPQPPLSDAYLS	G3V1Z5	1061	0
QRLIYQGRVLQDDKKLQEYNVGGKVIH	G3V1Z5	70	0
PIIQQDIQSQRKVKPQPPLSDAYLSGM	G3V1Z5	1063	0
PQLLLSEAVSRAAKAAGARPLTSPESL	G3V1Z5	1102	0
RLIYQGRVLQDDKKLQEYNVGGKVIHL	G3V1Z5	71	0
TFIVGAQMNVKEFKEHIAASVSIPSEK	G3V1Z5	43	0
VEADLTFFNTLVRKKSKLGDLEGAKAL	G3V325	578	0
GYLKKAFNLYNQMKKRDLEPSDATYTA	G3V325	249	0
FGERRDEQMEPEPKLWRGRRNTPYWYF	G3V325	176	0
MGDVEKGKKIFIMKCSQCHTVEKGGKH	G4XXL9	14	0
IFIMKCSQCHTVEKGGKHKTGPNLHGL	G4XXL9	23	0
CSQCHTVEKGGKHKTGPNLHGLFGRKT	G4XXL9	28	0
GNHQGRDPRKHKRKPLGVGYSARKSPL	G5E947	341	0
EFATHEDAVAAMSKDKANMQHRYVELF	G8JLB6	347	0
DRETMGHRYVEVFKSNNVEMDWVLKHT	G8JLB6	87	0
VELESEDEVKLALKKDRETMGHRYVEV	G8JLB6	72	0
MMLGTEGGEGFVVKVRGLPWSCSADEV	G8JLB6	14	0
RELFKEQEVPDPTKYFVTRWSTDPWIQ	H0Y6H0	569	0
GLFAVFYDMDPQKKHSVLMSVIAGEAV	H0Y6H0	523	0
ATGNASPGKLEHSKAALSVHVPGMNRY	H0Y6H0	72	0
VSDSLSEHEKNKNKEGDDKKEGGKDRA	H0Y8W1	72	0
EHEKNKNKEGDDKKEGGKDRALKGVLR	H0Y8W1	78	0
------------QKRNLLSCLLVRILK	H0YA00	2	0
RSQNTDMVQKSVSKTLPSTWSDPSVNI	H0YDU9	19	0
EELAQIRKEEKEKKRRRLENIRFLKGM	H3BM14	453	0
KIAETFGLQENYIKIVINKKQLQLGKT	H3BM14	152	0
FDSGDYNMAKAKMKNKQLPTAAPDKTE	H3BMD8	92	0
KSLEEIYLFSLPIKESEIIDFFLGASL	H3BNG3	29	0
EALALVGAWYTARKSITVICDFYSLIR	H3BT52	36	0
LSDLRSEKLSEQTKVSLLALSMEYPAQ	H6WUK2	50	0
SRVGAGLGGLLTDKVSPTGGGPWDWTL	H6WUK2	214	0
RLYYILLAHLAAPKLGVALGPSLAAPA	H6WUK2	626	0
KQPHLDMKYTVFGKVIDGLETLDELEK	H7BZ14	139	0
IRYEVGPPTLCCLKLAFIDPATGKLMD	H7BZR9	487	0
-------XVGAFLKNAWDKEPVLVVSF	H7C2R1	7	0
FQGSCVSTNPFFCKRTACFYSKL----	H7C3I2	122	0
SSIVCSVPHTWQQKRGPDEDGEEEAAP	H7C3T6	76	0
KCMPTFQFFKKGQKVGEFSGANKEKLE	H9ZYJ2	85	0
LQQYQSQAKQLFRKLNEQSPTRCTLEA	I1VE16	18	0
EKKKEPSVEEKLQKLHSEIKFALKVDS	I3L080	477	0
PPRGRKPAEKPLPKPRGRKPKPERPPS	I3L080	286	0
VSALAALCSEYYMKEPGEADPAIQEEL	I3L439	181	0
PPSVVNEDFLHDLKETNISYSQEADDR	O00116	169	0
LGRPREALSTNECKARRAASAATAAPT	O00116	59	0
EWIQNTLGVNVEHKTTSKASLNPSDTP	O00116	143	0
CHDDVVKIVNLACKYNLCIIPIGGGTS	O00116	227	0
LSVATLLFEGDREKVLQHEKQVYDIAA	O00116	476	0
VHSGSLMLVTVELKEGSTAQLIINTEK	O00203	1063	0
FEEVCPDRIDLIHKNYRKLCNLLVDVE	O00203	224	0
KMAKSFTSEDDLVKLQILNLGAKLYLT	O00203	533	0
NISTLLREFQTYVKSQDKQFAAATIQT	O00203	414	0
VVKNVASKNIEIKKLVYVYLVRYAEEQ	O00203	96	0
QKEMLIEVIEKLLKDKSTLVAGSVVMA	O00203	197	0
KLGGVKYDIDLPNKKVCIESEHSMDTL	O00244	38	0
LYTQAAEAAMEAMKGRLANQYYQKAEE	O00418	705	0
LQSAKTILRGTEEKCGSPQVRTLSGSR	O00418	356	0
LDLEKKIGKSILGKVHLAMVRYHEGGR	O00418	525	0
DVYFEDVRLQMEAKLWGEEYNRHKPPK	O00418	192	0
ESENSGDSGYPSEKRGELDDPEPREHG	O00418	447	0
PEPREHGHSYSNRKYESDEDSLGSSGR	O00418	467	0
TPVQKHAIPIIKEKRDLMACAQTGSGK	O00571	217	0
VGRVGSTSENITQKVVWVEESDKRSFL	O00571	418	0
GVRHTMMFSATFPKEIQMLARDFLDEY	O00571	387	0
PAHQAEILSCDWCKYNENLLVTGAVDC	O00628	208	0
TSDMMGRMSYEPNKDPYGSMRKAPGSD	O14497	1230	0
AGSGGGPGAEPDLKNSNGNAGPRPALN	O14497	101	0
LMCPQEIVDYIADKKDVYE--------	O14561	151	0
IQDRVLYVLKLYDKIDPEKLSVNSHFM	O14561	92	0
HTGEKPYKCDECGKAYTQSSHLSEHRR	O14628	445	0
RGLSVHTDMASVTKAMAAPESGLEVRD	O14641	428	0
CVDRGATKECKEAKEVKDAEIPEGAAR	O14654	671	0
GEEVCKRGYLRKQKHGHRRYFVLKLET	O14654	89	0
PNRLSFITKGYKIKPKPQKPTHEQREA	O14654	902	0
YMPMAPQNVSASKKRHSRSPFEDSRGY	O14654	730	0
GQGPGDGHGSGGGKNSGGGKGSGSGKG	O14654	586	0
KRPNRLSFITKGYKIKPKPQKPTHEQR	O14654	900	0
SWYLLLSRLILESKRRRCGTLGAQPDG	O14654	202	0
EVSYNWDPKDAASKPSGEGSFSKPGDG	O14654	857	0
ASLRAAKQADRRIKLYAVEKNPNAVVT	O14744	387	0
DPIKYSQYQQAIYKCLLDRVPEEEKDT	O14744	343	0
ESQTYEVFEKDPIKYSQYQQAIYKCLL	O14744	333	0
HIEDEKLVRYFLDKTLTSRLGIRMLAT	O14874	192	0
GPHRNVRKTKEDKKGSKFGRGTGLTQP	O14924	627	0
RLDIKRRLISPYKKKQRDLAKMRKCLR	O14929	365	0
ERWHYFLVFEKYNKDGATLFATVGYMT	O14929	210	0
LDIKRRLISPYKKKQRDLAKMRKCLRP	O14929	366	0
QGFNEDMAIEAQQKFKINKQHARRVYE	O14929	320	0
LIYTWGTEEFERSKRKNPAAYENDK--	O14949	71	0
DGKLIDPKRAKALKGKEPPKKVFVGGL	O14979	227	0
QPKEVYRQQQQQQKGGRGAAAGGRGGT	O14979	322	0
HKLDGKLIDPKRAKALKGKEPPKKVFV	O14979	224	0
KLLESRYHQIGSGKCEIKVAQPKEVYR	O14979	302	0
AASVDKVLELKEHKLDGKLIDPKRAKA	O14979	212	0
SRYHQIGSGKCEIKVAQPKEVYRQQQQ	O14979	306	0
NKLLYAKEISTYKKMVEDYYKGIRQMV	O15031	1750	0
PQPQGTPVSTTVAKAMAREAAQRVAES	O15034	670	0
SAKQQEIDLLQKSKVRELEEKCRTQSE	O15034	36	0
LNGHTDCVYSLLNKGANVDAKDKWGRT	O15084x1	708	0
EADLKALTHSVLKKLKERQLELLLQAV	O15105	102	0
SDNKSQLVQKVRSKIGCGIQLTREVDG	O15105	316	0
EILAKYPEIKSLMKPDPNLIWIIIMMV	O15121	38	0
DRRREILAKYPEIKSLMKPDPNLIWII	O15121	34	0
-----MAAGDGDVKLGTLGSGSESSND	O15173	9	0
ILLAVNGKVFDVTKGSKFYGPAGPYGI	O15173	132	0
GEESPATSLPRMKKRDFSLEQLRQYDG	O15173	100	0
GEEPSEYTDEEDTKDHNKQD-------	O15173	217	0
ELERALSCPGQPSKCVTIPRSLDGRLQ	O15198	67	0
KAVDSLVKKLKKKKGAMDELERALSCP	O15198	49	0
TALMILVAIGFKTKLAALTLVVWLFAI	O15260	202	0
LLPKMSRLWEDARKGTKELPYCPLWVS	O15287	440	0
GDSGVVLGIQDDPKDDFVRAVEVTQDH	O15297	204	0
DEVELARIKNAGGKVTMDGRVNGGLNL	O15355	383	0
YCAKYLPDIIKDQKAYKEGKLQKALED	O15355	83	0
RNTAELQPESGKRKLEEVLSTEGAEEN	O15355	521	0
IAGRPTEDEDEKEKVADEDDVDNEEAA	O15355	130	0
LRVDQLNLEREKHKVFLRFSEEEISFP	O15357	645	0
WISIDKDEAGAKSKAPSVSRGSQEPRS	O15357	901	0
RAAPREEPLTPRLKPEGAPEPEGVAAP	O15357	962	0
WTCCALLAGSEYLKLGYVSRYHVKDSS	O15371	448	0
FHTVTTTDDPVIRKLAKTQGNVFATDA	O15371	237	0
AWGILRCVIDICMKLEEGKYLILKDPN	O15371	500	0
LQRVSPTNMQGFTKSLNAFNVGDDCPV	O15379	83	0
AFIRAWVGGVGNYKLGGNYGPTVLVQQ	O15382	229	0
QDKGPKTGSVKKEKAVKPEEGQLVQLE	O15440	821	0
CIAVFVGINHASAKLDFANNVQLSLTL	O15503	180	0
RGPPRASAAGLAAKVGEMINVSVSGPS	O15503	33	0
EAFLPQSIPEERYKMKSKPLGICLIID	O15519	245	0
TDFGTAKVLSPESKQARANSFVGTAQY	O15530	235	0
KHVHNFMMDIQYTKEMKESAARVLQEA	O15554	309	0
EVNNATARVMTNKKMVTPYANGWKLSP	O43251x8	265	0
KEAFRQLSHRFHGKGSGKMKTERRMKK	O43290	736	0
NSNNYLTKEECLKKCATVTENATGDLA	O43291	87	0
YGGCDGNSNNYLTKEECLKKCATVTEN	O43291	81	0
MPAVGFLLLVLGLKALELWMQLHEAGM	O43292	388	0
CSQGVAYLHSMQPKALIHRDLKPPNLL	O43318	150	0
VCKAKWRAKDVAIKQIESESERKAFIV	O43318	63	0
SVRMITTSGPTSEKPTRSHPWTPDDST	O43318	474	0
EKSFSEFGKLERVKKLKDYAFVHFEDR	O43390	371	0
KNRGFCFLEYEDHKSAAQARRRLMSGK	O43390	300	0
ADPVEEPDPEVMAKVKVLFVRNLATTV	O43390	339	0
GEEIEIVLAKPPDKKRKERQAARQASR	O43390	414	0
KVLVADKDLLDLHKSLVCTALRGKLGV	O43427	258	0
DLDDISTKTGITLKSCRRQFDNFKRVF	O43427	132	0
ELMPPGSCMPEEPKPKRGRRSWPRKRT	O43474	414	0
PDDLPHSEAGMRVKTEPMDADDSNNCT	O43513	185	0
GVLIVNSEYPAERKQALMRNLLTPLME	O43592	613	0
LFEVVNKGMDPVDKMKLVESLCQVLQS	O43592	260	0
EFIPLINQITAKFKIQVSPFLQQMFMP	O43592	754	0
VTLEFFETVVRYEKFFTVEPQHIPCVL	O43592	511	0
DSYSRFLKSDLFLKHKRTEEEEEDLPD	O43665x3	154	0
EDFRDYRRVHKPPKVQEKCQLEINFNT	O43707	346	0
DADREREAILAIHKEAQRIAESNHIKL	O43707	592	0
TDTDTADQVIASFKVLAGDKNFITAEE	O43707	853	0
RLPKPERGKMRVHKINNVNKALDFIAS	O43707	108	0
SHLKQYERSIVDYKPNLDLLEQQHQLI	O43707	701	0
LTHSRREALEKTEKQLEAIDQLHLEYA	O43707	521	0
IHEAWTDGKEAMLKHRDYETATLSDIK	O43707	437	0
FAIQDISVEETSAKEGLLLWCQRKTAP	O43707	166	0
KCLLQIQASSGESKYTGTLDCAKKLYQ	O43772	148	0
EELCRQIQEEEDEKQRLQNEVRQLTEK	O43805	40	0
RFGIMGLYKGLEAKLLQTVLTAALMFL	O43808	273	0
PYIPAHITKPKEHKKLFLVQLQEKALF	O43809	172	0
TNYTFGTKEPLYEKDSSVAARFQRMRE	O43809	56	0
INLYPLTNYTFGTKEPLYEKDSSVAAR	O43809	50	0
PQYPYIPAHITKPKEHKKLFLVQLQEK	O43809	169	0
EKLEQVLSSMKENKVAIIGKIHTPMEY	O43837	108	0
----MFYAHFVLSKRGPLAKIWLAAHW	O60216	10	0
KAKRKRKLIVDSVKELDSKTIRAQLSD	O60216	330	0
SAMPPPPPQGVKRKAGQIDPEPVMPPQ	O60216	479	0
NEKINHLEYEDQYKDDNFGEGNDGGIL	O60216	216	0
TQQMLHGLQRALAKTGAESISLLELCR	O60216	573	0
ELELLPEKEKEKEKEKEDDEEEEDEDA	O60216	531	0
SGGDQDQEERRWNKRTQQMLHGLQRAL	O60216	558	0
DLQAKLTLAKGEYKMALKNLEMISDEI	O60239	244	0
VTPPELETKMNITKGGLVLFSANSNSS	O60256	17	0
IAELNETWEEKLRKTEAIRMEREALLA	O60333x3	451	0
AVRVRPFNSRETSKESKCIIQMQGNST	O60333x3	22	0
SEEERNAKAEKEKKLPPPPPQAPPEEE	O60341x2	150	0
PLPQTASSPQPQQKAPRAIDSPGGAVR	O60346	418	0
FIVMQRKLGTAGQKLGGAAVLCHIKHD	O60346	1260	0
TFSNPKEVSTLKRKLDQVSQFGCRSFA	O60502	157	0
RANSSVVSVNCKGKDSEKIEEWRSRAA	O60502	599	0
AKMAEELKPMDTDKESIAESKSPEMSM	O60502	503	0
WLRANSSVVSVNCKGKDSEKIEEWRSR	O60502	597	0
KEVQTVTSIQKARKVYWFEKFLWFISS	O60524	523	0
RKADAIFQEGIQQKAEPLERLQSQHRQ	O60566x3	196	0
TAVTQQVSQIQQHKDQYNLLKIQLGKD	O60763	698	0
LLQQCTNILSQGSKIQTRVGLLMLLCT	O60763	487	0
IVSARDSEQVAELKQELATLKSQLNSQ	O60763	791	0
KRNQELLQSQLTEKDSMIENMKSSQTS	O60763	756	0
AVELLPDGTANLAKLQLVVENSAQRVI	O60826	402	0
IICVLGHVDTGKTKILDKLRHTHVQDG	O60841	646	0
PGASENELKKAYRKLAKEYHPDKNPNA	O60884	30	0
LDGRQIVVKYPPGKVIEPGCVRVVRGE	O60884	302	0
EVKILEVHVDKGMKHGQRITFTGEADQ	O60884	226	0
GEGEVINEKDRCKKCEGKKVIKEVKIL	O60884	204	0
EISFAYEVLSNPEKRELYDRYGEQGLR	O60884	62	0
SENELKKAYRKLAKEYHPDKNPNAGDK	O60884	33	0
NLSQTDEIPVLTLKDNSKYGTFVNEEK	O60934	69	0
AIPKPAMYNQLCYKKEGGPDHNYTKEK	O75096	1793	0
SDQLEKLKRELEAKAGELARAQEALSH	O75146	524	0
LALKWHPDKNPENKEEAERKFKQVAEA	O75190	39	0
PDKNPENKEEAERKFKQVAEAYEVLSD	O75190x2	45	0
LGVQRHASPEDIKKAYRKLALKWHPDK	O75190x2	21	0
RHASPEDIKKAYRKLALKWHPDKNPEN	O75190x2	25	0
KAYRKLALKWHPDKNPENKEEAERKFK	O75190x2	34	0
MWVQALDIILEKMKASGFDFSQVLALS	O75191	80	0
VSDVLGYVHPDLLKDFCMNPQTVLLLR	O75204	81	0
AEKRAAEKVSEARKRKNRRLKQAKEEA	O75348	27	0
MAGIAFGFHQLYKKYLLPLILGGREDR	O75381	129	0
VRQSPLATRRAFLKKKGLTDEEIDMAF	O75381	54	0
IMAGIAFGFHQLYKKYLLPLILGGRED	O75381	128	0
CTHKGEIPALPPCKFTGSEIRVRDDKM	O75439	278	0
NNGTAHFLEHMAFKGTKKRSQLDLELE	O75439	109	0
SREQTVYYAKAFSKDLPRAVEILADII	O75439	148	0
ESSTVADMLHVVQKEWMRLCTSVTESE	O75439	383	0
IMDMFCDRLSCHGKAEECIGLCRALLS	O75448	113	0
EGLLGVLGHMLSGKSLDLLLAAAAATG	O75448	446	0
RKQEEQMETEQQNKDEGKKPEVKKVEK	O75475	329	0
FFFGTHETAFLGPKDIFPYSENKEKYG	O75475	56	0
ELASLQVTMQQAQKHTEMITTLKKIRR	O75475	392	0
KKGQEEKQPKKQPKKDEEGQKEEDKPR	O75475	232	0
AGVVTTATASVNLKVSPKRGRPAATEV	O75475	175	0
KQSNASSDVEVEEKETSVSKEDTDHEE	O75475	113	0
QAQKHTEMITTLKKIRRFKVSQVIMEK	O75475	402	0
ITTPKAARRGRKRKAEKQVETEEAGVV	O75475	152	0
ILSNFKLRAFLDNKYVVRLQEDSYNYL	O75529	162	0
LPRLTPILKNRHEKVQENCIDLVGRIA	O75533	1030	0
GFGTVVNALGKRVKPYLPQICGTVLWR	O75533	926	0
ISPERLDPFADGGKTPDPKMNARTYMD	O75533	141	0
ATPYGIESFDSVLKPLWKGIRQHRGKG	O75533	729	0
LRQFRKLPEEVVKKIEKKNFPFERLYD	O75643	1142	0
GKTARAIRDMCLEKDTLGLFLREGSAS	O75643	745	0
SANLVASGELMSSKKKDLHPRDIDAFW	O75643	254	0
DDEGRCVIMCQGSKKDFFKKFLYEPLP	O75643	1710	0
PHFTSEHIKRCTDKGVESVFDIMEMED	O75643	1977	0
RYPNIELSYEVVDKDSIRSGGPVVVLV	O75643	2026	0
EGIDEMVGIIYKPKTKETRETYEVLLS	O75643	105	0
RMWQSMCPLRQFRKLPEEVVKKIEKKN	O75643	1134	0
DEGRCVIMCQGSKKDFFKKFLYEPLPV	O75643	1711	0
VLKNEKLRDKERRKEIDLLLGQTDDTR	O75643	155	0
EVTGPVIAPLFPQKREEGWWVVIGDAK	O75643	2059	0
VQNCGPSFQSLIVKKEFVKENLVKLLN	O75674	93	0
SQGFPGGVDVSEVKEVYLDLVKKGVQF	O75674	140	0
QNCGPSFQSLIVKKEFVKENLVKLLNP	O75674	94	0
LPLDIQNRILNFIKTWSQGFPGGVDVS	O75674	124	0
TNANHVVFNGDGTKIAAGSSDFLVKIV	O75717	108	0
PRATVMVMVKGVNKLALPPGSVISYPL	O75787	85	0
ASICAKVARDQAVKKWQFVEKLQDLDT	O75792	191	0
ARDQAVKKWQFVEKLQDLDTDYGSGYP	O75792	198	0
VEAELDPVEYTLRKRLPSRLPRRPNDI	O75817	24	0
IAEKIKEKERQQKKRQEEIKKRLEEPE	O75822	90	0
VEKLLLQPSPYVRKKAILTAVHMIRKV	O75843	156	0
PERDTKEAIANYVKEFSPKLVGLTGTR	O75880	218	0
IGGALLAGMKHVKKEKAEKLEKERQRH	O75880	117	0
TFILDPFQYQLVIKNHKQLSFRVFSNK	O75881	104	0
DGKKKTTFFKRGKKLKCYLMPFGTGTS	O75881	434	0
QVAVQEQEIARREKELEARVRKPAEAE	O75955	277	0
AERYKLERLAEAEKSQLIMQAEAEAAS	O75955	302	0
GDQILEVNGIDLRKATHDEAINVLRQT	O75970	1687	0
LASASFDATTCIWKKNQDDFECVTTLE	O76071	89	0
QELLASASYDDTVKLYREEEDDWVCCA	O76071	175	0
PYTTSANRAKLLAKNRQTFLLQTTKLT	O94776	449	0
EELNKTANGNVEAKVVCLFRRRDISSS	O94776	41	0
GESDNRNQQKMEMKVWDPDNPLTDRQI	O94776	177	0
RLVEGESDNRNQQKMEMKVWDPDNPLT	O94776	173	0
YVKALFRRAKAHEKLDNKKECLEDVTA	O94826	199	0
ADKVLKLLGKEKAKEKYKNREPLMPSP	O94826	241	0
ATFYLLIGNANAAKPDLDKVISLKEAN	O94826	349	0
LKAKQYMEEENYDKIISECSKEIDAEG	O94826	312	0
SQPDAQRYVNTLLKLIPLVLGLQEQLR	O94829	281	0
LKQISTLESVSTSKKDKKDERRRKATE	O94874	414	0
NTPNEYIKTLADMKVTLKELCWLLRDE	O94964x2	985	0
VLPGLREQAALVSKAIDVLVADANGFT	O94964x2	665	0
AADPWVLKHSELEKQDNSWKETRSEKI	O94964x2	1130	0
ELQSLSLQRRLEQKFWSQEKNMLVQES	O94964x2	889	0
LEEHTNKHSVIVEKNRCWDIIAVNYNA	O95073	42	0
CGFGPLIFIYYIIKTERDRKEKLIQEG	O95168	106	0
TKLELLYKSFKVKKEDFKEQQKESILE	O95391	361	0
VICKLGNDSQKAVKILQSLSAAQELDP	O95396	423	0
SLEVSLLEKYPCSKFIIAIGNNAVAFL	O95456	70	0
CYVAEDQQYQWLEKVFGSCPRKNMQIT	O95456	152	0
QVKNPPAAYIQKLKSYVDTGGVSRKVA	O95466x2	88	0
FQLPGSYPHPIPAKTLNPVSGQSNYGG	O95486	65	0
LFLPAGTDETATHKDLIPLQGGEAPKL	O95528	196	0
RGCGRTDFQQGCAKTLYHSVHEKIFTL	O95571	172	0
VRPAKPPVVDRSLKPGALSNSESIPTI	O95630	238	0
YKSAVIPEKKDTVKKLKEIAFPKAEEL	O95630	93	0
NTETQPTSPQLGTKTFLSVVLPRLETL	O95696x2	912	0
HPGDLQTQLAVQTKRVAAQVDGGAQVQ	O95782	810	0
FGHMEAVNLLSSNKYTEKQIGYLFISV	O95782	87	0
VVTAAVSLITCLCKKNPDDFKTCVSLA	O95782	216	0
VETIRNPQQQESLKHATRIIDEVVNKF	O95816	111	0
QQGEYQTHQPVYHKIQGDDWEPRPLRA	O95817	249	0
SNLRAHLQTHSDVKKYQCQACARTFSR	O95863	234	0
RSHTLPCVCGTCGKAFSRPWLLQGHVR	O95863	187	0
-----MPRSFLVRKPSDPNRKPNYSEL	O95863	9	0
GYQLDLPKANLLFKGSVDSNWIVGATL	O96008	315	0
----------MFGKRKKRVEISAPSNF	O96013	4	0
----------MATKAVCVLKGDGPVQG	P00441	4	0
PHFNPLSRKHGGPKDEERHVGDLGNVT	P00441	76	0
CTSAGPHFNPLSRKHGGPKDEERHVGD	P00441	71	0
PATPEIQEIVDKVKPQLEEKTNETYGK	P01040	24	0
GLSTCKTIDMELVKRKRIEAIRGQILS	P01137	42	0
ACVMECEGKLPSLKIWETCKELLQLSK	P01210	60	0
IAVLMSAQESWAIKEEHVIIQAEFYLN	P01903	27	0
NTNYHLPPSPKPMKMKNYNKPWEPKWT	P03928	43	0
TPMLLTLFLITQLKMLNTNYHLPPSPK	P03928	27	0
NYHLPPSPKPMKMKNYNKPWEPKWTKI	P03928	45	0
DSRDPASDQMQHWKEQRAAQKADVLTT	P04040	16	0
GYFEVTHDITKYSKAKVFEHIGKKTPI	P04040	96	0
IAGHLKDAQIFIQKKAVKNFTEVHPDY	P04040	476	0
LPTMVTLGNSFLHKLCSGFVRICMDED	P04275	1870	0
SVVDLTCRLEKPAKYDDIKKVVKQASE	P04406	254	0
IKKVVKQASEGPLKGILGYTEHQVVSS	P04406	271	0
YVVESTGVFTTMEKAGAHLQGGAKRVI	P04406	107	0
NASCTTNCLAPLAKVIHDNFGIVEGLM	P04406	162	0
DAGAGIALNDHFVKLISWYDNEFGYSN	P04406	309	0
IGRLVTRAAFNSGKVDIVAINDPFIDL	P04406	27	0
-----------MGKVKVGVNGFGRIGR	P04406	3	0
YMVYMFQYDSTHGKFHGTVKAENGKLV	P04406	55	0
ANVSVVDLTCRLEKPAKYDDIKKVVKQ	P04406	251	0
CRLEKPAKYDDIKKVVKQASEGPLKGI	P04406	260	0
TMEKAGAHLQGGAKRVIISAPSADAPM	P04406	117	0
TCRLEKPAKYDDIKKVVKQASEGPLKG	P04406	259	0
SNRVVDLMAHMASKE------------	P04406	334	0
TVKTKDGVVEITGKHEERQDEHGYISR	P04792	123	0
LRILRKVEKIDDFKAEDFQIEGYNPHP	P04818	292	0
LKIQLQREPRPFPKLRILRKVEKIDDF	P04818	278	0
FWKGVLEELLWFIKGSTNAKELSSKGV	P04818	93	0
EELLWFIKGSTNAKELSSKGVKIWDAN	P04818	99	0
CGRLNMHMNVQNGKWDSDPSGTKTCID	P05067	51	0
YVRAEQKDRQHTLKHFEHVRMVDPKKA	P05067	510	0
MPKRKAEGDAKGDKAKVKDEPQRRSAR	P05204	14	0
IVKSISTLLLLLLKHFKLNHIYQFEYV	A4D1K4	642	0
RTHMKECIAQLPLKLESEVMENGDNFS	O15440	1318	0
LSKILMIKKEHIKKLREMNTEAEKLKS	B1ANK3	512	0
EDYAWLEIVNEKRKGDCVPAVSQSMFE	O95696x2	174	0
DDLVKLQILNLGAKLYLTNSKQTKLLT	O00203	542	0
GCIVFVTIPAVIFKYIEGWTALESIYF	B2R8T4	261	0
KRMRNRIAASKCRKRKLERIARLEEKV	P05412	271	0
IENPRGSKDIKKNKNVTNRSKGTAEKL	P05556	93	0
PTSARCDDLEALKKKGCPPDDIENPRG	P05556	72	0
AAEDDEDDDVDTKKQKTDEDD------	P06454	104	0
AVDTSSEITTKDLKEKKEVVEEAENGR	P06454	18	0
SMFDVQVKRIHEYKRQLLNCLHVITMY	P06737	575	0
KCQDKVSQLYMNPKAWNTMVLKNIAAS	P06737	796	0
LCIVGSHAVNGVAKIHSDIVKTKVFKD	P06737	458	0
DVVNNDPMVGSKLKVIFLENYRVSLAE	P06737	642	0
RGIVGVENVAELKKSFNRHLHFTLVKD	P06737	30	0
TKVFKDFSELEPDKFQNKTNGITPRRW	P06737	479	0
IRGIVGVENVAELKKSFNRHLHFTLVK	P06737	29	0
LGDDVFLRELAKVKQENKLKFSQFLET	P06737	539	0
KKSFNRHLHFTLVKDRNVATTRDYYFA	P06737	42	0
FDQWGVELGKQLAKKIEPELDGSAQVT	P06744x2	534	0
LNTNHGHILVDYSKNLVTEDVMRMLVD	P06744x2	96	0
TATSGQRPAKRRRKSPAMAALTRDPQF	P06744x2	36	0
GKDVMPEVNKVLDKMKSFCQGPLMVTE	P06744x2	167	0
VWYVSNIDGTHIAKTLAQLNPESSLFI	P06744x2	205	0
QLNPESSLFIIASKTFTTQETITNAET	P06744x2	222	0
GVEAARERMFNGEKINYTEGRAVLHVA	P06744x2	128	0
TGVAGEPLPVDSEKDIFDYIQWKYREP	P06746	317	0
VDSEKDIFDYIQWKYREPKDRSE----	P06746	326	0
CGVLYFTGSDIFNKNMRAHALEKGFTI	P06746	280	0
APGGGSKVPQKKVKLAADEDDDDDDEE	P06748	157	0
YEGSPIKVTLATLKMSVQPTVSLGGFE	P06748	80	0
ESFKKQEKTPKTPKGPSSVEDIKAKMQ	P06748	239	0
PRSKGQESFKKQEKTPKTPKGPSSVED	P06748	233	0
KKVISYWRNEFDWKKQVEILNRYPHFK	P07099	104	0
---------MATLKEKLIAPVAEEEAT	P07195	5	0
-------MATLKEKLIAPVAEEEATVP	P07195	7	0
LADELALVDVLEDKLKGEMMDLQHGSL	P07195	58	0
IGLSVADLIESMLKNLSRIHPVSTMVK	P07195	266	0
IVADKDYSVTANSKIVVVTAGVRQQEG	P07195	91	0
INQKLKDDEVAQLKKSADTLWDIQKDL	P07195	318	0
NARGLTSVINQKLKDDEVAQLKKSADT	P07195	310	0
NPEMGTDNDSENWKEVHKMVVESAYEV	P07195	229	0
KMVVESAYEVIKLKGYTNWAIGLSVAD	P07195	246	0
VVTNGLDLSPADEKKGGDKSEEKVVVT	P07197	842	0
ITEELAVSMKEEKKEAAEEKEEEPEAE	P07197	489	0
DIEEASLVKVELDKKVQSLQDEVAFLR	P07197	222	0
KGGDKSEEKVVVTKTVEKITSEGGDGA	P07197	856	0
EAVAEVVTITKSVKVHLEKETKEEGKP	P07197	754	0
WSRGSPSTVSSSYKRSMLAPRLAYSSA	P07197	53	0
KSEEKVVVTKTVEKITSEGGDGATKYI	P07197	860	0
EEEPEAEEEEVAAKKSPVKATAPEVKE	P07197	509	0
RIIQEVEENPDLRKGEIARRFNIPPST	P07199	28	0
ILKNKRAILASERKYGVASTCRKTNKL	P07199	58	0
KSGVVLHRAVPKDKWVLNHEDLVLGEQ	P07332	553	0
SQDYQCSALMGGRKVMSISIRLKVQKV	P07333	185	0
LGLNPYPGILVNSKFYKLVKDGYQMAQ	P07333	864	0
TYRHTFTLSLPRLKPSEAGRYSFLARN	P07333	372	0
LSPGQDPEGGVDYKNIHLEKKYVRRDS	P07333	700	0
LMVGPVDEVRELQKAIGAVPLIQGEYM	P07339	313	0
EATKQPGITFIAAKFDGILGMAYPRIS	P07339	194	0
VPAVTEGPIPEVLKNYMDAQYYGEIGI	P07339	72	0
DIACWIHHKYNSDKSSTYVKNGTSFDI	P07339	127	0
QDARDLYDAGVKRKGTDVPKWISIMTE	P07355x2	224	0
IDQDARDLYDAGVKRKGTDVPKWISIM	P07355x2	222	0
RSEVDMLKIRSEFKRKYGKSLYYYIQQ	P07355x2	326	0
YQRRTKKELASALKSALSGHLETVILG	P07355x2	106	0
ENAFLNLVQCIQNKPLYFADRLYDSMK	P07355x2	284	0
LYFADRLYDSMKGKGTRDKVLIRIMVS	P07355x2	299	0
LLKTPAQYDASELKASMKGLGTDEDSL	P07355x2	133	0
DFTGGVTEWYELRKAPSDLYQIILKAL	P07384	229	0
TPVYCTGVSAQVQKQRARELGLGRHEN	P07384	20	0
IAVDRYFAITSPFKYQSLLTKNKARVI	P07550	140	0
LAVVPFGAAHILMKMWTFGNFWCEFWT	P07550	97	0
TGHGLRRSSKFCLKEHKALKTLGIIMG	P07550	267	0
AITSPFKYQSLLTKNKARVIILMVWIV	P07550	147	0
IMVFVYSRVFQEAKRQLQKIDKSEGRF	P07550	227	0
PNISSDESYTLLVKEPVAVLKANRVWG	P07686	154	0
ENLCKIMKDILEKKVEKVVVSNRLVTS	P07900x2	704	0
FDLFENRKKKNNIKLYVRRVFIMDNCE	P07900x2	484	0
KKCLELFTELAEDKENYKKFYEQFSKN	P07900x2	553	0
PRRAPFDLFENRKKKNNIKLYVRRVFI	P07900x2	479	0
EKKTKFENLCKIMKDILEKKVEKVVVS	P07900x2	698	0
RRAPFDLFENRKKKNNIKLYVRRVFIM	P07900x2	480	0
QLMSLIINTFYSNKEIFLRELISNSSD	P07900x2	163	0
QSKILKVIRKNLVKKCLELFTELAEDK	P07900x2	540	0
EAEEKEDKEEEKEKEEKESEDKPEIED	P07900x2	369	0
KIKEKYIDQEELNKTKPIWTRNPDDIT	P07900x2	414	0
LPEDEEEKKKQEEKKTKFENLCKIMKD	P07900x2	686	0
LPLNISREMLQQSKILKVIRKNLVKKC	P07900x2	529	0
EEEEKKDGDKKKKKKIKEKYIDQEELN	P07900x2	400	0
EPMGRGTKVILHLKEDQTEYLEERRIK	P07900x2	313	0
EMLQQSKILKVIRKNLVKKCLELFTEL	P07900x2	536	0
----MGCIKSKENKSPAIKYRPENTPE	P07947	10	0
EIRGDNVKHYKIRKLDNGGYYITTRAQ	P07947	216	0
IQAEEWYFGKMGRKDAERLLLNPGNQR	P07947	166	0
RVTECLTTVKSVNKTDSQTLLTTFGSL	P07992x3	247	0
LLSLFRRLSDQRSKERSLLHGDFHAFS	P08195	532	0
NATDPSARTLTHYKSAVKA--------	P08243	556	0
GSDELTQGYIYFHKAPSPEKAEEESER	P08243	379	0
GVFAFVLLDTANKKVFLGRDTYGVRPL	P08243	132	0
FLGRDTYGVRPLFKAMTEDGFLAVCSE	P08243	147	0
VDPLFGMQPIRVKKYPYLWLCYNGEIY	P08243	66	0
TVRRMELKADQLYKQKIIRGFCHLCDG	P08559x4	121	0
GELGPDGPDGPEEKGRDRDRERRRSHR	P08621	346	0
RERERRERSRERDKERERRRSRSRDRR	P08621	250	0
LFVARVNYDTTESKLRREFEVYGPIKR	P08621	118	0
LNQQLPIESQMVSKLPDMLNAEIVLGN	O75643	896	0
ERRMKKLDEEALLKKMSSSDTPLGTVA	O43290	757	0
NLPSSVLVKFPTQKDLQTVPASLEGAP	F8VU71	530	0
PSDLKISLSNESNKVNGN---------	P06737	843	0
CGLPSSGKKREPIKMYQIPQRRRLSKD	O60333x3	713	0
PEYFTEFLKAVESKKQPPQIESFYPPL	O60934	187	0
EGIAWEPVQYFNNKIICDLVEEKFKGI	D3DTH7	276	0
IMSLEKEIMDKHLKRKAMTKKKELTLL	E5KSU5	139	0
ITFCGKEAAQEAVKLCDSYEIRPGKHL	O43390	224	0
RAPRRGPLGGRKKKKAPSASDSDSKAD	I3L080	226	0
APAKKGEKVPKGKKGKADAGKEGNNPA	P05204	57	0
QSPLATRRAFLKKKGLTDEEIDMAFQQ	O75381	56	0
KDNFGFIETANHDKEIFFHYSEFSGDV	E9PGZ0	555	0
FPRVSPPPAPSPPKAPDTNKEDDSKDN	O14654	760	0
SEHSMDTLLATLKKTGKTVSYLGLE--	O00244	57	0
LFGACIEGVVLRDKYGDGVSRNLVVGT	F5H3C0	487	0
EKEREREREREKKKK------------	A0PJJ6	393	0
AVLGLMFYCKKRCKAKRLQKQPEGEEP	E9PFZ5	739	0
DGISLQGFPSEKIKLEADFETDEKIVK	B3KXA7	225	0
YRGFKYLRLDGTTKAEDRGMLLKTFNE	B9EGQ8	1195	0
HEETFEEKLVSTKKVEKVTSHAIVKEV	P07197	899	0
PSQIMSLEKEIMDKHLKRKAMTKKKEL	E5KSU5	136	0
PRPILKQKCSSLEKLRLKEDKKLKRKI	E9PMP8	762	0
KELKRIFHLWRCKKYRDQFTDQQKLIY	B0I1S9	925	0
YAYFNKDFQNAFKKIIKCKFCRQ----	P08908	413	0
ATSLMQIDDNVMRKFHGYNSLKEYYEE	P08910	310	0
DNVMRKFHGYNSLKEYYEEESCMRYLH	P08910	318	0
TIISLIILIMLWQKKPRYEIRWKVIES	P09619	558	0
IKIWFQNRRMKWKKENKTAGPGTTGQD	P09629	194	0
EIAHTLCLTERQIKIWFQNRRMKWKKE	P09629	182	0
KEVEKMNKKMEEVKEANIRVVSEDFLQ	P09874	447	0
SQLKGFSLLATEDKEALKKQLPGVKSE	P09874	192	0
GRASCKKCSESIPKDSLRMAIMVQSPM	P09874	30	0
TGTANKASLCISTKKEVEKMNKKMEEV	P09874	433	0
VDGVDEVAKKKSKKEKDKDSKLEKALK	P09874	226	0
LCISTKKEVEKMNKKMEEVKEANIRVV	P09874	441	0
VYDIAQVNLKYLLKLKFNFKTSLW---	P09874	1004	0
LEIDYGQDEEAVKKLTVNPGTKSKLPK	P09874	654	0
EDKEALKKQLPGVKSEGKRKGDEVDGV	P09874	203	0
PRGKSGAALSKKSKGQVKEEGINKSEK	P09874	508	0
EEAVKKLTVNPGTKSKLPKPVQDLIKM	P09874	662	0
GLVDIVKGTNSYYKLQLLEDDKENRYW	P09874	571	0
GTANKASLCISTKKEVEKMNKKMEEVK	P09874	434	0
EKTGNAWHSKNFTKYPKKFYPLEIDYG	P09874	633	0
YELKHASHISKLPKGKHSVKGLGKTTP	P09874	943	0
MFGKGIYFADMVSKSANYCHTSQGDPI	P09874	903	0
SHISKLPKGKHSVKGLGKTTPDPSANI	P09874	949	0
CTGDVTAWTKCMVKTQTPNRKEWVTPK	P09874	324	0
RDGETPDPEDPSRKIYKFIQKVPIPCY	P09960	188	0
CRAILPCQDTPSVKLTYTAEVSVPKEL	P09960	154	0
QEIVIEISFETSPKSSALQWLTPEQTS	P09960	112	0
RSLVLDTKDLTIEKVVINGQEVKYALG	P09960	64	0
SALQWLTPEQTSGKEHPYLFSQCQAIH	P09960	127	0
IDPDVAYSSVPYEKGFALLFYLEQLLG	P09960	386	0
PRTLVWSEKEQVEKSAYEFSETESMLK	P09960	230	0
LVLRLRGGMQIFVKTLTGKTITLEVEP	P0CG48	538	0
RGGMQIFVKTLTGKTITLEVEPSDTIE	P0CG48	391	0
LVLRLRGGMQIFVKTLTGKTITLEVEP	P0CG48	614	0
LVLRLRGGMQIFVKTLTGKTITLEVEP	P0CG48	386	0
GIPPDQQRLIFAGKQLEDGRTLSDYNI	P0CG48	504	0
ADNIERLKANDGLKFSQEYESIDPGQQ	P10586	1351	0
QATGLEREIMLAAKKGLDPYNVLAPKG	P10606	56	0
EEDNTSVVWFWLHKGEAQRCPRCGAHY	P10606	107	0
GEAQRCPRCGAHYKLVPQQLAH-----	P10606	121	0
HSMGGHGALICALKNPGKYKSVSAFAP	P10768	161	0
QKVFEHDSVELNCKMKFAVYLPPKAET	P10768	29	0
----------MALKQISSNKCFGGLQK	P10768	4	0
LNCKMKFAVYLPPKAETGKCPALYWLS	P10768	39	0
YPGSQLDILIDQGKDDQFLLDGQLLPD	P10768	224	0
TKDDAMLLKGKGDKAQIEKRIQEIIEQ	P10809	364	0
PALDSLTPANEDQKIGIEIIKRTLKIP	P10809	462	0
KVGRKGVITVKDGKTLNDELEIIEGMK	P10809	205	0
SRVLAPHLTRAYAKDVKFGADARALML	P10809	28	0
SIVPALEIANAHRKPLVIIAEDVDGEA	P10809	269	0
SIDLKDKYKNIGAKLVQDVANNTNEEA	P10809	96	0
KVGGTSDVEVNEKKDRVTDALNATRAA	P10809	418	0
VIVTKDDAMLLKGKGDKAQIEKRIQEI	P10809	361	0
LLTTAEVVVTEIPKEEKDPGMGAMGGM	P10809	551	0
YISPYFINTSKGQKCEFQDAYVLLSEK	P10809	236	0
LNRLKVGLQVVAVKAPGFGDNRKNQLK	P10809	301	0
VMLAVDAVIAELKKQSKPVTTPEEIAQ	P10809	157	0
TVLARSIAKEGFEKISKGANPVEIRRG	P10809	130	0
AMKKVGRKGVITVKDGKTLNDELEIIE	P10809	202	0
AKNAGVEGSLIVEKIMQSSSEVGYDAM	P10809	493	0
FVNMVEKGIIDPTKVVRTALLDAAGVA	P10809	523	0
MLLKGKGDKAQIEKRIQEIIEQLDVTT	P10809	369	0
QFGYNTGVINAPEKIIKEFINKTLTDK	P11169	36	0
RPMDMETIEASVMKTNHLVTVEGGWPQ	P11177	285	0
LLGEEVAQYDGAYKVSRGLWKKYGDKR	P11177	68	0
SGIRVSDNLPVAIKHVEKDRISDWGEL	P11309	158	0
LSKCDFTQMSQYFKAQTEARKQMSKEE	P11387	310	0
EEEEDGKLKKPKNKDKDKKVPEPDNKK	P11387	179	0
MKLEVQATDREENKQIALGTSKLNYLD	P11387	712	0
KVPEPDNKKKKPKKEEEQKWKWWEEER	P11387	197	0
KVRQRAVALYFIDKLALRAGNEKEEGE	P11387	484	0
MLDHEYTTKEIFRKNFFKDWRKEMTNE	P11387	276	0
KEKKRKLEEEEDGKLKKPKNKDKDKKV	P11387	172	0
SLQVPEDELVSTLKQLVSEKLNVPVRQ	P11441	27	0
GKRLSDYSIGPNSKLNLVVKPLEKVLL	P11441	66	0
--------MQLTVKALQGRECSLQVPE	P11441	6	0
RGDLNDCFIPCTPKGCLELIKETGVPI	P11586	150	0
INYVPDDKKPNGRKVVGDVAYDEAKER	P11586	251	0
NGKEISAQIRARLKNQVTQLKEQVPGF	P11586	21	0
RERLGKMVVASSKKGEPVSAEDLGVSG	P11586	596	0
IVIDCGINYVPDDKKPNGRKVVGDVAY	P11586	245	0
AIEKMNGMLLNDRKVFVGRFKSRKERE	P11940	167	0
VRIMWSQRDPSLRKSGVGNIFIKNLDK	P11940	95	0
FGFVSFERHEDAQKAVDEMNGKELNGK	P11940	246	0
TASMLASAPPQEQKQMLGERLFPLIQA	P11940	559	0
GRAQKKVERQTELKRKFEQMKQDRITR	P11940	277	0
HEDAQKAVDEMNGKELNGKQIYVGRAQ	P11940	254	0
FPLIQAMHPTLAGKITGMLLEIDNSEL	P11940	580	0
PALSVKVMTDESGKSKGFGFVSFERHE	P11940	229	0
FGFVCFSSPEEATKAVTEMNGRIVATK	P11940	348	0
KDLFGKFGPALSVKVMTDESGKSKGFG	P11940	221	0
NDRKVFVGRFKSRKEREAELGARAKEF	P11940	177	0
LNGKQIYVGRAQKKVERQTELKRKFEQ	P11940	269	0
RKEFSPFGTITSAKVMMEGGRSKGFGF	P11940	324	0
VATKPLYVALAQRKEERQAHLTNQYMQ	P11940	371	0
NIFIKNLDKSIDNKALYDTFSAFGNIL	P11940	113	0
MLLNDRKVFVGRFKSRKEREAELGARA	P11940	174	0
DLHPDVTEAMLYEKFSPAGPILSIRVC	P11940	30	0
ILSCKVVCDENGSKGYGFVHFETQEAA	P11940	138	0
ELNGKQIYVGRAQKKVERQTELKRKFE	P11940	268	0
AQREFHGLGDCIIKIFKSDGLRGLYQG	P12235	163	0
MYTGTVDCWRKIAKDEGAKAFFKGAWS	P12235	263	0
LDFARTRLAADVGKGAAQREFHGLGDC	P12235	147	0
TLKEANEILQRSKKGKLPIVNEDDELV	P12268	206	0
LLCGAAIGTHEDDKYRLDLLAQAGVDV	P12268	257	0
FTADQVDLTSALTKKITLKTPLVSSPM	P12268	57	0
EQGFITDPVVLSPKDRVRDVFEAKARH	P12268	124	0
DELVAIIARTDLKKNRDYPLASKDAKK	P12268	229	0
HNCTPEFQANEVRKVKKYEQGFITDPV	P12268	106	0
EEEHDCFLEEIMTKREDLVVAPAGITL	P12268	181	0
GNSIFQINMIKYIKDKYPNLQVIGGNV	P12268	291	0
TPEFQANEVRKVKKYEQGFITDPVVLS	P12268	109	0
KKNRDYPLASKDAKKQLLCGAAIGTHE	P12268	241	0
EQQQLIDDHFLFDKPVSPLLLASGMAR	P12277	196	0
LFDPIIEDRHGGYKPSDEHKTDLNPDN	P12277	101	0
GCVAGDEESYEVFKDLFDPIIEDRHGG	P12277	86	0
EFPDLSAHNNHMAKVLTPELYAELRAK	P12277	32	0
SLDGDLAGRYYALKSMTEAEQQQLIDD	P12277	177	0
KVLTPELYAELRAKSTPSGFTLDDVIQ	P12277	45	0
EKFSEVLKRLRLQKRGTGGVDTAAVGG	P12277	319	0
EDRHGGYKPSDEHKTDLNPDNLQGGDD	P12277	107	0
AMLKQGWTPRRMFKEADDFFTSLGLLP	P12821	922	0
AHVKHLSASQKALKEKEKASWSSLSMD	P13073	63	0
PEVAHVKHLSASQKALKEKEKASWSSL	P13073	60	0
GPLPQSFDKEWVAKQTKRMLDMKVNPI	P13073	140	0
FFIGFTALVIMWQKHYVYGPLPQSFDK	P13073	122	0
VKHLSASQKALKEKEKASWSSLSMDEK	P13073	65	0
SMDEKVELYRIKFKESFAEMNRGSNEW	P13073	87	0
KNPADLPKLVEGLKRLAKSDPMVQCII	P13639	525	0
ELSENDLNFIKQSKDGAGFLINLIDSP	P13639	93	0
PAERAKKVEDMMKKLWGDRYFDPANGK	P13639	259	0
DDEAAMGIKSCDPKGPLMMYISKMVPT	P13639	391	0
NSSRPSQVVAETRKRKGLKEGIPALDN	P13639	840	0
LKDLEEDHACIPIKKSDPVVSYRETVS	P13639	571	0
NGKFSKSATSPEGKKLPRTFCQLILDP	P13639	283	0
LKVRIMGPNYTPGKKEDLYLKPIQRTI	P13639	438	0
IKDSVVAGFQWATKEGALCEENMRGVR	P13639	688	0
KEETAKLIEKLDIKLDSEDKDKEGKPL	P13639	322	0
EKLDIKLDSEDKDKEGKPLLKAVMRRW	P13639	330	0
GKFSKSATSPEGKKLPRTFCQLILDPI	P13639	284	0
FDAIMNFKKEETAKLIEKLDIKLDSED	P13639	314	0
RVAVEAKNPADLPKLVEGLKRLAKSDP	P13639	519	0
SCDPKGPLMMYISKMVPTSDKGRFYAF	P13639	400	0
DLPKLVEGLKRLAKSDPMVQCIIEESG	P13639	529	0
FSVSPVVRVAVEAKNPADLPKLVEGLK	P13639	512	0
VLNDANFDNFVADKDTVLLEFYAPWCG	P13667	79	0
FDVSGYPTIKILKKGQAVDYEGSRTQE	P13667	145	0
QYQDAANNLREDYKFHHTFSTEIAKFL	P13667	335	0
QFAPEYEKIANILKDKDPPIPVAKIDA	P13667	109	0
FVLKYALPLVGHRKVSNDAKRYTRRPL	P13667	401	0
AGMKDSKTIVAINKDPEAPIFQVADYG	P13804	301	0
NYTHICAGASAFGKNLLPRVAAKLEVA	P13804	117	0
LFKVVPEMTEILKKK------------	P13804	332	0
VSGGRGLKSGENFKLLYDLADQLHAAV	P13804	232	0
KVGGIYTVLQTKAKVTGDEWGDNYFLV	P13807	52	0
TWFLGEFLAQSEEKPHVVAHFHEWLAG	P13807	172	0
GAKRVPTAPAATSKPGLRPRTALGDIG	P14635	36	0
DGRIFIGTFKAFDKHMNLILCDCDEFR	P14678x3	36	0
HMNLILCDCDEFRKIKPKNSKQAEREE	P14678x3	50	0
ILCDCDEFRKIKPKNSKQAEREEKRVL	P14678x3	54	0
DCDEFRKIKPKNSKQAEREEKRVLGLV	P14678x3	57	0
----MAEDMETKIKNYKTAPFDSRFPN	P14854	10	0
NCWQNYLDFHRCQKAMTAKGGDISVCE	P14854	42	0
RYYGGGSEGGRAPKRLKTDNAGDQHGG	P14866	59	0
NFMFGQKLNVCVSKQPAIMPGQSYGLE	P14866	455	0
AGHPAFVNYSTSQKISRPGDSDDSRSV	P14866	178	0
MVEFDSVQSAQRAKASLNGADIYSGCC	P14866	248	0
RVFNVFCLYGNVEKVKFMKSKPGAAMV	P14866	411	0
SERSSSGLLEWESKSDALETLGFLNHY	P14866	552	0
GVAIQEKLREQVVKREELFIVSKLWCT	P15121	69	0
YQNENEVGVAIQEKLREQVVKREELFI	P15121	62	0
SLLEDPRIKAIAAKHNKTTAQVLIRFP	P15121	240	0
SQADLAVLVISARKGEFETGFEKGGQT	P15170	187	0
IGGQIMYLTGMVDKRTLEKYEREAKEK	P15170	103	0
GVLHVWGVTTEKSKEVCITIFNSSIKG	P15260	232	0
SLISVVRSATLETKPESKYVSLITSYQ	P15260	299	0
FENEFKKASEDDIKKMPLDLSPLATPI	P15336	105	0
SQGQDVTSSVYFMKQTISNACGTIGLI	P15374	88	0
IEDQGAQGYELFFKTRELKKKWMEQFE	P15498	487	0
ITHHGTCQDVNHNKVIETNRENDKQET	P15924	653	0
ETGNIISLFQAMNKELIEKGHGIRLLE	P15924	2356	0
SVKQAHLRNEHFQKAIEDKSRSLNESK	P15924	1687	0
QQQKATGSEVSQRKQQLEVELRQVTQM	P15924	1444	0
RRRGRLGRLGQCLKGRSLREPAGFSEA	P15927x3	65	0
ILELAGNAARDNKKTRIIPRHLQLAIR	P16104	76	0
EILELAGNAARDNKKTRIIPRHLQLAI	P16104	75	0
HLQLAIRNDEELNKLLGGVTIAQGGVL	P16104	96	0
QMAAKLERLREKDKHIEEVRKNKESKD	P16949	128	0
-MASSDIQVKELEKRASGQAFELILSP	P16949	13	0
RLREKDKHIEEVRKNKESKDPADETEA	P16949	135	0
IEENNNFSKMAEEKLTHKMEANKENRE	P16949	100	0
LAEKREHEKEVLQKAIEENNNFSKMAE	P16949	85	0
SGRLWSKAIFAGYKRGLRNQREHTALL	P18077	15	0
PGGKPNKTRVIWGKVTRAHGNSGMVRA	P18077	73	0
RGLRNQREHTALLKIEGVYARDETEFY	P18077	29	0
AKRKKEEEEEETPKESLTEAEVATEKE	P18858	161	0
EASNSSRETEPPPKAALKEWNGVVSES	P18858	36	0
MSFFHPKKEGKAKKPEKEASNSSRETE	P18858	19	0
LGNFFASRKGYSRKGFDRLSTEGSDQE	P19021x5	937	0
VLTVAAENQVPLAKGIQHPPQSTATVS	P19022	472	0
TDLRDGIISDIFDKKEKTLLQKLLSKK	P19525	509	0
KSEEGGDGDEKDKKKANLPKKEKSVLQ	P20020	350	0
PKKEKSVLQGKLTKLAVQIGKAGLLMS	P20020	368	0
DIILTDDNFTSIVKAVMWGRNVYDSIS	P20020	840	0
SEEGGDGDEKDKKKANLPKKEKSVLQG	P20020	351	0
KKQDGAIENRNKAKAQDGAAMEMQPLK	P20020	324	0
TVVQAYINEKHYKKVPEPEAIPPNILS	P20020	499	0
YRIFSKGASEIILKKCFKILSANGEAK	P20020	609	0
VTISLAYSVKKMMKDNNLVRHLDACET	P20020	452	0
MTVVQAYINEKHYKKVPEPEAIPPNIL	P20020	498	0
LATEPPTESLLLRKPYGRNKPLISRTM	P20020	915	0
DLDIMLGNKKKKKKNVKFPDEDEILEK	P20042	129	0
QQKQIENVLRRYIKEYVTCHTCRSPDT	P20042	276	0
LNLGRREEYDVLDKRRGRDPEMGGKPQ	P20963	88	0
TLDIGWQLLRIFPKEMLKRIPQSTLSE	P21281	489	0
VSKIYPLPHMYVIKDLVPDLSNFYAQY	P21912	137	0
DVDTLDMVFLDHWKDRYLPDTLLLEEC	P21964	194	0
LVVGASQDIIPQLKKKYDVDTLDMVFL	P21964	177	0
ILQPIHNLLMGDTKEQRILNHVLQHAE	P21964	55	0
YGEKRVSISEGDDKIEYRAWNPFRSKL	P22087	131	0
SHRSGRDLINLAKKRTNIIPVIEDARH	P22087	206	0
TASAEAVFASEVKKMQQENMKPQEQLT	P22087	285	0
KSWLPQNCTLVDMKIEFGVDVTTKEIV	P22234	191	0
LLQEAGIKTAFTRKCGETAFIAPQCEM	P22234	80	0
AQIFGLSNHLVWSKLRASILNTWISLK	P22234	401	0
DLKEVTPEGLQMVKKNFEWVAERVELL	P22234	246	0
LYELDIEYSQVLAKECGVENIRRAESL	P22830x2	364	0
----MLRLSERNMKVLLAAALIAGSVF	P23284	10	0
DKPLKDVIIADCGKIEVEKPFAIAKE-	P23284	204	0
LATGEKGFGYKNSKFHRVIKDFMIQGG	P23284	92	0
KSIYGERFPDENFKLKHYGPGWVSMAN	P23284	129	0
FLLLPGPSAADEKKKGPKVTVKVYFDL	P23284	37	0
FFLLLPGPSAADEKKKGPKVTVKVYFD	P23284	36	0
PGPSAADEKKKGPKVTVKVYFDLRIGD	P23284	41	0
DEIDSAVKMLVSLKMSYKAAAGEDYKA	P23381	47	0
DFVDPWTVQTSSAKGIDYDKLIVRFGS	P23381	96	0
LSEDKKNIILEEGKEILVGDVGQTVDD	P23528	53	0
VRKSSTPEEVKKRKKAVLFCLSEDKKN	P23528	33	0
SAPLKSKMIYASSKDAIKKKLTGIKHE	P23528	121	0
DGVIKVFNDMKVRKSSTPEEVKKRKKA	P23528	22	0
DMKVRKSSTPEEVKKRKKAVLFCLSED	P23528	30	0
KSKMIYASSKDAIKKKLTGIKHELQAN	P23528	125	0
KRKKAVLFCLSEDKKNIILEEGKEILV	P23528	44	0
RVLSEDAIRTATEKPLGELWK------	P23919	205	0
QTWWHGVLAWVKEKVVALVHAVQALWK	P24001x2	133	0
LDVKPWDDETDMAKLEECVRSIQADGL	P24534	157	0
GSSKLVPVGYGIKKLQIQCVVEDDKVG	P24534	186	0
REERLAQYESKKAKKPALVAKSSILLD	P24534	132	0
KRLREERLAQYESKKAKKPALVAKSSI	P24534	129	0
LRWYNHIKSYEKEKASLPGVKKALGKY	P24534	66	0
RLREERLAQYESKKAKKPALVAKSSIL	P24534	130	0
EQDAYAINSYTRSKAAWEAGKFGNEVI	P24752	223	0
VYAASMVLKDVGLKKEDIAMWEVNEAF	P24752	343	0
IKKAKQDVIEVIEKAHNNELEPTPGNT	P24928	719	0
PRLKELINISKKPKTPSLTVFLLGQSA	P24928	1135	0
YSPSSPSYSPASPKYTPTSPSYSPSSP	P24928	1838	0
REVLRVIFPTGDSKVVLPCNLLRMIWN	P24928	976	0
ELVRRGNSQYPGAKYIIRDNGDRIDLR	P24928	417	0
QQNVEGKRIPFGFKHRTLPHFIKDDYG	P24928	803	0
ISKVYMHLPQTDNKKKIIITEDGEFKA	P24928	1317	0
CSKLLVDSNNPKIKDILAKSKGQPKKR	P24928	127	0
VMGIVQDTLTAVRKFTKRDVFLERGEV	P24928	547	0
GRPLKSLKQRLKGKEGRVRGNLMGKRV	P24928	346	0
VARIMKNAIPQTGKIAKDAKECVQECV	P25208	77	0
LDVPRSASADDIKKAYRRKALQWHPDK	P25686	21	0
GGREAQHRRQGRPKAQHQDPGLGGTQE	P25686	288	0
KNPDNKEFAEKKFKEVAEAYEVLSDKH	P25686	47	0
GEVGRRLYYKLGRKLCRRDYLRLFGQD	P25791x3	147	0
QARRQTIRHSTREKDRGPTKATTTKLV	P26358	611	0
PEMPSPKKMHQGKKKKQNKNRISWVGE	P26358	723	0
GVYLPPEAFTFNIKLSSPVKRPRKEPV	P26358	951	0
EKRLRSQTKEPTPKQKLKEEPDREARA	P26358	255	0
EKKHRSQPKDLAAKRRPEEKEPEKVNP	P26358	296	0
PGNKGKGKGKGKGKPKSQACEPSEPEI	P26358	1119	0
QTEIKNQLCDLETKLRKEELSEEGYLA	P26358	67	0
GAQYQPILRDHICKDMSALVAARMRHI	P26358	1415	0
LDVMVSTFHKYSGKEGDKFKLNKSELK	P26447	22	0
WELNSGDGAFYGPKIDIQIKDAIGRYH	P26639	543	0
TLPDGKQVDAESWKTTPYQIACGISQG	P26639	99	0
MFSFEVEKELFALKPMNCPGHCLMFDH	P26639	409	0
PIGAGEEKQKEGGKKKNKEGSGDGGRA	P26639	32	0
LCRGPHVRHTGKIKALKIHKNSSTYWE	P26639	273	0
DFSSLEALCKKIIKEKQAFERLEVKKE	P26639	211	0
EVKLCEKMAQFDAKKFAETQPKKDTPR	P26641	219	0
KFAETQPKKDTPRKEKGSREEKQKPQA	P26641	233	0
SCNLITGMFQRLDKLRKNAFASVILFG	P26641	351	0
VKLCEKMAQFDAKKFAETQPKKDTPRK	P26641	220	0
LPKSTFVLDEFKRKYSNEDTLSVALPY	P26641	296	0
KEHVIEALRRAKFKFPGRQKIHISKKW	P27635	158	0
DEEQRLKEEEEDKKRKEEEEAEDKEDD	P27797	375	0
ETWGVTKAAEKQMKDKQDEEQRLKEEE	P27797	358	0
GEWEPPVIQNPEYKGEWKPRQIDNPDY	P27797	272	0
LDGDGWTSRWIESKHKSDFGKFVLSSG	P27797	41	0
LGASGDYADFQYLKQVLGQMVIDEELL	P28070	109	0
NEPPLVHTAASLFKEMCYRYREDLMAG	P28072	118	0
ATAGAYIASQTVKKVIEINPYLLGTMA	P28074	92	0
SVGKSKTPLVARKKVFRASVALTPTAP	P28290	1147	0
YRSAGACTAAAFLKEFVTHPKWAHLDI	P28838	469	0
KLRETLNISGPPLKAGKTRTFYGLHQD	P28838	79	0
TPTRFAEIIEKNLKSASSKTEVHIRPK	P28838	224	0
IRERVPGASSFKLKNLAQTYLARNMSE	P29590	727	0
QKISQLAAVNRESKFRVVIQPEAFFSI	P29590	635	0
PQAEDRPLVFFDLKIDNETQKISQLAA	P29590	616	0
RNQSVREFLDGTRKTNNIFCSNPNHRT	P29590	183	0
FLSSMRRPILACYKLWGPGLPNFFRAL	P29590	678	0
GEDVSNTTTAQKRKCSQTQCPRKVIKM	P29590	478	0
GFYEALFDGHPPGKVRLQERAGLAEGA	P29692x2	258	0
AISKLEARLNVLEKSSPGHRATAPQTQ	P29692x2	483	0
QHVSPMRQVEPPAKKPATPAEDDEDDD	P29692x2	509	0
QLREERLRQYAEKKAKKPALVAKSSIL	P29692x2	552	0
---------MRSGKASCTLETVWEDKH	P29692x2	5	0
ETKAAEEPSKVEEKKAEEAGASAAACE	P29966	267	0
PASDETKAAEEPSKVEEKKAEEAGASA	P29966	263	0
AFTQGSPERDALQKALKDLKGRMEAIP	P30038	52	0
ARLIEKNKMSDGKKEELQKSLNILTAF	P30040	238	0
TGAVKVGAIQRWLKGQGVYLGMPGCLP	P30040	146	0
IARLIEKNKMSDGKKEELQKSLNILTA	P30040	237	0
AEAIKALGAKHCVKEVVEAHVDQKNKV	P30042	223	0
STFAVDGKDCKVNKEVERVLKEFHQAG	P30042	157	0
APDVPQMHVIDHTKGQPSEGESRNVLT	P30042	94	0
DDSLVSIFGNRRLKRFSMVVQDGIVKA	P30044x2	127	0
PGNKVNLAELFKGKKGVLFGVPGAFTP	P30044x2	33	0
TDDRKEGMTAFVEKRKANFKDQ-----	P30084	282	0
KIASNSKIVVAMAKESVNAAFEMTLTE	P30084	241	0
SDDTPMVRRAAASKLGEFAKVLELDSV	P30154x2	200	0
LYGIVLTLLYCRLKIQVRKAAITSYEK	P30273	47	0
SSAPDLMCLSPDRKMEVEELSPLALGR	P30305x4	263	0
DYPSLYYPEMYILKGGYKEFFPQHPNF	P30305x4	544	0
QRTMKLYRLPETPKTAGLRPMETKDIP	P30419	334	0
VVIHLPGLFEEAEKNVQKGKGLEGWEK	P30520	112	0
GVYFLYEALHGPPKKILVEGANAALLD	P30520	247	0
IEGELQKLKGYMEKIKPMVRDGVYFLY	P30520	226	0
LKEKLRDVMVDRHKVALGKTLGEGEFG	P30530	535	0
GAQRGLSEPSSIAKHEDSLLKDLFQDY	P30532	45	0
AVNSIAKRYSTNGKITFDDYIACCVKL	P30626	153	0
MPLTIVLAHKLNAKLAELRRNGTLPWL	P31153	163	0
GGWGAHGGGAFSGKDYTKVDRSAAYAA	P31153	285	0
DEEVCLDEMRDALKEKVIKAVVPAKYL	P31153	223	0
HFGRDSFPWEVPKKLKY----------	P31153	392	0
EVCLDEMRDALKEKVIKAVVPAKYLDE	P31153	225	0
TEECMPLTIVLAHKLNAKLAELRRNGT	P31153	159	0
ERQVTIWFQNRRVKEKKVINKLKTTS-	P31271	376	0
YDNGGGLVADELNKNMEGAAAAAAAAA	P31271	33	0
LQHFTRLQQENERKGTARFGHEGRTWG	P31323	46	0
SHFGFSQMPTSSVKDETNDNITIFTRI	P31644	39	0
WLRHHPQVLSMKFKTGVKRAEISNAID	P31939	479	0
CDALNAWQLVKELKEALGIPAAASFKH	P31939	254	0
YVVVSTEMQSSESKDTSLETRRQLALK	P31939	164	0
NGNYCVLQMDQSYKPDENEVRTLFGLH	P31939	372	0
PGYEEEALTILSKKKNGNYCVLQMDQS	P31939	357	0
TGTIGEDEDLIKWKALFEEVPELLTEA	P31939	509	0
YWWLRHHPQVLSMKFKTGVKRAEISNA	P31939	477	0
EDEAKVCMVYDLYKTLTPISAAYARAR	P31939	294	0
SALRDLIVATIAVKYTQSNSVCYAKNG	P31939	426	0
ASKEIAENALGKHKERIGHRYIEIFRS	P31942	78	0
EFVTHEDAVAAMSKDKNNMQHRYIELF	P31942	253	0
GEAMALNEKRILEKVQSRFVVSLAYAY	P32298	241	0
IPWQNEMIESGCFKDINKSESEEALPL	P32298	523	0
GSREVVSHVIKQGKIVFVLSSALNPWN	P32754	66	0
IDYARMREVCDEVKAHLLADMAHISGL	P34897	245	0
DSDPEMWELLQREKDRQCRGLELIASE	P34897	64	0
DGGHLTHGYMSDVKRISATSIFFESMP	P34897	181	0
GTDNHLVLVDLRPKGLDGARAERVLEL	P34897	389	0
DCLQILAYGNQESKLIILASGGPQALV	P35222	312	0
RVAAGVLCELAQDKEAAEAIEAEGATA	P35222	625	0
TYAAAVLFRMSEDKPQDYKKRLSVELT	P35222	666	0
VVNKAAVMVHQLSKKEASRHAIMRSPQ	P35222	180	0
SRVLKVLSVCSSNKPAIVEAGGMQALG	P35222	354	0
GPLPLKYRVQPACKRLTLATVPTPSEG	P35227	234	0
GENKKAKPVPWVEKYRPKCVDEVAFQE	P35249	43	0
NVKISDEGIAYLVKVSEGDLRKAITFL	P35249	232	0
SVDPDMRKGLQELKAKGKLVDCKVSAQ	P35270	226	0
VAIVVLCKSRKEQKETTFYTLVCGLAV	P35408	50	0
ELENEYAINKFINKDKRRRISAATNLS	P35453	303	0
KVMQEQGTHPKFQKPKQLKDKADFCII	P35579	558	0
FRWLVLRINKALDKTKRQGASFIGILD	P35579	439	0
MITDLEERLRREEKQRQELEKTRRKLE	P35579	1041	0
LTPNSIPKGFMDGKQACVLMIKALELD	P35579	737	0
KVIQYLAYVASSHKSKKDQGELERQLL	P35579	199	0
EEKQRQELEKTRRKLEGDSTDLSDQIA	P35579	1052	0
RQRYEILTPNSIPKGFMDGKQACVLMI	P35579	731	0
VPSDKSGFEPASLKEEVGEEAIVELVE	P35579	47	0
DLKDLEAHIDSANKNRDEAIKQLRKLQ	P35579	1631	0
HIDSANKNRDEAIKQLRKLQAQMKDCM	P35579	1638	0
NPNFVRCIIPNHEKKAGKLDPHLVLDQ	P35579	678	0
NLPIYSEEIVEMYKGKKRHEMPPHIYA	P35579	139	0
ERDLQGRDEQSEEKKKQLVRQVREMEA	P35579	1583	0
LSNGHVTIPGQQDKDMFQETMEAMRIM	P35579	316	0
KGAGDGSDEEVDGKADGAEAKPAE---	P35579	1950	0
QVREMEAELEDERKQRSMAVAARKKLE	P35579	1603	0
IYSEEIVEMYKGKKRHEMPPHIYAITD	P35579	142	0
SNGRIDIKQLIAKKIKLTAEAEELKPF	P35610	51	0
PYFLFQHWATGYSKSSHPLIRSLFHGF	P35610	212	0
VSVVLSSLQLKCYKKPDLERYEAQAHG	P35670	1377	0
GVLCGMIAIADAVKQEAALAVHTLQSM	P35670	1199	0
EGKVRKLQGVVRVKVSLSNQEAVITYQ	P35670	175	0
DFPRRPPWSYEMSKEQLMSQEERSFQD	P36915	141	0
APADTSDPLQQICKILNAHMDSLQWID	P37198	476	0
ELEDLLSPLEELVKEQSGTIYLQHADE	P37198	415	0
GVKSVTKIYNYYKKFSYKTIVMGASFR	P37837	226	0
VKRQRMESALDQLKQFTTVVADTGDFH	P37837	19	0
VGRILDWHVANTDKKSYEPLEDPGVKS	P37837	203	0
IDKLFVLFGAEILKKIPGRVSTEVDAR	P37837	97	0
VADTGDFHAIDEYKPQDATTNPSLILA	P37837	38	0
GGSQEDQIKNAIDKLFVLFGAEILKKI	P37837	86	0
KALAGCDFLTISPKLLGELLQDNAKLV	P37837	258	0
GRILDWHVANTDKKSYEPLEDPGVKSV	P37837	204	0
IVMGASFRNTGEIKALAGCDFLTISPK	P37837	245	0
YKEAGISKDRILIKLSSTWEGIQAGKE	P37837	142	0
NFNMSSSRGPLPVKRGPPPRSGGPPPK	P38159	150	0
DAARDMNGKSLDGKAIKVEQATKPSFE	P38159	77	0
GFAFVTFESPADAKDAARDMNGKSLDG	P38159	63	0
LYSPSQIGAFVLMKMKETAENYLGHTA	P38646	173	0
AAALAYGLDKSEDKVIAVYDLGGGTFD	P38646	238	0
QQTVQDLFGRAPSKAVNPDEAVAIGAA	P38646	409	0
EPAGDVRQNPCGSKACRRLFGPVDSEQ	P38936	16	0
ELGSECGIEFDEEKTAVIDHHNYDISD	P39656	153	0
QHTLIVADTENLLKAPTIVGKSSLNPI	P39656	182	0
VAMSPELDTYGITKRVKEVLTDNNLGQ	P39880x3	1144	0
TPEDLRKQVAPLLKSFQGEIDALSKRS	P39880x3	69	0
ASQISQLEQQLSAKNSTLKQLEEKLKG	P39880x3	345	0
SQGASPQPQHQLKKPRVVLAPEEKEAL	P39880x3	1257	0
VDSVGLPAPPSIIKAMGGSQPGELQIS	P40238	140	0
FLRYELRYGPRDPKNSTGPTVIQLIAT	P40238	177	0
KVFDGIPPPYDKKKRMVVPAALKVVRL	P40429	116	0
EKRKEKAKIHYRKKKQLMRLRKQAEKN	P40429	171	0
KRKEKAKIHYRKKKQLMRLRKQAEKNV	P40429	172	0
FWRTVRGMLPHKTKRGQAALDRLKVFD	P40429	93	0
EEKRKEKAKIHYRKKKQLMRLRKQAEK	P40429	170	0
KKKQLMRLRKQAEKNVEKKIDKYTEVL	P40429	183	0
RMVVPAALKVVRLKPTRKFAYLGRLAH	P40429	130	0
VTATLEEKRKEKAKIHYRKKKQLMRLR	P40429	165	0
IHYRKKKQLMRLRKQAEKNVEKKIDKY	P40429	179	0
KYQAVTATLEEKRKEKAKIHYRKKKQL	P40429	161	0
LRRSFSTSAQNNAKVAVLGASGGIGQP	P40926	26	0
FEEKMISDAIPELKASIKKGEDFVKTL	P40926	324	0
STCRLILCCNSTSKVIPPIRSRCLAVR	P40938	170	0
LRIEHQTITTPSKKKIEISTIASNYHL	P40938	80	0
EIMKLKHILILQNKIDLVKESQAKEQY	P41091	191	0
TGGRVSAVKADLGKIVLTNPVCTEVGE	P41091	426	0
STPDEFPTDIPGTKGNFKLVRHVSFVD	P41091	121	0
VGQEIEVRPGIVSKDSEGKLMCKPIFS	P41091	303	0
AEGAPIIPISAQLKYNIEVVCEYIVKK	P41091	229	0
TINIGTIGHVAHGKSTVVKAISGVHTV	P41091	54	0
LRRLLGVRTEGDKKAAKVQKLSKNEVL	P41091	391	0
TMAEIEHFVDPSEKDHPKFQNVADLHL	P41250	360	0
LAVRQQGDLVRKLKEDKAPQVDVDKAV	P41250	82	0
QFEPSKGAIGKAYKKDAKLVMEYLAIC	P41250	509	0
TSGHVDKFADFMVKDVKNGECFRADHL	P41250	204	0
ECYITEMEMLLNEKGEFTIETEGKTFQ	P41250	537	0
HVDKFADFMVKDVKNGECFRADHLLKA	P41250	207	0
DNEEDSKIELKLEKREPLKGRAKTPVT	P42167	198	0
APKKPLTRAEVGEKTEERRVERDILKE	P42167	334	0
VANNVTLPAGEQRKDVYVQLYLQHLTA	P42167	34	0
ITEFSDIPRRAPKKPLTRAEVGEKTEE	P42167	324	0
GPIVGTTRKLYEKKLLKLREQGTESRS	P42167	145	0
TLCEKKAQIAIDIKSAKRELKKARTVL	P42285	833	0
KLGKEIEEYIHKPKYCLPFLQPGRLVK	P42285	648	0
DKGKWKGPPGSADKAGKRFDGKLQSES	P42285	43	0
NVEQDLKEKEDTIKQRTSEVQDLQDEV	P42566	364	0
PSKRKTWVVSPAEKAKYDEIFLKTDKD	P42566	225	0
QEISSMQMKLMEMKDLENHNSQLNWCS	P42566	500	0
SVKSEDEPPALPPKIGTPTRPCPLPPG	P42566	774	0
SPAEKAKYDEIFLKTDKDMDGFVSGLE	P42566	234	0
LSPVNGFLSGDKVKPVLLNSKLPVDIL	P42566	152	0
QESQISTYEEELAKAREELSRLQQETA	P42566	449	0
KDQFALAFHLISQKLIKGIDPPHVLTP	P42566	292	0
SFGGGFADFSTLSKVNNEDPFRSATSS	P42566	732	0
MENTENSVDSKSIKNLEPKIIHGSESM	P42574	14	0
DGSWFIQSLCAMLKQYADKLEFMHILT	P42574	224	0
ADPKLSLMPWFHGKISGQEAVQQLQPP	P42679x2	127	0
QMFHIITGPNMGGKSTYIRQTGVIVLM	P43246	675	0
LAAREVFKTQGVIKYMGPAGAKNLQSV	P43246	65	0
EILGKKFPVTENSKGYKLLPPYLRVIQ	P43490	339	0
VPAAEHSTITAWGKDHEKDAFEHIVTQ	P43490	255	0
KVTHYKQYPPNTSKVYSYFECREKKTE	P43490	32	0
WYPITVATNSREQKKILAKYLLETSGN	P43490	169	0
RNYVENRPKYPGIKFEELFPDWIFPSE	P45984	270	0
MKEDGCNSSDKRLKRIELRERRNLSSK	P46100	1130	0
NSKEEGTSSSEKSKSSGSSRSKRKPSI	P46100	72	0
IPNTKDFDSSEDEKHSKKGMDNQGHKN	P46100	854	0
GYFGKVGMKHYHLKRNQSFCPTVNLDK	P46776	64	0
LRGHVSHGHGRIGKHRKHPGGRGNAGG	P46776	24	0
-------MPSRLRKTRKLRGHVSHGHG	P46776	7	0
KGKLPKQPVIVKAKFFSRRAEEKIKSV	P46776	127	0
---------MTNTKGKRRGTRYMFSRP	P46778	5	0
KHSKSRDSFLKRVKENDQKKKEAKEKG	P46778	110	0
-------MTNTKGKRRGTRYMFSRPFR	P46778	7	0
IVVNKQVKGKILAKRINVRIEHIKHSK	P46778	87	0
GLPTGSTPLGCYKKLIEYYKNGDLSFK	P46926	51	0
FVCDEDATLELKVKTVKYFKGLMLVHN	P46926	250	0
ILANARFFDGELTKVPTMALTVGVGTV	P46926	180	0
DAREVMILITGAHKAFALYKAIEEGVN	P46926	208	0
DIQAEIDAHNDIFKSIDGNRQKMVKAL	P46939	2507	0
QEQDDISDDVEEVKDQFATHEAFMMEL	P46939	346	0
QLWVPDTYFLNDKKSFVHGVTVKNRMI	P47870	127	0
KSLASIVQFYYMWKTTDRYIQQKRLKA	O94776	311	0
QEPEEEGNTCKTQKTSWLQDCVLSLSP	A6H8V0	71	0
QAVTNPNNTFYATKRLIGRRYDDPEVQ	P38646	121	0
DKVGTDLLEEEITKFEEHVQSVDIAAF	P29692x2	631	0
WLHNLCDVYLEAVKPVLWHSPRPLGPP	F5GXJ0	856	0
YAEWKHVNEDSQEKKILLSPERVHEIF	P24928	212	0
KRLLGWKQGDEEEKWAEKAVDSLVKKL	O15198	32	0
QRLENAVKKPEDKKEVFRPLKPADLTA	E7EN19	700	0
ALEVKENSGYLKAKQYMEEENYDKIIS	O94826	302	0
SGGLSKDDIENMVKNAEKYAEEDRRKK	P38646	563	0
VASDMRFNEIFTEKEVKQEKKRQRVIN	B4DT38	523	0
RRTIPWLEDRVPQKTIQEMQQKLEDFR	O43707	323	0
MTKNENNSHAFMKKMAENIKLTRDAQS	G1UI16	1052	0
KGKSPVPKSPVEEKGKSPVPKSPVEEK	P07197	651	0
VLKSLLSNLDEVKKEREGLENDLKSVN	E9PFU1	569	0
KDGTKIPMFIVHKKGIKLDGSHPAFLY	P48147	458	0
LLDPFMKMTDEQEKGLSGAPSPTMSED	P48436	16	0
FFNTPKKMTDYAKKRGWVLGPNNYYSF	P48556	305	0
----------MFIKGRAPRAPPRERRR	P48556	4	0
TGMYEQLKGEWNRKSPNLSKCGEELGR	P48556	105	0
TKEAGKILSNNPSKGLALGIAKAWELY	P48637	186	0
NESHSSRRRNRHSKSKVTNGVGKK---	P48651	463	0
HRKGTKGSEDSPPKHAGNNESHSSRRR	P48651	445	0
FGVIGFLEAIVCIKFGQDLFSKTQILY	P48651	370	0
HWASFKDIHTTTGKIKRAVLQFTPASW	P48651	259	0
FLIEEQKIVVKVLKAQAQSQKAK----	P49207	108	0
RTPGNRIVYLYTKKVGKAPKSACGVCP	P49207	37	0
GGSMCAKCVRDRIKRAFLIEEQKIVVK	P49207	92	0
VRAVRPKVLMRLSKTKKHVSRAYGGSM	P49207	69	0
NLVQRNMPSNEKPKCPELPPFPSCLST	P49257	465	0
GVGIFFDSFDNDGKKNNPAIVIIGNNG	P49257	159	0
VIENRMAVLNEQVKEAEGSSAEYKKEI	P49321	626	0
EASAVEAGSEVSEKPGQEAPVLPKDGA	P49321	366	0
KIEDVPAPSTSADKVESLDVDSEAKKL	P49321	33	0
ALEGVHVEEEEGEKTEDESLVENNDNI	P49321	122	0
PWDPNVLYGPLHTKQAVSMFLGAVEEA	P49419	375	0
EAKKEGGTVVYGGKVMDRPGNYVEPTI	P49419	400	0
NAIAMICGNVCLWKGAPTTSLISVAVT	P49419	218	0
RQASVADYEETVKKAREAWKIWADIPA	P49419	94	0
RNKELKLQESEKEKECLQHELQTIRGD	P49454	1231	0
GTLKEINASLNQEKMNLIQKSESFANY	P49454	990	0
LELTKMDKMSFVEKVNKMTAKETELQR	P49454	2706	0
REHHIEQLNDKLSKTEKESKALLSALE	P49454	590	0
QNLSSQVECLELEKAQLLQGLDEAKNN	P49454	2578	0
QTLSSDVSELLKDKTHLQEKLQSLEKD	P49454	2126	0
TLKTQIEEMARSLKVFELDLVTLRSEK	P49454	2295	0
DLEVVQTEKLCLEKDNENKQKVIVCLE	P49454	2033	0
TSQLTGQVEDLEHKLQLLSNEIMDKDR	P49454	738	0
TTPLTPSQYYSGSKYEDLKEKYNKEVE	P49454	163	0
CEVYRQSLEKLEEKMESQGIMKNKEIQ	P49454	1665	0
IAEYQLRLHEAEKKHQALLLDTNKQYE	P49454	2805	0
RQNAESARCSLEQKIKEKEKEFQEELS	P49454	388	0
AKNMHNVLQAELDKLTSVKQQLENNLE	P49454	441	0
NELEKICEILQAEKYELVTELNDSRSE	P49454	1314	0
EKEQAEIQIKEESKTAVEMLQNQLKEL	P49454	2351	0
KQQLENNLEEFKQKLCRAEQAFQASQI	P49454	459	0
NASLNQEKMNLIQKSESFANYIDEREK	P49454	996	0
VDDSSEDKTEFTVKNAQVRGGYVLHIG	P49588	564	0
EQGGQIYDEGYLVKVDDSSEDKTEFTV	P49588	550	0
EEERKLAQLKSQGKGAGGEDLIMLDIY	P49588	455	0
RASKADVQKRVLEKTKQFIDSNPNQPL	P49588	844	0
ASAKALNEALKLFKMHSPQTSAMLFTV	P49588	879	0
LVAPDRLRFDFTAKGAMSTQQIKKAEE	P49588	641	0
LQYCFPRLDINVSKGINHLLKSPFSVH	P49642	311	0
EAESDVKHRTRDYKKTSLAPYVKVFEH	P49642	384	0
YLSLVKGGQDVKKKVHLSEKIHPFIRK	P49642	201	0
KVYLEDGFAYVPLKDIVAIILNEFRAK	P49643	212	0
WKQEFIKGKMDPDKFDKGYSYNIRHSF	P49643	340	0
SLCSYASRDTYKLKRHMRTHSGEKPYE	P49711	395	0
FLADLFQHSRQQEKAKAAVGPTGGGGG	P49715	90	0
GGSGAGKAKKSVDKNSNEYRVRRERNN	P49715	280	0
PGKKRVRWADLEEKKDADRKRAIGFVV	P49750x4	2107	0
----------MSNKLLSPHPHSVVLRS	P49753	4	0
IIAVHPHFVRSSCKQFVTGGKKLLLFE	P49754	142	0
PFCQGHEMAVNLSKAGIETTVMTDAAI	P49770	209	0
DDESLLGHLMIVGKKCAADLGLNKGYR	P49773	82	0
DESLLGHLMIVGKKCAADLGLNKGYRM	P49773	83	0
ISPQAPTHFLVIPKKHISQISVAEDDD	P49773	57	0
KQGLNNSPPVKEFKESSAAEAFRCRSI	P49815	967	0
PLFIVTLCRTINVKELCEPCWKLMRNL	P49815	250	0
LQCLKQESDWKVLKLVLGRLPESLRYK	P49815	707	0
EAKESMDKNKMGLKGPLKTPIAAGHPS	P50213	96	0
QGPGGKWMIPSEAKESMDKNKMGLKGP	P50213	85	0
ARNNHRSNVTAVHKANIMRMSDGLFLQ	P50213	200	0
AMVDPAQTVEQRLKLFKLASEKHQHMY	P50416	631	0
AGNAIHAILLYRRKLDREEIKPIRLLG	P50416	285	0
LRQIYLSGLHSWKKKFIRFKNGIITGV	P50416	41	0
SKHIVVYHRGRYFKVWLYHDGRLLKPR	P50416	344	0
LWVALIVTMRYSLKVLLSYHGWMFTEH	P50416	127	0
SGSLLFIGRLVRPKGDKMRDEL-----	P50454	410	0
VRSSKQHYNCEHSKINFRDKRSALQSI	P50454	160	0
KKPAAAAAPGTAEKLSPKAATLAERSA	P50454	35	0
MHRTGLYNYYDDEKEKLQIVEMPLAHK	P50454	250	0
SSRATVMLYDDGNKRWLPAGTGPQAFS	P50552	21	0
NRIFHERFPFELVKMEFDEKDLRREIS	P50570	376	0
KTEHAEFLHCKSKKFTDFDEVRQEIEA	P50570	90	0
FANAQQRSTQLNKKRAIPNQGEILVIR	P50570	509	0
GNRGMEELIPLVNKLQDAFSSIGQSCH	P50570	15	0
SPTLVIAYLMMRQKMDVKSALSIVRQN	P51452	144	0
VIAYLMMRQKMDVKSALSIVRQNREIG	P51452	148	0
QMTHTGEKPFICSKCGKAFSRKSQLVR	P51523	463	0
DVGRYQVSWSLDHKSAHAGTYEVRFFD	P51571	95	0
EENRSLKADLQKLKDELASTKQKLEKA	P51572x2	259	0
VDGGKLDVGNAEVKLEEENRSLKADLQ	P51572x2	243	0
LQKLKDELASTKQKLEKAENQVLAMRK	P51572x2	268	0
EPQDLSSSVCKEEKMPRGGSLESDGCP	P51608x2	429	0
FSIPYPSYAIFGSKTIHLTGRSLLPAL	P51688	339	0
VGRNITRIKLLVRKFLQTQDDRPFFLY	P51688	161	0
CGHSQPQYGTFCEKFGNGESGMGRIPD	P51688	196	0
GPKDLFPYEESKEKFGKPNKRKGFSEG	P51858	72	0
KKGNAEGSSDEEGKLVIDEPAKEKNEK	P51858	138	0
IQKEEQLQQILKRKNKQAFLDELESSD	P51948	178	0
KPANVFLDGKQNVKLGDFGLARILNHD	P51955	156	0
PEEYELKSTKKGCKRYWTKTIEKKLAN	P52701	1004	0
ILRAMQRADEALNKDKIKRLELAVCDE	P52701	185	0
ESEGLNSPVKVARKRKRMVTGNGSLKR	P52701	299	0
KKIIDFLSALEGFKVMCKIIGIMEEVA	P52701	866	0
CYQVLIEDCIPVLKRYAKEGREFDYVI	P52788	261	0
RLEAVSRKQGAQFKEYRPETGSWVFKV	P52948x5	847	0
EYPENGERFSFLSKPVDENHQQDGDED	P52948x5	622	0
TNLNLDDIVHIRRKEVVVYLDDNQKPP	P52948x5	780	0
HVELLMEEFAFLKKEVVGKDLLKGSLL	P53004	138	0
SATLEERKEDQYMKMTVCLETEKKSPL	P53004	200	0
QYMKMTVCLETEKKSPLSWIEEKGPGL	P53004	210	0
SPLSWIEEKGPGLKRNRYLSFHFKSGS	P53004	224	0
LAAAQELWELAEQKGKVLHEEHVELLM	P53004	117	0
AAQELWELAEQKGKVLHEEHVELLMEE	P53004	119	0
GLATKVEYDGERKKTLCGTPNYIAPEV	P53350	209	0
GTPNYIAPEVLSKKGHSFEVDVWSIGC	P53350	226	0
KGLENPLPERPREKEEPVVRETGEVVD	P53350	358	0
NGSVQINFFQDHTKLILCPLMAAVTYI	P53350	540	0
GVTIIGPATVGGIKPGCFKIGNTGGML	P53396	630	0
SLSHMLSAKLEEEKLSQKKESEKRNVT	P53618	651	0
GDILQLVIVELIYKVCHANPSERARFI	P53618	233	0
LAPHDFANIKANVKVASTENGIIFGNI	P53618	790	0
EPPSEISLKNDLEKGDVKSKTEALKKV	P53618	32	0
EISLKNDLEKGDVKSKTEALKKVIIMI	P53618	36	0
ILRVLSTPDLEVRKKTLQLALDLVSSR	P53618	338	0
AGMEALKAAECAGKLFLFHTSLPIAEA	P53992	638	0
QIGKMRYVSVRDFKGKVLIDIREYWMD	P53999	78	0
SGSDSDSEVDKKLKRKKQVAPEKPVKK	P53999	26	0
LGRCILRFPEILQKILDDLFLHTLCDY	P54136	587	0
LNILRKSLQAERNKPTKNMINIISRLQ	P54136	68	0
IISRLQEVFGHAIKAAYPDLENPPLLV	P54136	89	0
KKRAYQCVVLLQGKNPDITKAWKLICD	P54136	300	0
LLQMIRVQQMHRPKLIGEELAQLKEQR	P54252	190	0
SSEEESKIDLLDRKEDVKKKLKKAFCE	P54577	238	0
DPSKQKPMAKGPAKNSEPEEVIPSRLD	P54577	356	0
YEKGQPDEELKPKKKVFEKLQADFKIS	P54577	485	0
KIDLLDRKEDVKKKLKKAFCEPGNVEN	P54577	244	0
VAVQVSFAPNNTGKEVTVECKIDGSAN	P54709	244	0
MAPSVPAAEPEYPKGIRAVLLGPPGAG	P54819	14	0
ANKLQDMLDGFIKKFVLCPECENPETD	P55010	95	0
DWKKGKNVTLKTIKKKQKHKGRGTVRT	P55209	274	0
EVEEEETGEETKLKARQLTVQMMQNPQ	P55209	34	0
LSDMVQEHDEPILKHLKDIKVKFSDAG	P55209	194	0
CQIDWKKGKNVTLKTIKKKQKHKGRGT	P55209	271	0
SFYSHGLPRCSPYKKLTECQLKNPISG	P55265x5	199	0
INGREFPPAEAGSKKVAKQDAAMKAMT	P55265x5	259	0
FKSFEEKVENLKSKVGGTKPAGGDFGE	P55327x3	211	0
SEEEQEELRRELAKVEEEIQTLSQVLA	P55327x3	109	0
TKKLEDVKNSPTFKSFEEKVENLKSKV	P55327x3	199	0
SIYETPSMGLLDKKSLKISGIKDFSWS	P55884x2	460	0
GFHCESSAHWPIFKWSHDGKFFARMTL	P55884x2	430	0
GLLDKKSLKISGIKDFSWSPGGNIIAF	P55884x2	468	0
QAIIIWDILTGHKKRGFHCESSAHWPI	P55884x2	415	0
HQRGIALWGGEKFKQIQRFSHQGVQLI	P55884x2	366	0
AYWLWTFQGRLLQKNNKDRFCQLLWRP	P55884x2	693	0
SAHWPIFKWSHDGKFFARMTLDTLSIY	P55884x2	436	0
MREKQVPVDVVEMKETIIAFAWEPNGS	P55884x2	562	0
LVERRRTMMEDFRKYRKMAQELYMEQK	P55884x2	759	0
LWTFQGRLLQKNNKDRFCQLLWRPRPP	P55884x2	696	0
KKDLKKYSKIFEQKDRLSQSKASKELV	P55884x2	734	0
ETPSMGLLDKKSLKISGIKDFSWSPGG	P55884x2	463	0
KYMTISDEWDIPEKQPFKDLGNLRYWL	P55884x2	284	0
NLFNVVDCKLHWQKNGDYLCVKVDRTP	P55884x2	521	0
VTDFSLLVNSQQEKIDSIADHVNSAAV	P56962	199	0
EGLHVLTGEKVAIKVIDKKRAKKDTYV	P57058	91	0
LLRHGAHINLQSLKFQGGHGPAATLLR	P57078	815	0
STSDLGTTDVQKKKLVDAIVSGDTSKL	P57078	457	0
VLLFSLLHAATYTKKVLDARGSNSLPL	P57088	128	0
CLQLADMVSSERHKLYLVFSKEELRKL	P57740	887	0
PQPTFTEKVAHEHKEKKYEMDFGIWKG	P57740	791	0
GLQTKEEVSIEVLKTYIQLLIREKHTN	P57740	574	0
ASQEEMSTRFEKEKKESLFVVSGDTFH	P58005	294	0
ISSKIQKPKVEAPKLKVQHKFVEEIIE	P07197	445	0
RPWEKNSTTLPRMKSSSSVTTSETQPC	P50552	321	0
EQVGIGIGPPTLSKPTQTKGLKVEPEE	F8WCA3	176	0
PLYTHRPPITISSKIQKPKVEAPKLKV	P07197	435	0
RIIMRFRKRKNFKKKRSKLEKVPLGPV	B4DXI4	182	0
QDDSILKVAVKTMKIAICTRSELEDFL	P30530	570	0
----------MVQKESQATLEERESEL	O60502	4	0
EVCQSLVKHSSGIKGSLPLQKLHLVSR	E5KLJ5	25	0
FLTFMTLVVFVGVKYVNKFASLFLACV	F5H3C0	273	0
KQEAELMSREDVTKDADLSPVNASIIK	O75970	478	0
AGVLSVLVALMAGKAEIKYDPEVIQPL	P35670	527	0
LKLNKKVTQQDVKKENPLQFKFRAKFF	A7YIJ8	72	0
RITLTSRNVKSLEKVCADLIRGAKEKN	P60866x2	34	0
EKVCADLIRGAKEKNLKVKGPVRMPTK	P60866x2	46	0
SLEKVCADLIRGAKEKNLKVKGPVRMP	P60866x2	44	0
RITTRKTPCGEGSKTWDRFQMRIHKRL	P60866x2	75	0
ETMMFTFHKFAGDKGYLTKEDLRVLME	P60903	23	0
LTIACNDYFVVHMKQKGKK--------	P60903	92	0
IACNDYFVVHMKQKGKK----------	P60903	94	0
DKIMKDLDQCRDGKVGFQSFFSLIAGL	P60903	66	0
CNDYFVVHMKQKGKK------------	P60903	96	0
EPHILLFRRPLPKKPKK----------	P61024	76	0
CCLNPILYAFLGAKFKTSAQHALTSVS	P61073x2	312	0
GISIDSFILLEIIKQGCEFENTVHKWI	P61073x2	275	0
EEESAGGTKGSSKKASAAQLRIQKDIN	P61081	26	0
KVGQGYPHDPPKVKCETMVYHPNIDLE	P61081	94	0
KQQKKEEESAGGTKGSSKKASAAQLRI	P61081	21	0
EGNVCLNILREDWKPVLTINSIIYGLQ	P61081	120	0
LRIQKDINELNLPKTCDISFSDPDDLL	P61081	45	0
--MIKLFSLKQQKKEEESAGGTKGSSK	P61081	12	0
LEIQMYTAQKNNKKLKALYEQSLHIKS	P61201x2	220	0
EIYALEIQMYTAQKNNKKLKALYEQSL	P61201x2	216	0
EFYETTLEALKDAKNDRLWFKTNTKLG	P61201x2	150	0
YDESGSPRRTTCLKYLVLANMLMKSGI	P61201x2	285	0
ATSYIAYLMDLLAKDDQNGEAEAFKAE	P61296	157	0
-----------MGKFMKPGKVVLVLAG	P61353	3	0
KVVLVLAGRYSGRKAVIVKNIDDGTSD	P61353	22	0
RYPRKVTAAMGKKKIAKRSKIKSFVKV	P61353	61	0
SHALVAGIDRYPRKVTAAMGKKKIAKR	P61353	52	0
TAAMGKKKIAKRSKIKSFVKVYNYNHL	P61353	67	0
PALKRKARREAKVKFEERYKTGKNKWF	P61353	117	0
IDRYPRKVTAAMGKKKIAKRSKIKSFV	P61353	59	0
RNKTHTLCRRCGSKAYHLQKSTCGKCG	P61927	25	0
TLIDDDNPPVSFVKFSPNGKYILAATL	P61964	221	0
AYDGKFEKTISGHKLGISDVAWSSDSN	P61964	87	0
IIASAALENDKTIKLWKSDC-------	P61964	328	0
PLTHPEYYEEMGIKPPKGVILYGPPGT	P62191	217	0
EPPVPTRVGKKKKKTKGPDAASKLPLV	P62191	39	0
DLLEPGCSVLLNHKVHAVIGVLMDDTD	P62191	155	0
KKKYEPPVPTRVGKKKKKTKGPDAASK	P62191	35	0
HPEYYEEMGIKPPKGVILYGPPGTGKT	P62191	220	0
PVPTRVGKKKKKTKGPDAASKLPLVTP	P62191	41	0
FIRNQEQMKPLEEKQEEERSKVDDLRG	P62191	91	0
KTTGRRGRTVGVSKKK-----------	P62269	150	0
AHVVLRKADIDLTKRAGELTEDEVERV	P62269	54	0
LDNKLREDLERLKKIRAHRGLRHFWGL	P62269	116	0
KIPDWFLNRQKDVKDGKYSQVLANGLD	P62269	91	0
LVLDDAEEIHSKTKSRKQLGRIMLKGD	P62304	69	0
-----MAYRGQGQKVQKVMVQPINLIF	P62304	9	0
QAIELSTEVLSNVKFIQEKKLIGRYFD	P62495	279	0
DTGKYCFGVEDTLKALEMGAVEILIVY	P62495	310	0
IGRYFDEISQDTGKYCFGVEDTLKALE	P62495	300	0
MLTGRHMVRDVSCKNCNSKLGWIYEFA	P62699	74	0
RKKVHPAVVIRQRKSYRRKDGVFLYFE	P62829	86	0
VMATVKKGKPELRKKVHPAVVIRQRKS	P62829	74	0
PAVVIRQRKSYRRKDGVFLYFEDNAGV	P62829	91	0
-----------MSKRGRGGSSGAKFRI	P62829	3	0
AAGVGDMVMATVKKGKPELRKKVHPAV	P62829	67	0
GVGDMVMATVKKGKPELRKKVHPAVVI	P62829	69	0
GAKNLYIISVKGIKGRLNRLPAAGVGD	P62829	46	0
GYDDFNCNVWDALKADRAGVLAGHDNR	P62873	301	0
SELDQLRQEAEQLKNQIRDARKACADA	P62873	15	0
TNSGAGKKRFEVKKWNAVALWAWDIVV	P62877	26	0
RPIPQWIRMKTGNKIRYNSKRRHWRRT	P62891	34	0
KLNKNKKLVKKLAKKYDAFLASESLIK	P62906	105	0
YEAVREVLHGNQRKRRKFLETVELQIS	P62906	24	0
KVDEVKSTIKFQMKKVLCLAVAVGHVK	P62906	160	0
NIHLAVNFLVSLLKKNWQNVRALYIKS	P62906	195	0
AVDIPHMDIEALKKLNKNKKLVKKLAK	P62906	92	0
TKKTRVKLPSGSKKVISSANRAVVGVV	P62917	156	0
VISHNPETKKTRVKLPSGSKKVISSAN	P62917	149	0
AEGIHTGQFVYCGKKAQLNIGNVLPVG	P62917	92	0
IVVIRDIFRKYPNKYESIIATLCENLD	P63010x2	424	0
VVNCMQTDNLELKKLVYLYLMNYAKSQ	P63010x2	67	0
GEIFELKAELNNEKKEKRKEAVKKVIA	P63010x2	26	0
IKECHLNADTVSSKLQNNNVYTIAKRN	P63010x2	881	0
PVETYQVHEYLRSKLCSLYENDCIFDK	P63151x2	342	0
VLKPRKVCASGKRKKDEISVDSLDFNK	P63151x2	414	0
VVEQTLSQLTKLGKPFKYIVTCVIMQK	P63172	59	0
MFDFLHLTGGGYAKICKPLHELIMQLL	P68402	204	0
TKLRKMVDQLFCKKFAEALGSTEAKAV	P78347	477	0
IEDDDYSPPSKRPKANELPQPPVPEPA	P78347	326	0
ELLNSTREDLQLDKPASGVKEEWYARI	P78347	450	0
VKEDWNVRITKLRKQVEEIFNLKFAQA	P78347	573	0
CVVVDGMPPGVSFKAPSYLEISSMRRI	P78347	916	0
RSILSPGGSCGPIKVKTEPTEDSGISL	P78347	219	0
FSFEAWNAKITDLKQKVENLFNEKCGE	P78347	734	0
RKTVEDYFCFCYGKALGKSTVVPVPYE	P78347	126	0
TCVVNGESFTCVCKEGWEGPICAQNTN	P78504	771	0
KNILEESLCELVAKQLKQHQNTMEDKF	P78527	2347	0
FRKRESKVPADLLKRAFVRMSTSPEAF	P78527	3884	0
ILQHWKKCDSWWAKDSPLETKMAVLAL	P78527	1635	0
FPVEVEVPMERKKKYIEIRKEAREAAN	P78527	2003	0
VLLKWCAHTNVELKKAALSALESFLKQ	P78527	309	0
HHSVGTELLSLVYKGIAPGDERQCLPS	P78527	1489	0
TLLNTSPEGWKLLKKDLCNTHLMRVLV	P78527	1360	0
LKFLCIFLEKMGQKIAPYSVEIKNTCT	P78527	99	0
NTCTSVYTKDRAAKCKIPALDLLIKLL	P78527	122	0
QGEADQSLLTFIDKAMHGELQKAILEL	P78527	3067	0
KWSIKQITPQQQEKSPVNTKSLFKRLY	P78527	1051	0
ILKEMDKFKTLSEKNNITQKLLQDFNR	P78527	2829	0
AKQLKQHQNTMEDKFIVCLNKVTKSFP	P78527	2359	0
EKYSCFALFVKFGKEVAVKMKQYKDEL	P78527	712	0
IIEKKHVSLNKAKKRRLPRGFPPSASL	P78527	1150	0
FVQVMRHRDDERQKVCLDIIYKMMPKL	P78527	2433	0
ITPQQQEKSPVNTKSLFKRLYSLALHP	P78527	1057	0
GELFSKFYGELALKKKIPDTVLEKVYE	P78527	163	0
FSSLFSGILKEMDKFKTLSEKNNITQK	P78527	2822	0
GMLDQSFRERANQKHQGLKLATTILQH	P78527	1612	0
FALFVKFGKEVAVKMKQYKDELLASCL	P78527	717	0
SSEPACLAEIEEDKARRILELSGSSSE	P78527	3355	0
RTSPQEGERYNYSKCTVVVRIMEFTTT	P78527	1334	0
SFRERANQKHQGLKLATTILQHWKKCD	P78527	1617	0
MYARKGVAEQKREKEIKSELKMKQDAQ	P78527	2755	0
GLKLATTILQHWKKCDSWWAKDSPLET	P78527	1628	0
KIKYFEGVSPKSLKHSPEDPEKYSCFA	P78527	692	0
CITEGNELTKTLIKLCYDAFTENMAGE	P78527	1917	0
NRHECMAPLTALVKHMHRSLGPPQGEE	P78527	2102	0
ELFSKFYGELALKKKIPDTVLEKVYEL	P78527	164	0
RKGVAEQKREKEIKSELKMKQDAQVVL	P78527	2758	0
SESLNHLLYDEFVKSVLKIVEKLDLTL	P78527	570	0
GLIRICSKPVVLPKGPESESEDHRASG	P78527	499	0
AAKCKIPALDLLIKLLQTFRSSRLMDE	P78527	133	0
LKMNKDSKPPGNLKECSPWMSDFKVEF	P78527	3681	0
LLAEARSDYSEAAKQYDEALNKQDWVD	P78527	2970	0
ADRFMNAVFFLLPKFHGVLKTLCLEVV	P78527	2388	0
LFSKFYGELALKKKIPDTVLEKVYELL	P78527	165	0
CRVEGMTELYFQLKSKDFVQVMRHRDD	P78527	2416	0
LKKAALSALESFLKQVSNMVAKNAEMH	P78527	321	0
ITNMLLLKMNKDSKPPGNLKECSPWMS	P78527	3675	0
SPKMQLVCCRAIVKVFLALAAKGPVLR	P78527	463	0
KKRLGLPGDEVDNKVKGAAGRTDLLRL	P78527	2715	0
NFPVEVEVPMERKKKYIEIRKEAREAA	P78527	2002	0
CLKGLSSLLCNFTKSMEEDPQTSREIF	P78527	236	0
VMYSRLPKDDVHAKESKINQVFHGSCI	P78527	1892	0
AQKGFNKVVLKHLKKTKNLSSNEAISL	P78527	835	0
YYKILDVMYSRLPKDDVHAKESKINQV	P78527	1886	0
LIFEKFSGKDPNSKDNSVGIQLLGIVM	P78527	2268	0
ETDNDSQEIFKLAKDVLIQGLIDENPG	P78527	2503	0
NPIVPLNIRLFLAKLVINTEEVFRPYA	P78527	2148	0
VPMERKKKYIEIRKEAREAANGDSDGP	P78527	2009	0
QVSNMVAKNAEMHKNKLQYFMEQFYGI	P78527	335	0
YMTLADFCDQQLRKEEENASVIDSAEL	P78527	3426	0
EKNWYPRQKICYAKRKLAGANPAVITC	P78527	4048	0
LKALKLNSNEARLKFPRLLQIIERYPE	P78527	3464	0
QNTMEDKFIVCLNKVTKSFPPLADRFM	P78527	2366	0
HQAKQNERKELQEKRRREAITAATCLT	P78537	50	0
RMREHVMSEVDTNKDRLVTLEEFLKAT	P80303	309	0
LKRQEVGRLRMLIKAKLDSLQDIGMDH	P80303	119	0
TGARQLQDAAAKQKVEQNAAPSHTKFS	P82912	48	0
DNTPIPHNGCRPRKARKL---------	P82912	190	0
PIPGEESSLRWAGKKFEEIPIAHIKAS	P82912	78	0
AAQTAGIAAAARAKQKGVIHIRVVVKG	P82912	140	0
ICTGARQLQDAAAKQKVEQNAAPSHTK	P82912	46	0
HQSHLQAKSLLPEKTVTRDVIGSRWLI	P82933	188	0
DIMAKRNQKPEVRKAQREQAIRAAKEA	P83731	102	0
TKAAPKQKIVKPVKVSAPRVGGKR---	P83731	147	0
AAAKAPTKAAPKQKIVKPVKVSAPRVG	P83731	141	0
KAPTKAAPKQKIVKPVKVSAPRVGGKR	P83731	144	0
GASLADIMAKRNQKPEVRKAQREQAIR	P83731	97	0
AAKEAKKAKQASKKTAMAAAKAPTKAA	P83731	124	0
LQAKKEEIIKTLSKEEETKK-------	P84098	190	0
YHSLYLKVKGNVFKNKRILMEHIHKLK	P84098	133	0
SRARCRKNTLARRKGRHMGIGKRKGTA	P84098	72	0
KKLLADQAEARRSKTKEARKRREERLQ	P84098	165	0
KKIDRHMYHSLYLKVKGNVFKNKRILM	P84098	126	0
IDRHMYHSLYLKVKGNVFKNKRILMEH	P84098	128	0
KNKRILMEHIHKLKADKARKKLLADQA	P84098	146	0
MEHIHKLKADKARKKLLADQAEARRSK	P84098	152	0
SLEVLVADLVNAQKDSMQDESSQTSLQ	P98170	419	0
QEAIRMGFSFKDIKKIMEEKIQISGSN	P98170	390	0
VDKCPMCYTVITFKQKIFMS-------	P98170	491	0
VKCFHCGGGLTDWKPSEDPWEQHAKWY	P98170	311	0
HLVTCKQCAEAVDKCPMCYTVITFKQK	P98170	480	0
RWQYGDSAVGRHRKVSPNCRFINGFYL	P98170	85	0
QEQWMNVCVGDIIKLENNQFVAADLLL	P98198x3	171	0
ALRSFKLSVTVDPKYHPKIIGRKGAVI	Q00341	1062	0
SKKEIGRCFKLILKALETSVDLITTGD	Q00403	200	0
DRTNNLFKQVYEQKSLKGRANDAIASA	Q00403	149	0
TQELASKRVDIQNKRFYLDVKQNAKGR	Q00577	71	0
YRNSITVPYKVWAKFGHTFCKYSEEMK	Q00577	266	0
FLRASDGSFSLPLKPVISQPIHDSKSP	Q00653	210	0
LKDKAKETADAITKEAKKATVNLLGEE	Q00765	172	0
DIFLSWFPFYYMLKCGFLLWCMAPSPS	Q00765	117	0
KNCMTDLLAKLEAKTGVNRSFIALGVI	Q00765	29	0
VKVNWATTPSSQKKDTSNHFHVFVGDL	Q01085x2	108	0
GLKGSKGERGRPGKDAMGTPGSPGCAG	Q01955	411	0
DMEMPLINQHKQAKLKEISLSAVRFME	Q01974	464	0
------------MKASGTLREYKVVGR	Q02543	2	0
ARHRARAHSIQIMKVEEIAASKCRRPA	Q02543	128	0
AKSRFWYFVSQLKKMKKSSGEIVYCGQ	Q02543	53	0
RFWYFVSQLKKMKKSSGEIVYCGQVFE	Q02543	56	0
SSGEIVYCGQVFEKSPLRVKNFGIWLR	Q02543	70	0
REYKVVGRCLPTPKCHTPPLYRMRIFA	Q02543	21	0
KKGNLKAKKPKKGKPHCSRNPVLVRGI	Q02878	41	0
LVLNRVPLRRTHQKFVIATSTKIDISN	Q02878	192	0
KRKYSAAKSKVEKKKKEKVLATVTKPV	Q02878	83	0
CASPQVQPMHSEAKMRLKAALTHHPAA	Q02930	233	0
VHTVCDPLFEAVGKIFSNVRINLQKEI	Q03135x2	134	0
LGELKGRGEYFAIKALKKDVVLIDDDV	Q05655	378	0
GYKCRQCNAAIHKKCIDKIIGRCTGTA	Q05655	199	0
FCDHCGSLLWGLVKQGLKCEDCGMNVH	Q05655	256	0
YINANIIMPEFETKCNNSKPKKSYIAT	Q06124	317	0
AYCHHRKILHRDLKPQNLLINERGELK	Q07002x3	297	0
PTFDGEEEPSQGQKVEEQEPELTSTPN	Q07021	154	0
EELRQLKSDSHGPKEDGGFRHSEAFEA	Q07065	388	0
EESEGNKQDLKALKEAVKEIQTSAKSR	Q07065	290	0
SDIYTEVRELVSLKQEQQAFKEAADTE	Q07065	332	0
KEDLEPEIRIVNGKPKKVRKPRTIYSS	Q07687	148	0
ELVVDFLSYKLSQKGYSWSQFSDVEEN	Q07817	20	0
VELYGNNAAAESRKGQERFNRWFLTGM	Q07817	205	0
VFYKYGAIRDIDLKNRRGGPPFAFVEF	Q07955x2	48	0
QIVEVAGDDKYGRKIIVFSACRMPPSH	Q07960	84	0
YYEMSYGLNIEMHKQAEIVKRLNGICA	Q08117	77	0
SALGSQAHLSKEDKNGHDGDTHQEDDG	Q08117	180	0
DRSQSRSPSRSVSKEREHAKSESSQRE	Q08170	413	0
HLGVVEAYSGLTKKKEGETVEPYKVNL	Q08211	265	0
SYEIRAVGNKNRQKFMCEVQVEGYNYT	Q08211	33	0
HNNMTNYATVWASKTNLEQRKGRAGRV	Q08211	755	0
GPPPSKKMKLFGFKEDPFVFIPEDDPL	Q08J23	516	0
YFKELEDLEVDGQKVEVPQPLSWYPEE	Q08J23	111	0
GYKSHAKEILHCLKNKYFKELEDLEVD	Q08J23	95	0
PADLTEGKPTDPSKLESPSFTGTGDTE	Q08J23	470	0
RPEDAEDGAEGGGKRGEAGWEGGYPEI	Q08J23	28	0
SGDGTMRKNIDVWKKWTTLNSLQLHGL	Q08J23	285	0
MIPPLLLNVRPHHKILDMCAAPGSKTT	Q08J23	179	0
GFGSVSGKIEIEIKINHEGEVNRARYM	Q09028	120	0
GCRKPKDQVRSSLKNVSDLFVMGGALV	Q0P651	162	0
AREHPDMRNYAKRKGWWDGKKEFDFAA	Q0VDG4	210	0
RTPCRGATEGLSKKSVVWENKHITWFA	Q10570	1326	0
WRTPCRGATEGLSKKSVVWENKHITWF	Q10570	1325	0
ISVKNFILAADVMKSISLLRYQEESKT	Q10570	1229	0
LEPHWGPSPPLPAKSRVAAWVVSNFQE	Q11130	169	0
DIQEIRVSPIVSKKGYLHFLEPHTSGW	Q12756x2	1688	0
KLPLTPVFEGLAFKCIKLQFGGEAAQA	Q12769	1249	0
GTERNLDLSWSELKKEVTLAVENELQG	Q12769	495	0
TVKLWPLPKALLSKNTAPDNGPILLQA	Q12788	458	0
ESFLVTGSQDCTVKLWPLPKALLSKNT	Q12788	447	0
LTQTYDLIERRGTKGISQAEIRVAMNV	Q12789	382	0
GETDAEGTQMTPAKRPALQDSNLAPSL	Q12789	1884	0
MEHGLMNPDATVWKNVLQGGESTKERF	Q12802x2	495	0
GKSLESLDTSLFAKNPKSKGTKRDTER	Q12874	303	0
GTLEERAQRLFSTKGKSLESLDTSLFA	Q12874	289	0
GALGFLGGVLVALKQTMGDCVVLRVPQ	Q12893	150	0
LLRAPALAAVPGGKPILCPRRTTAQLG	Q12931	31	0
QQRLIKFFIDQSKKDAEKYAKFFEDYG	Q12931	432	0
PPGSLELLQPGFSKTLLGTKLEAKYLC	Q12933	21	0
EAGSIVRLYVKRRKPVSEKIMEIKLIK	Q12959x2	311	0
VQLNRPNKRNAMNKVFWREMVECFNKI	Q13011	83	0
YSYDLPANKDAFRKTWNPKYTLRSHFD	Q13033	468	0
DKLKCYDFDVHTMKTLKNIISPPWDFR	Q13042	553	0
WEPLLNNLGHVCRKLKKYAEALDYHRQ	Q13042	457	0
TAEKWFLDALEKIKAIGNEVTVDKWEP	Q13042	433	0
DPSSDWEMSQSSIKSSICLLRGKIYDA	Q13042	129	0
KDPMARKMRLRRRKDSAQDDQAKQVLK	Q13045	434	0
INYKLSVEHKQRPKVELMPRMRLLQSL	Q13045	756	0
LDVRENPNLVMPPKPADRAAEWYNIDF	Q13045	381	0
GKEGEEATAEAEEKQPEEDFQCIVYFW	Q13045	974	0
TSLTQLTDNLTVLKIIDTAGLSEAVGL	Q13049	84	0
ICMESFTEEQLRPKLLHCGHTICRQCL	Q13049	35	0
EGLTCPVGIALTPKGQLLVLDCWDHCI	Q13049	627	0
ASSINGVRCPFCSKITRITSLTQLTDN	Q13049	66	0
QLFEREFYSEILDKKFTVTVTMRTLDL	Q13084	121	0
FYILKTPKEDLCSKFGMDLKRGMLLRL	Q13084	156	0
PTPVHYRPHGAKFKINPKNGQRERVED	Q13084	51	0
SCDRVLRVYSIQKKRVAFNVSKMLSGI	Q13112	203	0
AGVDTNVRIWKVEKGPDGKAIVEFLSN	Q13112	48	0
GENVMNTTYVFSRKNLKRPIAHLPCPG	Q13112	272	0
DEAQLNKENWTVVKTLRGHLEDVYDIC	Q13112	123	0
KKLKKKDKGKLEEKKPPEADMNIFEDI	Q13123	309	0
KAAVFRSMNSALGKSPWLAGNELTVAD	Q13155	265	0
SLQALESRQDDILKRLYELKAAVDGLS	Q13155	64	0
LKDEKTLQKKEPSKSSIKKKMTKVAEA	Q13206	661	0
EINGRKIKLIEGSKRHSRSRSRSRSRT	Q13243	181	0
NEGVVEFASYGDLKNAIEKLSGKEING	Q13243	158	0
EWSCSLCHVLPDLKEEDGSLSLDGADS	Q13263	676	0
ETCVEAHQRVKYTKDHTVRSTGPAKSR	Q13263	188	0
LSLDGADSTGVVAKLSPANQRKCERVL	Q13263	695	0
TPGAPPLAGMAIVKEEETEAAIGAPPT	Q13263	554	0
PLCETCVEAHQRVKYTKDHTVRSTGPA	Q13263	185	0
DIVENYFMRDSGSKAATDAQDANQCCT	Q13263	141	0
AAGDGTVVDCPVCKQQCFSKDIVENYF	Q13263	121	0
RLGDKHATLQKSTKEVRSSIRQVSDVQ	Q13263	275	0
EVRSSIRQVSDVQKRVQVDVKMAILQI	Q13263	289	0
YTKDHTVRSTGPAKSRDGERTVYCNVH	Q13263	199	0
SRSGEGEVSGLMRKVPRVSLERLDLDL	Q13263	484	0
TGVVAKLSPANQRKCERVLLALFCHEP	Q13263	703	0
QVSDVQKRVQVDVKMAILQIMKELNKR	Q13263	296	0
IGAPPTATEGPETKPVLMALAEGPGAE	Q13263	575	0
SRDGERTVYCNVHKHEPLVLFCESCDT	Q13263	213	0
TLDDSATICRVCQKPGDLVMCNQCEFC	Q13263	633	0
DLDLTADSQPPVFKVFPGSTTEDYNLI	Q13263	507	0
GSPGPGEGSAGGEKRSTAPSAAASASA	Q13263	31	0
RKLLASLVKRLGDKHATLQKSTKEVRS	Q13263	266	0
GHPESPPRKRLKSKGSDKDFVIVRRPK	Q13309	73	0
EILAATMKAPEKKKVDKLNAAHYSTGK	Q13356x2	232	0
THGEFKWQVKRKFKHFQEFHRELLKYK	Q13393	121	0
IQLRDFINKPVLAKEDPIRAEEELKKI	Q13393	1027	0
----------MAYKFRTHSPEALEQLY	Q13404x1	4	0
NSIIAGMPVLEVWKSKQVIVMKRSLGV	Q13423	1034	0
CDGCNGPVVGTRYKCSVCPDYDLCSVC	Q13501	141	0
ASGPSEDPSVNFLKNVGESVAAALSPL	Q13501	238	0
PPASFNNIQTAINKDQPANPTEEYAQL	Q13503	44	0
FVPSGKIMQVVDEKLPGLLGNFPGPFE	Q13510x2	116	0
SSTLSMSTHFKMLKKLVEEATFSEILI	Q13535	2247	0
PRTTEPKQPVEPKKPVESKKSGKSAKS	Q13569	78	0
LSSRFKPRVPVIKKCIDILIEKEYLER	Q13616	751	0
ELEDTLNQVMVVFKYIEDKDVFQKFYA	Q13616	454	0
DTLIKLYLGYKNKKLRVNINVPMKTEQ	Q13616	679	0
PKMYVQTVLDVHKKYNALVMSAFNNDA	Q13616	376	0
EFLQQNPVTEYMKKAEARLLEEQRRVQ	Q13616	263	0
KDKVDHIIDICFLKNEKFINAMKEAFE	Q13620	536	0
GSGDGNDDEATTSKDGGFSSPSPSAAA	Q13620	20	0
KPGSAKKLVIKNFKDKPKLPENYTDET	Q13620	203	0
LQSLACGKARVLAKNPKGKDIEDGDKF	Q13620	795	0
AKKLVIKNFKDKPKLPENYTDETWQKL	Q13620	207	0
FRAHIISDQKVQNKTIDGILLLIERER	Q13620	345	0
NTSTTPPTSAKKRKLNSSSSSSSNSSN	Q13620	58	0
KEATDEELEKMLDKIMIIFRFIYGKDV	Q13620	589	0
IDENDNKIGAETKKNCHLNENIEKGLL	Q13907x2	94	0
HRAFSVFLFNTENKLLLQQRSDAKITF	Q13907x2	121	0
WGEHEIDYILLVRKNVTLNPDPNEIKS	Q13907x2	214	0
YCYVSKEELKELLKKAASGEIKITPWF	Q13907x2	241	0
CYVSKEELKELLKKAASGEIKITPWFK	Q13907x2	242	0
LAEMCILIDENDNKIGAETKKNCHLNE	Q13907x2	87	0
TDSTTTTTRRPTKKPRTPRPVPRVTTK	Q14118	452	0
PTAVATPPTTTTKKPRVSTPKPATPST	Q14118	426	0
PAGDNVICGSYDSKLVWFDLDLSTKPY	Q14137	643	0
EDGALDDEGHSGIKKTTEEQVQASTPC	Q14137	95	0
---MAAVYSGISLKLKSKTTSWEDKLK	Q14146	11	0
LTLFFLAPELHPKKDSVFTSMFHSVRR	Q14146	1195	0
WEMVGKKKGVSGQKDGGQTESNEEGKE	Q14157	109	0
GQIGCDSNGKLNNKSVILEGDREHSSG	Q14181	268	0
KIEELGSELKEHYKIEAFTPLLAPAQE	Q14181	236	0
QKRAISTPETPLTKRSVSTRSPHQLLS	Q14181	134	0
EGINTTGRKLVATKLYEGVPLPFYQPT	Q14181	318	0
MAKERQEQEEARRKLEEQARAKTQTPP	Q14247	390	0
FGGKFGVQTDRQDKCALGWDHQEKLQL	Q14247	245	0
KSAVGHEYQSKLSKHCSQVDSVRGFGG	Q14247	110	0
HQTLKEKELETGPKASHGYGGKFGVEQ	Q14247	79	0
SNIRANFENLAKEKEQEDRRKAEAERA	Q14247	361	0
QEKLQLHESQKDYKTGFGGKFGVQSER	Q14247	266	0
FEYQGKTEKHESQKDYVKGFGGKFGVQ	Q14247	226	0
RRKAEAERAQRMAKERQEQEEARRKLE	Q14247	379	0
LPSSPVYEDAASFKAELSYRGPVSGTE	Q14247	428	0
KSAVGFEYQGKTEKHESQKDYVKGFGG	Q14247	221	0
KYRPPPQTNLLAPKLQFQVPEGLCASS	Q14289	734	0
YVVVVKNVGLTLRKLIGSVDDLLPSLP	Q14289	919	0
SEDGYRTVVQGTKKEGCTILFMMLYFF	Q14332	324	0
TGVRDYIHVVDLAKGHIAALRKLKEQC	Q14376	249	0
EYFLRPGTDPQSEKLHGKMSLEHEGLA	Q14592	117	0
LMINAIMLGCIFMKTAQAHRRAETLIF	Q14654	170	0
DLTVSGRILVVRWKAEDCRLLRISVIN	Q14657	109	0
SDEEKKARRGRSPKGEFKDEEETVTTK	Q14677x3	247	0
--------MLNMWKVRELVDKATNVVM	Q14677x3	6	0
MLKDNKKNWRRVYKSLLLLAYLIRNGS	Q14677x3	81	0
GSTIDDTISKFRRKDREDSPERCSDSD	Q14677x3	222	0
DDDRLREERKKAKKNKDKYVGVSSDSV	Q14677x3	154	0
TPQSSVKTSVPSSKSSGDLVDLFDGTS	Q14677x3	321	0
SSRFNLSKNRELQKLPALKDSPTQERE	Q14738	102	0
KLAHLKTIHTSTGKNLLVSGWWGFVRH	Q14739	532	0
YTVKYKDGTELELKENDIKPLTSFRQR	Q14739	50	0
ENDIKPLTSFRQRKGGSTSSSPSRRRG	Q14739	64	0
ARRSASASHQADIKEARREVEVKLTPL	Q14739	107	0
HIIRIGRMGAGEKKNACSVQYRRPFGC	Q149N2	290	0
CKGDLLEVKDGNLKTHPTLLENLVFFV	Q14CX7	832	0
SPEERKFSKTVQGKVQSSYLHSLLEMG	Q14CX7	944	0
AGKEAALAEVADEKMLSGLTKDLQRSL	Q15003	685	0
PHNHLYCQQYAEVKYTQGGLENLELSR	Q15006	199	0
YDVTWEEMRDKMRKWREENSRNSEQIV	Q15006	21	0
QRKRARAEKKALKKKKKIRGPEKRGAD	Q15020	613	0
VAISNPPQRKVPEKPETRKAPGGPMLL	Q15020	886	0
KTFKVDDMLSKVEKMKGEQESHSLSAH	Q15022	143	0
ETDSVSGVSKQSKKQKL----------	Q15022	736	0
LNCRKLYSLLKHLKLCHSRFIFNYVYH	Q15022	468	0
DILFTEQERGVGIKSTPVTVVLPDTKG	Q15029	182	0
TSSLKCFAETPNKKNKITMIAEPLEKG	Q15029	682	0
DIYFNPKTRKFTKKAPTSSSQRSFVEF	Q15029	359	0
ADTFGDINYQEFAKRLWGDIYFNPKTR	Q15029	341	0
RLWGDIYFNPKTRKFTKKAPTSSSQRS	Q15029	355	0
LKLNIRPLLRLVCKKFFGEFTGFVDMC	Q15029	421	0
MVSGMVKHITGSYKVTYHPDGPEGQAY	Q15046x2	398	0
PCLHMLPHLHFGLKDKETRYRQRYLDL	Q15046x2	249	0
RYLDLILNDFVRQKFIIRSKIITYIRS	Q15046x2	271	0
TQAAVRLVRGSLRKTSWAEWGHRELRL	Q15046x2	16	0
TDITLKVAGRIHAKRASGGKLIFYDLR	Q15046x2	163	0
MASVDKGESAPVRKNTRQFYDGEESCY	Q15047	1195	0
MEAEKASTSGLGIKDEGDIKQAKKEDT	Q15047	1032	0
NKGWGIRCLDDIAKGSFVCIYAGKILT	Q15047	825	0
SAIASHVAAECPSKCLVEVLIAISSLT	Q15049	255	0
DDKHIVEWNVQTCKVKCKWKGDNSSVS	Q15061	159	0
IYRRYRQFHALQSKLEERFGPDSKSSA	Q15080	68	0
-----MRLFRWLLKQPVPKQIERYSRF	Q15120x2	9	0
RLVLLFSGKRKSGKDFVTEALQSRLGA	Q15126	22	0
RLLDTSTYKEAFRKDMIRWGEEKRQAD	Q15126	74	0
GKPENEFAFNAEFKDKDFAIDIIKSTH	Q15181	211	0
RAAPFSLEYRVFLKNEKGQYISPFHDI	Q15181	22	0
TVDWFRRYKVPDGKPENEFAFNAEFKD	Q15181	199	0
PENEFAFNAEFKDKDFAIDIIKSTHDH	Q15181	213	0
PCESACTVPTDVDKWFHHQKN------	Q15181	282	0
GYLEATVDWFRRYKVPDGKPENEFAFN	Q15181	194	0
AKLNWLSVDFNNWKDWEDDSDEDMSNF	Q15185	107	0
HKRTDRSILCCLRKGESGQSWPRLTKE	Q15185	79	0
LNVTLTIRLLMHGKEVGSIIGKKGESV	Q15365	23	0
GFLVAAEIRIIPAKKYVKLRFEPVRGL	Q15392	235	0
IMTGVMTDEAEPSKLNSIGNYYKPWFF	Q15392	292	0
QRVRDIQKQVREWKEQGSKTFMCTGRP	Q15392	82	0
PGWLTVSLRVGKYKKTHKNIMINLMDI	Q15392	108	0
GWLTVSLRVGKYKKTHKNIMINLMDIL	Q15392	109	0
AVCALLFLLWVRLKGLEFVLIHQRWVF	Q15392	21	0
IRHIRADKRVNEWKTPGKKTIVKCAVN	Q15393	537	0
PERGMIFVCSATHKTKSMFFFLAQTEQ	Q15393	294	0
VILEYQPSKNMFEKIHQETFGKSGCRR	Q15393	101	0
LCEQFNSMEPNKQKNVSEELDRTPPEV	Q15393	1191	0
MDPSGQLNEYTERKEMSADVVCMSLAN	Q15393	581	0
SGVLICSENYITYKNFGDQPDIRCPIP	Q15393	259	0
ESRDKVNQLEEKTKLQSENLKQSIEKQ	Q15431	304	0
RVESEESGDEEGKKHSSGIVADLSEQS	Q15435	34	0
SLRELDLYDNQIKKIENLEALTELEIL	Q15435	134	0
YRIGKIEGFEVLKKVKTLCLRQNLIKC	Q15435	99	0
NGIEVIEGLENNNKLTMLDIASNRIKK	Q15435	275	0
TLTNLESLFLGKNKITKLQNLDALTNL	Q15435	219	0
NKLTMLDIASNRIKKIENISHLTELQE	Q15435	287	0
QSLRELDLYDNQIKKIENLEALTELEI	Q15435	133	0
TEPKQPTEEEASSKEDSAPSKPVVGII	Q15459	30	0
RVEWAKFQERERKKEEEEKEKERVAYA	Q15459	259	0
QERERKKEEEEKEKERVAYAQIDWHDF	Q15459	266	0
DMDEGSDDEEEGQKVPPPPETPMPPPL	Q15459	367	0
DSLMPEEEFLRRNKGPVSIKVQVPNMQ	Q15459	702	0
YNMANGAVIHLALKERGGRKK------	Q15459	786	0
PRWLEQRDRSIREKQSDDEVYAPGLDI	Q15459	449	0
YRVEWAKFQERERKKEEEEKEKERVAY	Q15459	258	0
RAGESLMKLVSDLKQFLILNDFPSVNE	Q15528	83	0
ALSLAVDKQFEERKKLAAYI-------	Q15645	426	0
IFKIYLSCLEELMKCQIIYPRQQLLTL	Q15645	340	0
GQLIEINSHSLFSKWFSESGKLVTKMF	Q15645	220	0
FSKWFSESGKLVTKMFQKIQDLIDDKD	Q15645	231	0
KEQCNPETRPVEKKIRSALPTKTVKPV	Q15649	52	0
RVPYCSVVCFRKHKEQCNPETRPVEKK	Q15649	39	0
RPVEKKIRSALPTKTVKPVENKDDDDS	Q15649	60	0
GEPLVHWCTQQLRKTFGLDVSEEIIQY	Q15650	22	0
FRVVKLDSSSEPFKKGRWTCTEFYEKE	Q15714	420	0
PSENHKEMAKSKSKETTATKNRVPSAG	Q15785	175	0
MRVNVDKVLERDQKLSELDDRADALQA	Q15836	42	0
ASQFETSAAKLKRKYWWKNCKMWAIGI	Q15836	70	0
--------MLIKVKTLTGKEIEIDIEP	Q15843	6	0
----------MLIKVKTLTGKEIEIDI	Q15843	4	0
TGKEIEIDIEPTDKVERIKERVEEKEG	Q15843	22	0
LRRQKKIFSKQQGKAFQRARQMNIDVA	Q16512x2	506	0
NESLSGTEFTASKKRRKH---------	Q16533	364	0
EAGPGDPLLEAVPKTGDEKDVSV----	Q16543	369	0
EKTEEDSEEVREQKHKTFVEKYEKQIK	Q16543	147	0
IVMQFILELAKSLKVDPRACFRQFFTK	Q16543	227	0
TEEDSEEVREQKHKTFVEKYEKQIKHF	Q16543	149	0
KNIPRITSDRLLIKGGKIVNDDQSFYA	Q16555	20	0
SKSSAEVIAQARKKGTVVYGEPITASL	Q16555	270	0
FALIIFFAVKTRRKMDRYDKSNILWDK	Q16625	270	0
KVNDKRFYPESSYKSTPVPEVVQELPL	Q16625	343	0
IIVAFALIIFFAVKTRRKMDRYDKSNI	Q16625	266	0
SSIPMDPEHVELVKRTMAGVSLPAPGV	Q16626	142	0
CETSGKPKTTPKRKPAKKNKSQKKNTA	Q16637	73	0
ENSRSPGNKSDNIKPKSAPWNSFLPPP	Q16637	184	0
PKTTPKRKPAKKNKSQKKNTAASLQQW	Q16637	79	0
PANLFINTEDLVLKIGDFGLARIMDPH	Q16659	168	0
AVDNDCDKRVAIKKIVLTDPQSVKHAL	Q16659	50	0
ELKSLISKSVSQEKQEKGMANLAQLEA	Q16659	574	0
NQFCEVRKDEQVEKENTYTSYLDKFFS	Q16659	621	0
SSVSQLELKSLISKSVSQEKQEKGMAN	Q16659	568	0
HAGERDKKLAAKKKTDKKRALRRL---	Q16763	212	0
KKHAGERDKKLAAKKKTDKKRALRRL-	Q16763	210	0
PGGPGGAEGPMAKKHAGERDKKLAAKK	Q16763	198	0
KHAGERDKKLAAKKKTDKKRALRRL--	Q16763	211	0
RKAHQLWLSVEALKYSMKTSSAETPTI	Q16891	577	0
SGVTAAAQSCLCGKFVLRPLRPCRRYS	Q16891	21	0
VIENAKKKEVAGAKPHITAAEGKLHNM	Q16891	321	0
QLWLSVEALKYSMKTSSAETPTIPLGS	Q16891	581	0
GDPNQLTRKGRKRKSVTWPEEGKLREY	Q2L6I0	397	0
IANGFPPGGPGGPKGMQHFPPGPGGPM	Q2L6I0	638	0
SRTTLPERPLTEVKAETRAEEAPEKKR	Q2L6I0	179	0
VLKIPQRVVHDLDKLPPREGFLESFKK	Q2M1J6	414	0
HHKLIGSVLIGSFKVDLGTVYNQPGHQ	Q2WGJ9	165	0
RFDCHHCNESLFGKKYILREESPYCVV	Q2XQU9	127	0
VQGLNCFWSYLIVKIACKAVSRGKAGK	Q32M63	324	0
DSTAVNGSITPTDKKIGFLGLGLMGSG	Q49A26	268	0
AQEQSPRKRGRPPKDEKDLTIPESSTV	Q49A26	176	0
NILQGNFKPDFYLKYIQKDLRLAIALG	Q49A26	501	0
IVNPPKDLKKPRGKKCFFVKFFGTEDH	Q49A26	39	0
DGGFRPSRVVVVAKTTRYEFEQQRYRY	Q4G0N4	76	0
REKQEKERQKQEKKAQGRKLSLRRKAD	Q4KMP7	773	0
EREKQEKERQKQEKKAQGRKLSLRRKA	Q4KMP7	772	0
ALVLLRHTLGSVEKLRSCQGMYETMEQ	Q4KMP7	569	0
PFNHSKEPLPLAVKYHLRFSYTRRNYM	Q4LE27	213	0
PWYFFIMPSYWCGKPRAVAGKEEEDSD	Q4LE27	500	0
TKVQDHSKAEDEWKAQVARGRQEAERK	Q4LE64	1216	0
AEKASYAEQLSMLKKAHGLLAEENRGL	Q4LE64	1447	0
ELQLRSEQQKATEKERVAQEKDQLQEQ	Q4LE64	696	0
TSKEVARLETLVRKAGEQQETASRELV	Q4LE64	931	0
QREQTKQVEELSKKLADSDQASKVQQQ	Q4LE64	1563	0
RRQSMAFSILNTPKKLGNSLLRRGASK	Q4LE64	2063	0
AATAAAIGATPRAKGKAKH--------	Q4LE64	2116	0
TAAAIGATPRAKGKAKH----------	Q4LE64	2118	0
RQVLEKEGESKELKRLVMAESEKSQKL	Q4LE64	1258	0
SSKSPRDWEQFEYKIQAELAVILKFVL	Q4LE64	128	0
HETLKQCQDLKTEKSQMDRKINQLSEE	Q4LE64	312	0
EAVLQLQDCSIFIKIIDRIHGTEEGQQ	Q4LE64	44	0
KELEELRQTVKQLKEQLAKKEKEHASG	Q4LE64	1097	0
AQIKELEELRQTVKQLKEQLAKKEKEH	Q4LE64	1094	0
DAALKQLEALEKEKAAKLEILQQQLQV	Q4LE64	619	0
RQSMAFSILNTPKKLGNSLLRRGASKK	Q4LE64	2064	0
FQEQLMTLKEECEKARQELQEAKEKVA	Q4LE64	850	0
TSTQALVSELLPAKHLCQQLQAEQAAA	Q4LE64	1370	0
QAAEHYKLQMEKAKTHYDAKKQQNQEL	Q4LE64	1624	0
ELEGCYEKVARLQKVETEIQRVSEAYE	Q4VCS5	464	0
SQLFAKNKESQREKEKLEAELATARST	Q4VCS5	551	0
LEEELKKKQVYVDKVEKMQQALVQLQA	Q4VCS5	602	0
LIKAVYDYWVRKRKNCRGPSLIPQIKQ	Q52LR7	183	0
LVTKRLKEHIADKKKLPILIFPEGTCI	Q53EU6	294	0
QTTSVAKIAQYKRKLMDLSHRTLQVLI	Q53H29	379	0
AGATFDLSLFVAQKMYRFSRAALWIGT	Q549C5	76	0
EPLINLDVNNPDFKAGVMALANLLQIQ	Q549M8	131	0
RNIHSSDWPKFFEKYLRDVNCPFKIQD	Q549M8	62	0
RLLHIEELRELQTKINEAIVAVQAIIA	Q549M8	218	0
AVRLEYGDNAEKYKDLVPDNSKTADNA	Q549M8	100	0
ANQTKEGLPVALDKHILGFDTGDAVLN	Q549M8	185	0
---------MFRRKLTALDYHNPAGFN	Q549M8	5	0
PEDGEEKKRMEERKAKFENLCKFMKET	Q58FF8	330	0
DEQQDNNNEKLSPKPGTGEPVLSLHYS	Q58WW2x3	546	0
ILAVLSILPAIFQKKLKQKFE------	Q5BJD5	284	0
RPVVYKYLTEKAVKWSQQVERHREHLI	Q5BJD5	185	0
FKDPLLQEPPAWFKSFLFCELVFQLPF	Q5BJF2	67	0
MLRSPYYKYEEKRKKK-----------	Q5BJF2	174	0
IPILSTFLFEDFSKASGFKGQRPETLH	Q5BJF2	125	0
FPIATYAFLKGSCKWIRTPAIIYSVHT	Q5BJF2	94	0
GLEKSQLLKEAFDKAGPVPKGREDVKR	Q5BKX5	87	0
TCGCNDLGQLGHEKSRKKPEQVVALDA	Q5GLZ8	70	0
FWEVFHELPLEKKKQFLLFLTGSDRIP	Q5GLZ8	985	0
GTDCKKQTSPQLLKSLLGIPFMQVAAG	Q5GLZ8	185	0
LTLSGAIFGWGRNKFGQLGLNDENDRY	Q5GLZ8	218	0
VRFPWRPDSKDISKGIIEARFVYVFVL	Q5H8A4	754	0
LYQPTGGQVLLDEKPISQYEHCYLHSQ	Q5HY71	532	0
RSFGAEEHEVCRYKEALEQCRQLYWRR	Q5HY71	356	0
SVNGIIFVHDLTNKKSSQNLRRWSLEA	Q5HYI8	100	0
RKLFGQESGPSAEKYSVATQLFIGGVT	Q5HYP8	109	0
KQVLQKEGALGFFKGLSPSLLKAALST	Q5JPC1	283	0
VISKTLTYPLDLFKKRLQVGGFEHARA	Q5JPC1	241	0
RDSVEGDALVNGAKLHTLSVEHQREEL	Q5JRA6	605	0
PGSASGPTGSPVVKLQDALASNAGLTQ	Q5JSZ5	1812	0
EHLNMFIQNLLWEKNVRNKDNHCMEVI	Q5JTY5	301	0
DGIITIVDSKYGLKHLTEEKPDGLINE	Q5JTY5	176	0
RQMRKEALEKRAQKRAEKKRSKLIDKQ	Q5JWF2	659	0
MDSPPIALDGPPIKVSGAPDKRERAER	Q5JWF2	338	0
PTPRPTRASAWRGKSESSRGRRVYYDE	Q5JWF2	554	0
QKRAEKKRSKLIDKQLQDEKMGYMCTH	Q5JWF2	671	0
EYQLIDCAQYFLDKIDVIKQADYVPSD	Q5JWF2	824	0
EKRAQKRAEKKRSKLIDKQLQDEKMGY	Q5JWF2	667	0
ESPQPKASRSLKVKKVPLAEKRRQMRK	Q5JWF2	637	0
RAASAAPASGARRKIHLRPPSPEIQAA	Q5JWF2	525	0
AEKRRQMRKEALEKRAQKRAEKKRSKL	Q5JWF2	655	0
KEALEKRAQKRAEKKRSKLIDKQLQDE	Q5JWF2	663	0
FGGCFGRSESPQPKASRSLKVKKVPLA	Q5JWF2	629	0
EKATKVQDIKNNLKEAIETIVAAMSNL	Q5JWF2	743	0
KRSKLIDKQLQDEKMGYMCTHRLLLLG	Q5JWF2	677	0
VAKNQMLIEEEVQKLKRYKIENIRRKH	Q5LJA9	316	0
SPCCPGWSQTPELKPSACLDLPKWYSE	Q5LJA9	239	0
PLVEKAKEKQNAKKAQETK--------	Q5LJA9	363	0
VVQDSRLDTIFFAKQVINNACATQAIV	Q5LJA9	93	0
EEPPQPQLANGALKVSVWSKVLRSDAA	Q5QPG6	21	0
CFVTLCDGHTFSPKLTEELKKQIREKI	Q5QPH3	639	0
QKSQKKAELLDNEKPAAVVAPITTGYT	Q5R371	59	0
------MASEELQKDLEEVKVLLEKAT	Q5R371	8	0
LKPISVEGSSKKVKTDTVLILCRKKVE	Q5R371	146	0
ATRKRVRDALTAEKSKIETEIKNKMQQ	Q5R371	33	0
KKVKTDTVLILCRKKVENTRWDYLTQV	Q5R371	156	0
RKRVRDALTAEKSKIETEIKNKMQQKS	Q5R371	35	0
QRIQERIAREEIKKKILYEGTHLDPER	Q5RI15x2	109	0
QPQQWVSSQVLLCKRCNHHQTTKIKQL	Q5SNT2	122	0
VLLCKRCNHHQTTKIKQLAAFAPREEG	Q5SNT2	131	0
SPLLQLLRALVSGKSTAKKVYSFLDKM	Q5SRE5	458	0
VNVALNMLGELDKKKEPLTQAVGLSTQ	Q5SRE5	1627	0
HTVGFILQLSNFMKEWHFHLPQLMRDI	Q5SRE5	1464	0
FSAFITVLQMKEMKVSDIPQYSQLVLN	Q5SRE5	1220	0
AAIRDAFLTRLQSKIEDMRIKVMILEF	Q5SRE5	908	0
HCQRVKPIIDLVHKVISTDLSIADCLL	Q5SRE5	574	0
MAPSDLLVLTKMFKEQGFGSRQTNRHL	Q5SRE5	240	0
LHSRKMLQHYLQNKNGDGLPSAVAQRV	Q5SRE5	1505	0
TIRKDLTYSCRDNKDCTVDKRQRNRCQ	Q5STQ1	245	0
LLLRLPALRSIGLKCLEHLFFFKLIGD	Q5STQ1	506	0
DHLTKHKKIHSGEKAHQCEECGKCFGR	Q5SVQ8	629	0
YCNRLTQCSSTKSKIFQCIECGRNFSW	Q5SXM1	95	0
AYLSIWTELQAYIKEFHTTGLAWSKTG	Q5T0R1	198	0
QVTTVCQALAKDPKLQQGYNAMGFSQG	Q5T0S6	133	0
ADPVVSPPTSIPFKSGEPALRTKSNSL	Q5T1M5	334	0
KEDYKREKEKVNEKPLGMAFVTFHNET	Q5T3F8	357	0
-----MNREGAPGKSPEEMYIQQKVRV	Q5T4V2	9	0
WRQKREQSPSQHGKDPASLLASELVQL	Q5T5Y3x3	879	0
VVFSRYIGEEESAKLQEDMKVKEHEDK	Q5T5Y3x3	783	0
QVDHNSYVRPPMPKKRCRDYDEKGFCM	Q5T8P6	291	0
QIDDSSLHAVITFKTRAEAEAAAVHGA	Q5T8P6	933	0
IRDSKRCRERDFLKKVHETVERGGKVL	Q5TA45	223	0
LHQTVQVDDELEIKAYYAGHVLGAAMF	Q5TA45	151	0
ANFFTSQMIKDCMKKVVAVHLHQTVQV	Q5TA45	131	0
KREMAQGLLPEAKKPRLLHGTLIMKDS	Q5TA45	475	0
GPLSRVGLEPPPGKRECRVGQYVVDLT	Q5TDE9	73	0
GKTTLIHKASEVLKSSGVPVDGFYTEE	Q5TDE9	27	0
GTIILGTIPVPKGKPLALVEEIRNRKD	Q5TDE9	150	0
GKPLALVEEIRNRKDVKVFNVTKENRN	Q5TDE9	162	0
VTFNGHKAAITTLKYDQLGGRLASGSK	Q5TDG3	114	0
LLVLPFSYVPDILKLFNEFIQLGSDVE	Q5TDG3	837	0
IKTIKAEEHNKRQKERNVTTQVSVNEI	Q5TEA6	31	0
FWKDIVAAIQHNYKMSAFKENCGIYFP	Q5TFE4	171	0
PPKAETQEGEPIAKKARSNPQVYMDIK	Q5TGA3	134	0
FRCLCTHEKGFGFKGSSFHRIIPQFMC	Q5TGA3	185	0
EVEPSDTIENVKAKIQDKEGIPPDQQR	Q5UGI3	29	0
LEDGRTLSDYNIQKESTLHLVLRLRGG	Q5UGI3	63	0
ITEDSAVTTFEALKARVRELERQLSRG	Q5VTB9	496	0
DVIPCTGEEPGEAKEREALRGAVLNGG	Q5VTB9	426	0
RDLAARNVLVTHGKVVKICDFGLARDI	Q5VTU6	823	0
GISKTGVSIQVAVKMLKEKADSSEREA	Q5VTU6	644	0
INDLPGADTSSYVKGEKLTRCKLASLY	Q5VU08	132	0
VYHELSKTELDILKLWILTKLPGEMEK	Q5VWZ2	222	0
KLWILTKLPGEMEKQK-----------	Q5VWZ2	235	0
LTDLIDEEVKSGIKKNRILIGGFSMGG	Q5VWZ2	114	0
VRRAAAERGAVELKKNEFQGELEKQRE	Q5VZE3	65	0
TVPPARPPPPLTKKTCSSCSKDILNPK	Q5VZL5	387	0
ALKLPPSQPPRLLKNKALLCKPITQTK	Q5VZL5	942	0
VPATAVRVSCSGCKKILQKGQTAYQRK	Q5VZL5	345	0
CSKNWRQVFGDEKKYWLLPIFSSLGDG	Q5W0Z9	276	0
SAPLHQNKSYFEFKIQSTGIWGIGVAT	Q5W111	70	0
LLGPSDKSQAALQKAGEVVPPAMYQFS	Q5XKP0	43	0
YLVYDQELLGPSDKSQAALQKAGEVVP	Q5XKP0	36	0
TESNQVLIKTLGTKRNSTHEGWVWSLA	Q5XUX1	220	0
NSGVLKPFSGSIQKIILNDRTIHVKHD	Q63HQ2	761	0
TPQDLEGPGRAESKESVGSRDSSKREG	Q66K74	473	0
LLKLKNLKIQRRNKCQLMASVTSHKSL	Q68CZ6	122	0
NHLLTDILADVKTKRKTLANNKLHQME	Q68CZ6	556	0
SHCDCCCKNGKGDKEGESGTSCNDLST	Q68DU8	299	0
VDSAMELLFLDTFKHPSAEQSSHIDVV	Q69YN4	16	0
VRETFGFSRPRLSKDSIRTLRLFPFSS	Q6AHZ1	1321	0
CNNESVYTLLNLTKHFTSTHCVNGNFQ	Q6AHZ1	195	0
HYKCGKCHHVCFTKGELQKHLHIHSGT	Q6AHZ1	246	0
INVPTNDLNLKFGKEKQVSSIPQDVRD	Q6AHZ1	861	0
IIFVSADRSEESFKQYFSEMPWLAVPY	Q6DKJ4	244	0
QAKEIYQEALKQAKLKKDEISVQHIRE	Q6DKK2	349	0
SLRAASCGEGKKRKACKNCTCGLAEEL	Q6FI81	244	0
IDSDELLDPEDLKKPDPASLRAASCGE	Q6FI81	226	0
WTHITIPESLRQGKVEDKWYSLSGRQG	Q6FIE9	146	0
SEEQSKSLEKPKQKKNRCFMCRKKVGL	Q6FIF0	145	0
VGSSSTSNEGGRRKEKSKRDREKDKKR	Q6GQQ9	485	0
ISADIETIGEILKKIIPTLEEGLQLPS	Q6IBN1	103	0
LIHQSLAGGIIGVKGAKIKELRENTQT	Q6IBN1	163	0
EDGKVFPKLDLLTKVPQRALELDKNRA	Q6IPU0	241	0
RANINANLQGKARKTISDRWESQLWRE	Q6NSI4	674	0
QPAKYVPPEGRPPKLDDFKSARSLGHF	Q6NSI4	738	0
PVPETFSKYSSSIKVESLLTAISEVRK	Q6NSI4	524	0
NFPALLVRILHKSKLRYYGKPDKKMIE	Q6NSI4	246	0
KVESLLTAISEVRKEIEDLQYREQKRI	Q6NSI4	537	0
VGLVLLLQDYSVKKSYPFRIQPVPVDP	Q6NSI4	305	0
QKRIAIQGIITAIKYIPHSSATESASA	Q6NSI4	560	0
MKNIVNNYSEAEIKVREATSNDPWGPS	Q6NSL9	23	0
YCYSIDLSERVALKLDQTFPFSLMRRI	Q6NTF9	213	0
SGSSAERRAAQSRKLNPVPGSYPTQSC	Q6NTF9	246	0
SDLKNLDSRIRAQKKKN----------	Q6NUM9	607	0
LDSAGKACGVSVKKGHELVNIYCPIVV	Q6NUM9	338	0
NFSDHHVIPMPLLKGTDDLNPVTSTPA	Q6NXT4x2	405	0
SVEEFVERYERPYKPVVLLNAQEGWSA	Q6NYC1x3	68	0
PCPNELDLPVPEGKTSEKQTLDEPEVP	Q6NZY4	571	0
ELVDALRAAVVDRKGPLVTLNKPQGLP	Q6P087	87	0
ETEKEIKRKAEVKKTKAGNTKEAVVHL	Q6P0N0	790	0
LTVNRKIKISNLEKEQMLTSDFKKNTR	Q6P0N0	733	0
FSDEERKYMAINQKKAYILVTPLKSRK	Q6P0N0	646	0
LKKIENQVAMSFYKHQSSPDLSSEESE	Q6P0N0	764	0
DFKKNTRLLPKLKKIENQVAMSFYKHQ	Q6P0N0	753	0
ESSNNDIFLPVKQKIQCQQEKKAPLHN	Q6P0N0	203	0
EEGNLEAVLNALDKIVEEGKVRKEPAW	Q6P1K2x2	112	0
SSHSTWPVDVSQIKQGFIVVKGHSTCL	Q6P2E9	287	0
TYESKMAFLTRVAKIQQGALELLRSGV	Q6P486	170	0
TLQSLLTPQPPLLKALYTYESKMAFLT	Q6P486	153	0
--------LYIILKKLLDFILKTGGGF	Q6P486	6	0
NGEGTRAEICELLKDSQFLAPDVTSTQ	Q6P4R8x2	630	0
AAAASANAKSRRPKEKREKERRRHGLG	Q6PCB5	161	0
FKVAAIQQILGKYKEAVAQYQMIIKKK	Q6PGP7	649	0
QLLAWQGLANLYEKYNHINAKDDLPGV	Q6PGP7	86	0
GATANRFQSGSRRKAAQRSAPSRATAL	Q6PI47	321	0
HGTVKAICIPEGAKYLKRKDIESIRNF	Q6PI48	377	0
QENPKMPTGEIEIKVKTAELLNACKKL	Q6PI48	142	0
QRYILATLLKEDVKMLSHLLQALDYGA	Q6PI48	562	0
GSSGGGYGASKKKKASASSFAQGISME	Q6PI98	44	0
TGPVEKAAKPLPFKDPNFVHSGHGGAV	Q6PI98	84	0
FVHSGHGGAVAGKKNRTWKNLKQILAS	Q6PI98	101	0
GHEHTLSNLEFAQKVEPCNDHVRAKLS	Q6PII5x2	184	0
FLLQSRMANADLVKYGLADVVENPGII	Q6PIJ6	374	0
FKTAKEQLWVDQQKKYHQPQRASGSSY	Q6PIW4	308	0
DPRQPVADDTCLEKLLDWFKTVTEGES	Q6PJG6	31	0
AFQATLRWLLSSPKTPGCSDLGPLIPQ	Q6PJG6	483	0
SPCKAFPNCKFAEKCLFVHPNCKYDAK	Q6PJT7x4	468	0
EETYSPFFRNNSEKMSMEDENFRKRKL	Q6PJT7x4	249	0
RKLPVVSSVVKVKKFNHDGEEEEEDDD	Q6PJT7x4	273	0
REFLFSLPDKEARKEILKIHTRDWNPK	Q6PL18	605	0
TKFFEDLILKQAAKPPISKKKAVLQAL	Q6PL18	943	0
DSRKTTACTELRDKIACNGDASSSQII	Q6PL18	1267	0
TPDLDKWEEIKKLKASLWALGNIGSSN	Q6R327x3	924	0
RNFVLVLSPGALDKCMQDHDCKDWVHK	Q6SZW1	628	0
RFADTHSLKTLFTKCKNFALQTFEDVS	Q6TFL4	186	0
KFFEEDGSLKEVHKINEMYASLQEELK	Q6UWZ7	214	0
IPEASPASTPQIIKHKALDLDDRWQFK	Q6UWZ7	345	0
SKMSSPETDEEIEKMKGFGEYSRSPTF	Q6UWZ7	396	0
VVANLGMSEQLGYKTVSGSCMSTGFSR	Q6UWZ7	180	0
GPFLLTHLLLPCLKACAPSRVVVVASA	Q6UX07	158	0
VSSQIGFNCSWCSKLQRCSSGFDRHRQ	Q6UX71	351	0
DMLGGPGIESQCRKVDIIADAAYSIFQ	Q6YN16	220	0
SSVGLFGAETQQSKVAPSSAASRPVLS	Q6ZNF7	95	0
VRCIKPNEDKVAGKLDENHCRHQVAYL	Q6ZNK5	406	0
AGDVTYSVEGFIDKNRDFLFQDFKRLL	Q6ZNK5	328	0
KNSMVALVENLASKEPFYVRCIKPNED	Q6ZNK5	388	0
QHGLQGDVAFGHSKLFIRSPRTLVTLE	Q6ZNK5	484	0
TDKTMEFGRDFRIKHYAGDVTYSVEGF	Q6ZNK5	312	0
VTMTSNPITWGQIKKTTQEAEKLLERQ	Q6ZRD3	72	0
VPPPPEKSLIGMTKVKVGKEDSSSAEF	Q6ZRJ8	221	0
EKIGDGMNAYVAYKVTTQTSLPLFRSK	Q6ZRJ8	166	0
ADYTSETLNLANPKIFRDLSKPMGAQT	Q6ZS81	2591	0
--------MAAVEKRRQAVPPPAGFTD	Q6ZTW0	6	0
MEAPAPASNPSGRKKPERSEDALFAL-	Q6ZVM7	495	0
VMDDIEVWLRTDLKGDDLEEGVTSEEF	Q6ZVM7	447	0
EICDIINETEEGPKDAIRALKKRLNGN	Q6ZVM7	48	0
ETEEGPKDAIRALKKRLNGNRNYREVM	Q6ZVM7	55	0
GNPFSTPVGQCLEKATDGSLQSEDWTL	Q6ZVM7	19	0
TSEEFDKFLEERAKAAEMVPDLPSPPM	Q6ZVM7	469	0
VSFEDTEATQVYPKLYLSPRIEHALGG	Q6ZWH1	227	0
PQYGENMEIYAGKKNNWNLASWNPSNP	Q6ZWH1	106	0
EPQYGENMEIYAGKKNNWNLASWNPSN	Q6ZWH1	105	0
SSVEGKKIPTESVKEIRGESRQTQIVK	Q6ZXV5	848	0
HGWQKISTKSVFKKLSWICLSMVILTH	Q6ZXV5	404	0
GNKVITLRSPLQIKNHFSIAFIIYKFV	Q709C8	2548	0
LKLVSTSVTIRENKNIPEILKIQIIGL	Q709C8	547	0
PPSVSENVLKISVKEQGLFHKKDSANQ	Q709C8	3692	0
KPGRKRKKHKKHFKKPFKGLDRSKDKP	Q709C8	161	0
ADFRDIILFSFKKKNIFTKNKVQLKIS	Q709C8	2808	0
VEGAKKEGAAGFFKGIGKGLVGAVARP	Q709C8	3553	0
AVTVKASYRASEQKLRVELLSASSLLP	Q70J99x3	926	0
VLPGNIVSALLMDKIGRLRMLAGSSVM	Q7L0J3	621	0
GQYFNDKFIGLRLKSVSFEDSLFEECY	Q7L0J3	522	0
VIGRALGISHAKDKLVYVHTNGPKKKK	Q7L2E3x2	101	0
PDKQEALIESLCEKLVKFREGERPSLR	Q7L2H7	89	0
SEEDQAAELRAYLKSKGAEISEENSEG	Q7L2H7	23	0
EDQAAELRAYLKSKGAEISEENSEGGL	Q7L2H7	25	0
EALVDCKKSDAASKVMVELLGSYTEDN	Q7L2H7	183	0
LLRLLYEALVDCKKSDAASKVMVELLG	Q7L2H7	177	0
NTPVRYTVYCSLIKVAASCGAIQYIPT	Q7L2H7	129	0
FVIDAVRTKMVYCKIDQTQRKVVVSHS	Q7L2H7	324	0
ELIHDLLTIFVSAKLASYVKFYQNNKD	Q7L2H7	248	0
NEEGLALLQEEIDKMVETTELMTGNIQ	Q7L2Z9	164	0
KKKQKDPQDILEVKERVEKNTMFSSQA	Q7L590	695	0
YALCHCLPVLSTDKFKTDFYDQCNDVG	Q7L5N1	274	0
EEKIIIDKEYYYTKEEQFKQVFKELEF	Q7L5N1	108	0
EGRPVQVIGALIGKQEGRNIEVMNSFE	Q7L5N1	75	0
MNSFELLSHTVEEKIIIDKEYYYTKEE	Q7L5N1	97	0
IESPLFLKLNPMTKHTDLPVSVFESVI	Q7L5N1	159	0
LTLPMEAGLVEFTKISRKLKLDWDGVR	Q7L5N7	348	0
YLDLQTCHVFSLPKEVQTTPSTASNKV	Q7L5N7	516	0
IEDLVNIEMFLTAKEVEESLERRETAT	Q7L5Y9	164	0
PEYAPISVRVELTKLQANTNLWNEYRI	Q7L775	509	0
KEFERHFKDLRFIKKDLELFSNPFNFK	Q7L775	482	0
KQGVVALPKDRLKKFPELKFKYVEEEQ	Q7RTS9	621	0
VLEIIKQGVVALPKDRLKKFPELKFKY	Q7RTS9	616	0
SSRIGDLPKNEYLKKLSGTESISENDP	Q7RTS9	18	0
ICGGPGVSDAYYCKECTIQEKDRDGCP	Q7RTV0	73	0
VKNMYPPPSFPTNKAATVKSAGATPAE	Q7Z3K3	883	0
MVVGIDVCKDALSKDVMVVGCVASVNP	Q7Z3Z4	631	0
IIVYRAGVGDGQLKTLIEYEVPQLLSS	Q7Z3Z4	701	0
VPANPASVSTVPSKLPTSSKPPGAVPS	Q7Z434	325	0
VPTTLMPVNTVALKVPANPASVSTVPS	Q7Z434	311	0
ENVNIYYGTQHKMKYKAPTDYCFVLKH	Q7Z5R6	373	0
PEPLSQEEEEAQAKADKIKLALEKLKE	Q7Z5R6	159	0
SQILYSSKLYRFFKYIENRDVAKTVLK	Q7Z5Y7	297	0
EFYREQRRLKEEEKKKSKLDEFTNDFA	Q7Z6E9	653	0
PGEAREDGPEGLDKGLDNDAEGVWSPD	Q7Z6U7	41	0
GVGLKYSASTPVRKPRPGQQDGKEGSQ	Q7Z7A1	1179	0
LTDQKSKLDQVLSKVLAAEERVRTLQE	Q7Z7A1	1995	0
DLIYKAKPKDPFLKKYCNPKKIQGLEL	Q7Z7A4	249	0
YLMHNYPAFMMEMKHVFEDPQRREVAK	Q86TG7	155	0
QSEENNNLQSQVQKLTEENTTLREQVE	Q86TG7	36	0
KKRSRSHNKSRDRKRSRSRDRDRYRRR	Q86U06	74	0
EAEKLKELQNEVEKQMNMSPPPGNAGP	Q86U42	145	0
SITSKVQELQNLLKGKEEQMNTMKAVL	Q86UP2	870	0
SEQPNKDVVEQMEKCIQEKDEKLKTVE	Q86UP2	735	0
VEELKKVIHEKDGKIKSVEELLEAELL	Q86UP2	809	0
KMASGHAFQPDLVKRIRDAIRMGLSAR	Q86V21	601	0
LGLSEEKATYFSEKWKQNAPTLARWAI	Q86VX2	112	0
QIRVRKPFKCRCGKSYKTAQGLRHHTI	Q86VZ6	214	0
HVDTIQFLVSNGLKIDICNHQGATPLV	Q86W74	100	0
GDLEQVGRFIRTRKVSLATIHPSGLAA	Q86WC6	54	0
LCNDRVINSIPLAKQVSSRGGKSKKLS	Q86XR8	334	0
AVVANVQLVLHLMKQHSKALCNDRVIN	Q86XR8	315	0
AACVYFGIAASLVKMGRLEGWEVFAKP	Q86Y39	126	0
SQYQQALEEIERLKKQCSALQHVKAEC	Q86YD6	95	0
MEKSQIRSQCEELKTEVEQLKSTNQQT	Q86YD6	166	0
IKVLQQRILEMNDKYVKKETCHQSTET	Q86YD6	48	0
GAVWKALFGKEADKLEQANDDARTFYI	Q8IUR0	104	0
LATLPFLSTVVTDKLFVIDALYSDNIS	Q8IUX1	123	0
CTRADGGDIHIHKKKSQQVFASPSKHP	Q8IUY4	206	0
SESEDTLSSSERSKGSGSRPPTPKSSP	Q8IV63	96	0
AIPTCMGFGVHQDKYRFLVLPSLGRSL	Q8IV63	253	0
QLLTQQQAGKPQPKEALGNKQLAFQQQ	Q8IVH2	169	0
RLSWTTHAKERAFKQQFVNYATEKLRM	Q8IWA4x3	532	0
QRDEKVLELEKEIKCLQEESVVQCEEL	Q8IWJ2	816	0
LQETVSKEAELREKLCSIQSENMMMKS	Q8IWJ2	1410	0
YRKSKALSDLGRYKKAYDAVAKCSLAV	Q8IWR0	140	0
RLKHRGSSLHPFRKGLQEKDKVWLLRE	Q8IWU5	687	0
SGDYKLSLAGRRKKLFKKKYKASYVRS	Q8IWU5	521	0
WLLREQKRKKKLRKLLKRLQNNDTCSM	Q8IWU5	709	0
ILQMFDTVKRLREKSCLIVATTSGSES	Q8IWV7	991	0
CLKQKNTVVRYPRKRNSLIELPDDYSC	Q8IWV7	1590	0
NRMDYLQVGVTSQKTMKLIPASRHRAT	Q8IWZ6	19	0
IAKITEGVSDTNSKSWANHENKTVNKI	Q8IX04	172	0
SDPKSFAHCASVYKHHYMDGQTPCLFV	Q8IXI1	509	0
NHLGYQFVQRVFEKHDQDRDGALSPVE	Q8IXI1	315	0
FGHPLAPQALEDVKTVVCRNVAGGVRE	Q8IXI1	230	0
DVSEEATIEKIRTKWIPLVNGGTTQGP	Q8IXI1	96	0
DECLSHEEFLGVLKNRMHRGLWVPQHQ	Q8IYU8	392	0
VMFEQMERKTSVKKLTKKDIEDTLSGI	Q8IYU8	126	0
FSLAHRPVRLAEFKRAVKVATGQELSN	Q8IYU8	351	0
ENISATLGVDFQMKTLIVDGERTVLQL	Q8IZ41	581	0
EEEMDQRIQAAEHKTRKDEKRKAEEAL	Q8IZ41	219	0
ADGVLLLYDVTCEKSFLNIREWVDMIE	Q8IZ41	627	0
IEAYVEHFTQEQLKKVILPQVLLGLRD	Q8IZE3	374	0
AIVEKIEEEVEKCKQRKNNKKVRVTVK	Q8IZH2	1068	0
HGPQCHSENEAKEKAALFALQQLGSLG	Q8IZH2	1496	0
HGEDTIAKVKGLVKPPLKRSRSAPDGG	Q8IZQ1	2484	0
EPFLPPLKPDYCVKQAMKAILTDQPMI	Q8IZV5	274	0
VDLETIRKNISKHKYQSRESFLDDVNL	Q8IZX4	1580	0
GLNTDELGQKEEAKNYYKQGIGHLLRG	Q8N0X7	43	0
KDEQTKEVKEAKKKDK-----------	Q8N0X7	664	0
WLYPLVPDRSPVLKCTAGAYMFPDTML	Q8N0X7	287	0
NVRGEKDEQTKEVKEAKKKDK------	Q8N0X7	659	0
KDVRHKGKRGKRAKDTSSEEVNLSHIV	Q8N0X7	390	0
VANCVGKELAPHVKKHGSKLVPESLKK	Q8N0X7	514	0
LATSLQNDLQEVPKLYPEFPPKDMCEK	Q8N0X7	112	0
HIVPCEPVPEEKPKELPEWSEKVAHNI	Q8N0X7	414	0
KKHGSKLVPESLKKDKDGKSPLDGAMV	Q8N0X7	527	0
TLQNVRTRLEILEKGLATSLQNDLQEV	Q8N0X7	97	0
EPAEIKIIREAYKKAFLFVNKGLNTDE	Q8N0X7	22	0
NQEGAANVNVRGEKDEQTKEVKEAKKK	Q8N0X7	651	0
QNEGPATESEAPLKEDGLLPKPLSSGG	Q8N163	616	0
AVKVQTLSNQPLLKSPAPPLLHVAALG	Q8N163	123	0
LTPLQLEIQRVVEKADSWVEKEEPAPS	Q8N163	909	0
NLSLHGIVEDRRPKERISFEVMVLAEL	Q8N163	530	0
PAPPLLHVAALGQKQGILGAQPQLIFQ	Q8N163	138	0
AEAEETARTAERQKSQLQRLLQELRRR	Q8N163	882	0
AHGSGKSARHTPAKSRSRSHRRSRSRS	Q8N1H4	36	0
RSASRSGSAHGSGKSARHTPAKSRSRS	Q8N1H4	28	0
GSAAAALDADCRLKQNLRLTGPAAAEP	Q8N2K0x2	37	0
EEIAQINLERKAQKKKKSEDGSKNSRQ	Q8N2Z9	114	0
GMYPLDQSEYNNLKSAIEKLTLNDSSV	Q8N442	373	0
VLSTYTVNDLSMMKYYYECVLFVVRKP	Q8N4J0	395	0
AQVRRLVEEVTDDKTLPKLERKRLQVE	Q8N4P3	93	0
PPDTLEMRVRDGSKIRNLLGLALGRLE	Q8N5L8	35	0
SGTPCREFWSRFRKEKEPVVVETVEEK	Q8N5N7	32	0
KEKEPVVVETVEEKKEPILVCPPLRSR	Q8N5N7	45	0
DAKIVDVIVGKDEKGRKIPEYLIHFNG	Q8N5Y2	45	0
HVVKAPEEPPKEFKIWKSNYVPPPETY	Q8N6N3	98	0
SLKFKSRVPQTWSKRLYGVYDNEKKLQ	Q8N7P1	285	0
NTLTCCVSPNASPKLGRRAGSAELYCA	Q8N7R7	16	0
LFITEFPKPEFMSKSLEELQIGTYANI	Q8N7V9	200	0
KSALVQIYELEEHKIETWREVYLQDSF	Q8N7V9	122	0
FPKRPKHMLVVEAKFDGEQLATDPVDH	Q8N960	33	0
SQISVKISCCPRLKILRLEENCLELSM	Q8N9N7	179	0
GYDKYMERFTATKKKFA----------	Q8N9N7	236	0
FLIVDPIEEGEKVKAEISFVLCKDHVR	Q8N9N8	81	0
GDFLIVDPIEEGEKVKAEISFVLCKDH	Q8N9N8	79	0
--MSQATKRKHVVKEVLGEHIVPSDQQ	Q8N9N8	12	0
LYMRLTGTAIDCYKYLEPLYNDYRKIK	Q8NAV1	118	0
HCQKLFVYDLHAVKNDFQIWRLICGRI	Q8NBM4	49	0
KAVFYAEFQNIRYKGESVQGALILAEL	Q8NBN3	286	0
PSTLTDKWYGESQKLAAAVFSLAIKLQ	Q8NBU5	172	0
RLTIFGAVTYFTIKWMVDAIDPTRKQK	Q8NBU5	35	0
QKQAEKLMKQIGVKNVKLSEYEMSIAA	Q8NBU5	65	0
CRFINLQPSTLTDKWYGESQKLAAAVF	Q8NBU5	165	0
VDAENCAVCIENFKVKDIIRILPCKHI	Q8NC42	277	0
LKTAATSVWETRIKLLCCCIGKDDHTR	Q8NCG7	198	0
GPDKVMKVMGSGPKESALKALNSDMPL	Q8ND04x2	876	0
ALIRRMNQLSLLEKEHDLERRYELLNR	Q8NDI1	1141	0
ATGNDSCGVEADTKYNDTDRCWGPLRR	Q8NE00	191	0
AEAASKWAAEKLEKSDESNLPEISEYE	Q8NEY8	243	0
AQLSLIRDIRRRGKNKMAAQNCRKRKL	Q8NF22	682	0
ESVVAIANSLHNSKDLSKDQHGRNCLL	Q8NF50	835	0
NVALAIAGNNFNLKTSGIVLSSLPYKQ	Q8NF50	1271	0
SQNSSSCSSFQDQKIASMFDLTSEYRQ	Q8NF50	1142	0
--MEEIYAKFVSQKISKTRWRPLPPGS	Q8NFH3	12	0
ADSGLREPQEDSQKDLENDPSVNSQAQ	Q8NFQ8	15	0
ADAHLGSSSVALPKEASDGTGASQEPP	Q8NFQ8	141	0
LFLPCISRKLKRIKKGWEKSQFLEEGM	Q8NFT2	462	0
LPAVVFLHGLFGSKTNFNSIAKILAQQ	Q8NFV4	79	0
IRQLPSIEPGNLLKDLFETLKSRNCAI	Q8NG08	635	0
GDKPYIAPSDLERKHLDLKEVAIKQFR	Q8NHH9	417	0
EETYANFIKHNDGKNIFYAARTPATLF	Q8NHH9	466	0
QQSKVVNLGVLAQKSDFCLKLEEGLVN	Q8NI36	824	0
DFCLKLEEGLVNNKYDTALNLLKESGP	Q8NI36	839	0
SAFARNKEIVHTFKGHKAEIHFLQPFG	Q8NI36	159	0
REAACARKFRDLLKGHPFFYVPEIVDE	Q8NI60	423	0
QIGMFLGKVQGQDKHEEYFAENFGGPE	Q8NI60	63	0
LECDYQREAACARKFRDLLKGHPFFYV	Q8NI60	417	0
ILGDTIMVAKGLVKLTQAAVETHLQHL	Q8NI60	17	0
ARQAKARPENKQHKQTLSEHARERKVP	Q8NI60	194	0
GLTAEDIEKARQAKARPENKQHKQTLS	Q8NI60	185	0
DNESQTTSSSNNEKPGEQEKEEDIAVL	Q8TAF3	621	0
GKTLISASSDTTVKVWNAHKGFCMSTL	Q8TAF3	100	0
KDTNNNVAYWDVLKACKVEDLGKVDFE	Q8TAF3	391	0
KKNAKKGPSTPYTKSKRGHREEEQEDL	Q8TAQ2	326	0
EVNDDKNPVSRRKKISAKTLTDEVNSP	Q8TAQ2	271	0
KKDEEKGKEGDSEKESEKSDGDPIVDP	Q8TAQ2	808	0
TVNTKKDSESAPVKGGTMTDLDEQEDE	Q8TAQ2	373	0
IEEEAKEKTSEAPKKDEEKGKEGDSEK	Q8TAQ2	795	0
LKEVVESEGERKTKVERDIGEGNLSTA	Q8TAQ2	848	0
RSPSPSPTPEAKKKNAKKGPSTPYTKS	Q8TAQ2	314	0
RVEGQATDEKKEPKEPREGGGAIEEEA	Q8TAQ2	773	0
AAAKSALEEFSKMKEEVPTALVEAHVR	Q8TAQ2	704	0
SEKSDGDPIVDPEKEKEPKEGQEEVLK	Q8TAQ2	823	0
DEARVEGQATDEKKEPKEPREGGGAIE	Q8TAQ2	770	0
CEGHLPWPNGICTKCQPSAITLNRQKY	Q8TAT6x2	207	0
IGTQNSLELLEDPKAEVVDEIAAKLGL	Q8TAT6x2	292	0
PPVKHMSFHAYIRKLTGGADKGKFVAL	Q8TAT6x2	170	0
CMALVRDECLLPCKDAPELGYAKESSS	Q8TAT6x2	404	0
FHAYIRKLTGGADKGKFVALENISCKI	Q8TAT6x2	177	0
PSSEMETSVPPGFKVFGAPNVVEDEID	Q8TAT6x2	98	0
EHCIEYVRMLQWPKEQPFGEGVPLDGD	Q8TBC4	260	0
GDTGDWEGRWNHVKKFLERSGPFTHPD	Q8TBC4	42	0
NAVIAAVCATEVFKIATSAYIPLNNYL	Q8TBC4	330	0
DTGDWEGRWNHVKKFLERSGPFTHPDF	Q8TBC4	43	0
PAALGKPVRDVAAKAVPTPDRPRLLAS	Q8TBF2x6	158	0
GDYFAGELYLDESKQLYKELGFKRYNS	Q8TBF2x6	127	0
NLEENEIVDVPVEKLAAMPALRSINLR	Q8TCA0	139	0
WPKKAIQESNDTNKGKVNFKGADMNGL	Q8TCD1	49	0
GLPTKGPTEICDKKKD-----------	Q8TCD1	74	0
EIFNNEEHEYASKKRKKDHFRNDTNTQ	Q8TCJ0	66	0
HVAKILTFPEKVNKANINFLRKLVQNG	Q8TCW4	34	0
LLKAKYELLNAGYKKCDEYIEALNTGK	Q8TCW4	358	0
ANLIKLGDYGLAKKLNSEYSMAETLVG	Q8TD19	200	0
IDERGRLLTFGCNKCGQLGVGNYKKRL	Q8TD19	625	0
ICFMSHHQEELVPKQPQKRKPQEQLLE	Q8TD20	587	0
AVRDHQMASTGGTKVVAMGVAPWGVVR	Q8TD43	182	0
RNLLDQASHSAGTKAPALKGGAAELRP	Q8TD43	487	0
QASHSAGTKAPALKGGAAELRPPDVGH	Q8TD43	492	0
PPGLVGYVMVTEEKKVSMGKPDPLRDS	Q8TDP1	89	0
LLENPKMELHIPQKRRTSMSEGIKQLL	Q8TDR2	493	0
VDSSKKEPRWNFWKYLVNPEGQVVKFW	Q8TED1	168	0
DDKHTLLAKNAQQKKSLSLGPSAAEIN	Q8TEL6	274	0
AVQFTETFLTERDKQSKWSGIPQLLLK	Q8TEL6	67	0
AVLNTDRSLVCDGKRGLLTRLLQVMKK	Q8TEL6	511	0
LMRPTISIRGQKLKISDEMSKDCLSIL	Q8TEL6	157	0
EFKLIPGLNNLFDKLIWRKHSASALVL	Q8TEL6	426	0
KRGLLTRLLQVMKKEPAESSFRFWQAR	Q8TEL6	524	0
LEHILYCIVDSECKSRDVLQSYFDLLG	Q8TEL6	574	0
AIAYAGLLGTIELKLDLVLLGAVAAVS	Q8TEQ8	507	0
CQENRPSIPYAFSKFLLPIVVRYLADQ	Q8TF05	130	0
ANDRVPNVRVLLAKTLRQTLLEKDYFL	Q8TF05	887	0
KPKVVTVLKRNKKKEEKKGKGLMTARG	Q8WTQ4	66	0
DMAYERKLKSLMEKSTEPKMETMRMLK	Q8WTQ4	196	0
PLKFYTHLYKTLFKLHAGATNEGVEIV	Q8WTT2	590	0
KYQTDLYERERSKKRDRSRSPKKSKDK	Q8WUA2	473	0
VQTPGCLECQGLTKKKWRQ--------	Q8WUI4x8	1009	0
NAITHPEIRKEMMKETFKYFLRGYRYV	Q8WVC6	97	0
LDIPLLFETKKLLKYMKHTVVVYCDRD	Q8WVC6	125	0
YVILDIPLLFETKKLLKYMKHTVVVYC	Q8WVC6	122	0
RYVILDIPLLFETKKLLKYMKHTVVVY	Q8WVC6	121	0
RVMYSMANCLLLMKDYVLAVEAYHSVI	Q8WVT3	559	0
DLMLRFLGEKAAAKRQVLNADSVEQSF	Q8WVT3	368	0
KNVLLTGATGFLGKVLLEKLLRSCPKV	Q8WVX9	24	0
VAIVRPSIVGASWKEPFPGWIDNFNGP	Q8WVX9	237	0
FDRLRDENPDFREKIIAINSELTQPKL	Q8WVX9	78	0
RSPRMMKTITRLHKAMVFLEYFTSNSW	Q8WVX9	386	0
IDEVVYPPPVDPKKLIDSLEWMDDGLV	Q8WVX9	176	0
NVNMLMNQLNPEDKKTFNIDVRQLHWA	Q8WVX9	418	0
TGVLPERQKLLGLKVKGKPAENDVKLG	Q8WVY7	49	0
KIRPFMKAHLNRDKDKELLKLTQYLKE	Q8WVY7	280	0
LDLNHKYWERYLSKKQGQ---------	Q8WVY7	314	0
MNPQNGLKIRPFMKAHLNRDKDKELLK	Q8WVY7	273	0
VFWGIVFFDGCEKKKWGILLIVLLTHL	Q8WW43	184	0
KSEPVDQRRHTAGKAIVDSRSAQPKET	Q8WWK9	350	0
NVSTTPYLQSVKKKVQFDGTNSAFKEL	Q8WWK9	606	0
QVQEGTKVLKLKTKMADKENMKRPAES	Q8WWK9	77	0
KRPAESKNNTVVGKHCIPLKPSNELTN	Q8WWK9	98	0
REKLMHLFTSGDCKAYSPEDLEERKNS	Q8WXD5	92	0
VETMNEGDHRVREKLMHLFTSGDCKAY	Q8WXD5	81	0
ESGYKPLVGREDSKPHSLRGDSIKQEE	Q8WXE1	279	0
NRWSFEGMDRWIKKIEEHAPGVPKILV	Q8WXH6	111	0
HCDVPGLHCRLQAKTLAELEDIFTETA	Q8WYR1	221	0
LNMNGYFHEAYFKKHKFNTVPGVQLRN	Q8WZA1	519	0
DTELNRRRRRFCSKVEGYGSVCSCKDP	Q8WZA1	271	0
PLELEPEAKKLCAKGSGPSRRCDSDCL	Q92466	40	0
SKGGDIMLWNFGIKDKPTFIKGIGAGG	Q92466	144	0
MDGKELWNLRMHKKKVTHVALNPCCDW	Q92466	243	0
FSPDGARLLTTDQKSEIRVYSASQWDC	Q92466	309	0
AAPGAAGSRRADKKPARGQKPEQRSHK	Q92522	160	0
AALSPSKKRKNSKKKNQPGKYSQLVVE	Q92522	41	0
NNNKDLYVLRYEYKDGSRKLLVKAITV	Q92530	72	0
CSNLFEELTKLLSKNAFPVSGQLYTTH	Q92538	561	0
LPLVYLGYYFGFRKQPYDNPVRTNQIP	Q92544	474	0
IANYEACLKEEVEKRKKFKIDDQRRTH	Q92560	656	0
EDDVQNTNSALRYKGKGTGKPGALSGS	Q92560	419	0
FLEGGLLIGGSDNKLIYRHYATLYFVF	Q92572	62	0
EIPRNINIGDISIKVPNLPSFK-----	Q92572	185	0
STRMHEPQMFLGEKDWHPENQNLSQVS	Q92681	150	0
CPIKPSDSDRIEPKAVKALKASAEFQL	Q92681	51	0
SGPQGRLPEDVLLKELELVQNAFFTDP	Q92696	210	0
WTAGDVQKECVLLKGRQEGWCRDSTTD	Q92696	335	0
GKIGIFESPTGTGKSLSLICGALSWLR	Q92771	69	0
RLDLTEKDYEILFKSINGILFPGGSVD	Q92820	88	0
KKFFNVLTTNTDGKIEFISTMEGYKYP	Q92820	224	0
SVDLRRSDYAKVAKIFYNLSIQSFDDG	Q92820	112	0
YKYPVYGVQWHPEKAPYEWKNLDGISH	Q92820	247	0
QQEQLSLQQTIIDKLKSQLLLVNSTQD	Q92844	57	0
ILSPATSEAVCQEKFNMEFRDNPGNFV	Q92844	268	0
PIASAIQNLKTTDKTKPSNLVNTCIRT	Q92844	308	0
ICMLAKAQKDHLSKLNIPDTATETQCS	Q92844	165	0
NFELLILVVSFLKKLSIFMENKNDMVE	Q92845	329	0
KDDYKKQKETELNKVIAQLSECEKHKE	Q92878x2	988	0
NIESLAHALVEIIKSRSQQRNFQLLVI	Q92878x2	1260	0
KEKACEIRDQITSKEAQLTSSKEIVKS	Q92878x2	236	0
LMNDFAEKETLKQKQIDEIRDKKTGLG	Q92878x2	433	0
TLRQVRQTQGQKVKEYQMELKYLKQYK	Q92878x2	210	0
HNLSKIMKLDNEIKALDSRKKQMEKDN	Q92878x2	279	0
--MLIFSVRDMFAKMSILGVRSFGIED	Q92878x2	12	0
DELTSLLGYFPNKKQLEDWLHSKSKEI	Q92878x2	580	0
TLKQKQIDEIRDKKTGLGRIIELKSEI	Q92878x2	442	0
LQNEKADLDRTLRKLDQEMEQLNHHTT	Q92878x2	526	0
PLWNHLLNYYKEQKVLVEGPLNNLRES	Q92900	907	0
GSHIVNHLVRAKCKEVTLHKDGPLGET	Q92900	166	0
GDHCQLGPVVMCKKAAKAGLSQSLFER	Q92900	685	0
RPLSLIQGPPGTGKTVTSATIVYHLAR	Q92900	509	0
GQANGPAAGRGTPKGKTGRGGRQKNRF	Q92900	1023	0
TSYLNRTEAANVEKITTKLLKAGAKPD	Q92900	786	0
VEVTHNFQVDFVWKSTSFDRMQSALKT	Q92900	427	0
EAANVEKITTKLLKAGAKPDQIGIITP	Q92900	793	0
DNITVRWDLGLNKKRIAYFTLPKTDSG	Q92900	340	0
HKLLGHEVEDVIIKCQLPKRFTAQGLP	Q92900	467	0
LETHDRKSEDKLAKATRDSCKTTIEAI	Q92905	302	0
SEDKLAKATRDSCKTTIEAIHGLMSQV	Q92905	309	0
LAAKPWTKDHHYFKYCKISALALLKMV	Q92905	53	0
DEGPSEYQTIPLNKIEDFGVHCKQYYA	Q92905	210	0
SGGNLEVMGLMLGKVDGETMIIMDSFA	Q92905	84	0
AVVIDPTRTISAGKVNLGAFRTYPKGY	Q92905	180	0
TIEAIHGLMSQVIKDKLFNQINIS---	Q92905	324	0
RGSFMLGLETHDRKSEDKLAKATRDSC	Q92905	295	0
RMPTTQETDGFQVKRPGDLNVKCTLLL	Q92925	289	0
IQEAIKKPLTQKRKLRIYISNTFSPSK	Q92925	193	0
KKHWLWTRKCFVCKMYTARWVTNNDSF	Q92966	358	0
ETFVYEMESHAIGKKPENSADMIEEGE	Q92966	166	0
KSQEAQVLKQLAEKREHEREVLQKALE	Q93045	109	0
NKRASGQAFELILKPPSPISEAPRTLA	Q93045	59	0
GMKYEDAVQFIRQKRRGAFNSKQLLYL	Q93096	136	0
PSNQIVDDWLSLVKIKFREEPGCCIAV	Q93096	89	0
PVLVALALIEGGMKYEDAVQFIRQKRR	Q93096	125	0
RVCEATYDTTLVEKEGIHVLDWPFDDG	Q93096	60	0
PQPEPSDPDAQTIKEEDIVEDGWTIVR	Q969E8	175	0
AEDPDDYDDGFSMKHTATARFQRNHRL	Q969G3	189	0
IIGGMWRDLTDEEKQEYLNEYEAEKIE	Q969G3	112	0
SGITIPKPPKPPDKPLMPYMRYSRKVW	Q969G3	68	0
QQNGEEGTSTPEDKESGQEGVDSMAEE	Q969G3	367	0
NSRVTASSGITIPKPPKPPDKPLMPYM	Q969G3	61	0
HYKTDWHRYNLRRKVASMAPVTAEGFQ	Q969S3	35	0
GVGKICLWCNEKGKSFYSTEAVQAHMN	Q969S3	313	0
DKRDPEFVFYDQLKQVMNAYRVKPAVF	Q969V3	511	0
VATGKNGDTLPLSKNADHLLHLKTKGP	Q969X6	377	0
GEIMEYDLQALNIKYAMDAFGGPIWSM	Q969X6	94	0
TSAGVHVYNVKQLKLHCTVPAYNFPVT	Q969X6	517	0
LELWRLGSTVATGKNGDTLPLSKNADH	Q969X6	368	0
LTTVDPDTGVIDRKQPLDTLKSYRLCD	Q969Z3	287	0
RSGNLRDRFWLVIKEDGHMVTARQEPR	Q969Z3	97	0
TGVIDRKQPLDTLKSYRLCDPSERELY	Q969Z3	294	0
TDASLVDLNTRMEKKMKMENFRPNIVV	Q969Z3	229	0
REAVRRELREFLDKCAGSKAIVWDEYL	Q96AX1	29	0
TVEQEFMSGIDTDKVNNYIEDCIAQKH	Q96AX1	388	0
HFEERQPLPTGLQKKRQPGENRVTLIF	Q96AX1	535	0
YGIQNSYVKLPPEKFAPKKQGDGGKDL	Q96AX1	267	0
LGNKRDLPGALDEKELIEKMNLSAIQD	Q96BM9	141	0
YYVTGKGGLTQDLKAAARCFLMACEKP	Q96BR5	90	0
----MAEFSQKRGKRRSDEGLGSMVDF	Q96C03	10	0
RESARDKIIFLHGKVNEASGDGDGEDA	Q96C86	67	0
QSLSIQWVYNILDKKAEADRIVFENPD	Q96C86	182	0
NSSVLSFEIKNMSKKTNLIVDSRELGY	Q96CG3	92	0
QCGIFQSISFNREKLPSSEVVKFGRNS	Q96CG3	40	0
IEDYFHHLERELAKAEKLSLEEGGKDA	Q96CP6	532	0
SGRSTPSSSPSLRKRLQLLPPSRPPPE	Q96CP6	21	0
KARLRVSSEIRYRKQPWSLVKSLIEKN	Q96CP6	501	0
ELLALRGLRTLLAKNNRLGGPSALPKG	Q96CX6	99	0
PHRWGPCGGSWAQKFYQDGPGRGLGEE	Q96D53	44	0
APRAPLDFRGMLRKLFSSHRFQVIIIC	Q96D96	94	0
EAALILGVSPTANKGKIRDAHRRIMLL	Q96DA6	75	0
NHPDKGGSPYIAAKINEAKDLLEGQAK	Q96DA6	102	0
GETEKLYQLLTQYKESEDAELLWRLAR	Q96DB5	110	0
DVAQLSRTSEEEKKLLVYEALEYAKRA	Q96DB5	140	0
YSKNLLLLGKTYLKLHNKKLAAFWLMK	Q96DB5	272	0
CQLQQAAALNAQHKQGKVGPDGKELIP	Q96DF8	276	0
GYNHPCGWFCVPLKDNPNQSLLTGYIQ	Q96DR4	161	0
RVAKKTKDVTVWRKPSEEFNGYLYKAQ	Q96DR4	43	0
QYHSIEEDKWRVAKKTKDVTVWRKPSE	Q96DR4	33	0
GLLSCGISLDWDEKRPEFVRGYNHPCG	Q96DR4	141	0
GHDELSRGTRNYKKTLLLRHHVSTEHK	Q96DT7	304	0
LRNVIDSKELWRGKIQIWERKFGFEIS	Q96DY7	242	0
QHLMIGTDPRTILKDLLPETIPPPELD	Q96EB6	203	0
GSFATASCLICKYKVDCEAVRGDIFNQ	Q96EB6	377	0
AGTVRKCWPNRVAKEQISRRLDGNQYL	Q96EB6	630	0
EIYPGQFQPSLCHKFIALSDKEGKLLR	Q96EB6	328	0
FQSAEAGIFVLIYKMYGSEMLHKRDPL	Q96EP9	383	0
EQPGTPAPALSELKAVICWLQKGLPFI	Q96EX2	157	0
ISEAALKERIELRKVKASVDMFDQLLQ	Q96EY7	165	0
NALIEATVCAINEKFEEKWSKILELLR	Q96EY7	308	0
GIAVVMEELLKIVKSLLQGTILQYVKT	Q96F07	962	0
LFGDMQIELARYIKTSAHYEENKSKWT	Q96F07	320	0
ICVSALLLGILGIKKVIIVYVESICRV	Q96F25	165	0
GCPSFVKERTSDTKPTRIIRKRTAPED	Q96FV9	408	0
WNSWKNEGCPSFVKERTSDTKPTRIIR	Q96FV9	401	0
YKELVEKLLEGYLKEIGINEDQFQEAC	Q96G28x2	95	0
LQPVLAAEDFTIFKAMMVQKNIEMQLQ	Q96G28x2	135	0
PDWSIPILDFVEQKCEVNCKGGHVITP	Q96G28x2	36	0
GDGEHFAHPPSEVKMHFANQSIEPLGR	Q96G28x2	241	0
MRTKQIQNMEQKGKPTGEVEEMTEKPE	Q96G28x2	328	0
------MTILPKKKPPPPDADPANEPP	Q96G74	8	0
VLAVSQQEYLDSMKKNKVHRDPPPDKS	Q96G74	558	0
PSFKPGFAEQSLMKNAIKTSEESWIEQ	Q96G74	366	0
VGVGGCCSGPGHSKRRRQAPGVGAVGG	Q96G74	150	0
GGILLSISRPYKTKPTHGIGKYKHLIK	Q96GC5	51	0
LSIKVEESYAMPTKTIEVLQLQDQGSK	Q96GC5	130	0
----------MASKGPSASASPENSSA	Q96GF1	4	0
DSTFECNICLDTAKDAVISLCGHLFCW	Q96GF1	47	0
NKFLLEHHKRSIPKDTWNLLLDFSTMI	Q96GG9	210	0
AWKFRAATQCEFSKQEFMDGMTELGCD	Q96GG9	119	0
PKMEQELKEPGRFKDFYQFTFNFAKNP	Q96GG9	155	0
-----MNKLKSSQKDKVRQFMIFTQSS	Q96GG9	9	0
MDGMTELGCDSIEKLKAQIPKMEQELK	Q96GG9	136	0
GWRWWGLSRAFTVKPEGRDAGEVGASG	Q96GQ5	51	0
VRAGPKKESWVVVKETHEVLDMLFPKF	Q96GQ5	421	0
FAWWKGSKLDCNAKQWRLFADILNDVA	Q96GQ5	162	0
STGMLGRIVFAWWKGSKLDCNAKQWRL	Q96GQ5	153	0
ELEELRNRVRAGPKKESWVVVKETHEV	Q96GQ5	413	0
LEEFASKHKQEIRKNPEFRVQFQDMCA	Q96H20	60	0
MFKTNLEEFASKHKQEIRKNPEFRVQF	Q96H20	55	0
WTLIYDTIYAHQDKRDDVLIGLKSTAL	Q96H96x3	256	0
ASEERREIAEVNKKLKQKNQQLKQIMD	Q96HR3	148	0
IAMVALIPGTLIKKFSQKHLQLNETST	Q96HV5	241	0
ANEALEAAKRLNAKEIVLKAQILAGGR	Q96I99	78	0
LIDQLRKHIEYRLKVSLPCDLGAALTD	Q96II8x2	671	0
-----------MLKAVILIGGPQKGTR	Q96IJ6x2	3	0
SAQVLSNSNQLLLKSVTQADAGTYTCR	Q96J84x2	375	0
SGQEFDVFSVMDWKDGVGTLPGSDLKF	Q96JM7	22	0
GEVFQVRIDKMVDKWAGSIEIGVTTHN	Q96JN8	576	0
RAAGYAHGLVFSTKELRAEEVFEVKVE	Q96JN8	948	0
CPHPSCGRLFRLQKQLLRHAKHHTDQR	Q96JP5	357	0
QVRIGGKGTARRKKKVVHRTATADDKK	Q96K17	25	0
KGHVITAISITHFKLHACTEEGQLENQ	Q96L92	452	0
FEYARGEKKPRWVKIFTPYFNYMHECF	Q96L92	501	0
IHLKLQCETAAQQKFAEELQKRERFLL	Q96M89	200	0
ESKHCRTPLGSLFKHVNVNCLDDELDS	Q96M89	83	0
TCPITKEEMKKPVKNKVCGHTYEEDAI	Q96MF7	181	0
EEDAIVRMIESRQKRKKKAYCPQIGCS	Q96MF7	203	0
KFVQFKQQLKELKKQCGLQADREADGT	Q96MF7	138	0
LFIYVLFMVEEFRKEPVENMDDVIYYV	Q96MT1x2	469	0
VLLISIPIGFLFKKAGPGLKRWGAAAV	Q96N66	24	0
ESALRGRLSPGGQKAWDWVHWFLKMRA	Q96N66	393	0
PDWASINLCVVICKRCAGEHRGLGAGV	Q96P48	571	0
EPGVEQDKIFQGNKDYHQDVRNNFLPP	Q96PD2x2	410	0
LRFLGQNVHARKNKNVDILWQAAEICR	Q96PE3	872	0
SMRDKKKEEQNRGKPNWEHLNEDLHVL	Q96PU8	141	0
EKSFEIVIMVLKDKFQVPKSGTPQLPS	Q96QS7	113	0
TPQLPSNRGGDISKIAPRTVYTKSKDS	Q96QS7	134	0
AKSFNVDLLAGKSKHIALHLNPRLNIK	Q96QS7	207	0
LTCTKIPPTNYVSKILPFAARLNTPMG	Q96QS7	166	0
PRADVAFHFNPRFKRAGCIVCNTLINE	Q96QS7	71	0
EILELAGNASRDNKKTRIIPRHLQLAI	Q96QV6	75	0
RLQAQEEQHQEVQKAKEADIEKLNQAL	Q96R06	1021	0
WIQEKVWLSQEVDKLRVMFLEMKNEKE	Q96R06	1121	0
LSKYIEPLRRMINKIDKNEDRKKDLSK	Q96RN5	552	0
ISDLKLAIRRATLKRSFTPVFLGSALK	Q96RP9x2	308	0
RSNLGLVQRRLRLKDFRDAYPRFPPIQ	Q96RY8	709	0
RRINHTAFRTVEIKRWVICALIGILTG	Q96RY8	125	0
LADHLPEDKWSAEKRRPLKSSLGYEIT	Q96S52	217	0
NKGDMHYDAEIILKRETLLEIQKFLNG	Q96S66	130	0
VLALQARKKRTKAKKDKAQRKSETQHR	Q96SB4	18	0
IVAGKYSKEFFTKKGDLKHITKLKPWG	Q96SB4	594	0
NQKRGKRHYEEKQKEHLDTLNKKKREL	Q96SB8x2	849	0
EIEKQLNAIRDNIKIGEDRAARLDRKM	Q96SB8x2	324	0
HNHADERVLQALMKRFYLPGTSRPPII	Q96SB8x2	576	0
LIDMRGIETVLLIKNNSVARAVMQSQK	Q96SB8x2	641	0
VDIATLEDEAQENKSKMKMVEEHMEQQ	Q96SB8x2	775	0
NLQQHLSALEKDIKHNEELLKRCQLHY	Q96SB8x2	723	0
QAIEKDKEEHGKIKREELDVKHALSYN	Q96SB8x2	475	0
CQLHYKELKMKIRKNISEIRELENIEE	Q96SB8x2	745	0
GAFINLLAPLFNEKATLLLESRPDLLK	Q96SN8	784	0
VLCGTEGAQDGLSKPKNGSDGEEMTFS	Q96SN8	1159	0
SASHALSDYETSEKSFFSRDQKQDNET	Q96SN8	1367	0
NREAKKSRLPILIKPSRSLGNMYRLPA	Q96SN8	943	0
LPAVVMHLKKQDLKETFIDSGVMSAIK	Q96ST2	604	0
SKEESLNIEGLPSKGPIPPWLLDIKYL	Q96ST8	353	0
AIQRLRCELDIMNKCTSLCCKQCQETE	Q96SW2	317	0
CASHIGWKFTATKKDMSPQKFWGLTRS	Q96SW2	407	0
LCCKQCQETEITTKNEIFSLSLCGPMA	Q96SW2	334	0
TSEGVVLLSYSGQKTEGPQRISAKISQ	Q96T58	2823	0
LIRKEKVEKDKTDKQKRKGKVHSPSSQ	Q96T58	821	0
KTTRSRRKRNTNKKVVAPVESHVPESN	Q96T58	2347	0
EEENEAKEPAETLKPPEGWRSPRSQKT	Q96T58	1976	0
QKTTRSRRKRNTNKKVVAPVESHVPES	Q96T58	2346	0
EVVEKKPAPEKNSKSKRGRSRNSRLAV	Q96T58	2074	0
LTSQRPVDMVQLLKKYPIVWQGLLALK	Q96T58	3503	0
KEVEKQEDTENHPKTPESAPENKDSEL	Q96T58	1618	0
KKMDGEYLGNNRLKLGFGKSMPTNCVW	Q96T58	507	0
SGQEKSHSVNTEEKIGIDIDHTQSYRK	Q96T58	1158	0
WPVFIQSRGFKTLKSRTRRLQSTSERL	Q96TA2	212	0
RFDMQVTVPRPDVKGRTEILKWYLNKI	Q96TA2	510	0
DPVQMKNVTFEHVKGVEEAKQELQEVV	Q96TA2	342	0
TLDAKEIQIVLEGKKLEVR--------	Q96TA2	768	0
GAELENLVNQAALKAAVDGKEMVTMKE	Q96TA2	556	0
NPQKFTILGGKLPKGILLVGPPGTGKT	Q96TA2	373	0
IDQLVENLLPGFCKGKNISSHWHTSHV	Q96TA2	144	0
GYRSMFMEPAKRMKKSLDTTDNWHIRP	Q96TA2	92	0
---------MAHYKAADSKREQFRRYL	Q99417	5	0
KEGRDRKKDKQHLKRKKESDLPSAILQ	Q99459	268	0
DNEEETTDDPRKLKPGEIDPNPETKPA	Q99459	124	0
KEEEKMEVDEAEKKEEKEKKKEPEPNF	Q99460	862	0
EKMEVDEAEKKEEKEKKKEPEPNFQLL	Q99460	865	0
DNLEWLARATNWAKFTATASLGVIHKG	Q99460	401	0
TCPKVNQFRQLYSKVINDKHDDVMAKF	Q99460	715	0
ASPEPKDQTLKMIKILSGEMAIELHLQ	Q99460	327	0
QEVEFLSTSIAQLKVVQTKYVEAKDCL	Q99471	37	0
EPETTATTILASVKEQELQFQRLTREL	Q99569	42	0
WRLIGELAKEIRKKKDLKIRKK-----	Q99584	90	0
VLPVATQIQQEVIKAYGFSCDGEGVLK	Q99622	67	0
SLEPGNHTVTLFWKPLSKLHANGKILF	Q99650	454	0
QIRELEEKAMEELKEIIQQGPDWLELS	Q99661	653	0
KELLQLCEDLIWNKDPEATEKLLRYAQ	Q99707	638	0
RKAAEEVTLQTGIKRFVAGALGPTNKT	Q99707	139	0
YEDDGDDYSSIMVKALGDRLAEAFAEE	Q99707	1127	0
DHIREIAEAVKNCKPRVPPATAFEGHM	Q99707	342	0
GFQMDWLSEPHPVKPTFIGTQVFEDYD	Q99707	952	0
ILLIETIFDTANAKAALFALQNLFEEK	Q99707	203	0
IMAGNYEEALCVAKVQVEMGAQVLDVN	Q99707	403	0
AYRMNMCSAGVARKAAEEVTLQTGIKR	Q99707	127	0
NLKSKYFAVGKISKDQVEDYALRKNIS	Q99707	1235	0
PLNIIEGPLMNGMKIVGDLFGAGKMFL	Q99707	717	0
LLSVFSDTATPDIKSHYAFRIFDFDDD	Q99828	107	0
GEGEDTRLSASEMKQLIDNILEESDID	Q99828	150	0
NKELTGIQQGFLPKDLQAEALCKLDRR	Q99933x3	193	0
YRRSAQDGPAPAEKRSQYPEIIFLGTG	Q9BQ52	476	0
LHLKRGNFLVLKAKEMGLPVGTAAIAP	Q9BQ52	260	0
LPKCVLSGPPQLEKYLEAIKIFSGPLK	Q9BQ52	146	0
HPDIFPLLTSFRCKKEGPTLSVPMVQG	Q9BQ52	406	0
ASHMVMKDKNRHDKDQQHRQWFLKEFP	Q9BQE5	73	0
NLDQSGTNVAKVMKEFVGGNTPNVLTL	Q9BQE5	196	0
FPRLKRELEDHIRKLRALAEEVEQVHR	Q9BQE5	98	0
ALNKLASHMVMKDKNRHDKDQQHRQWF	Q9BQE5	68	0
DCNVILGSAQEFLKPSDSFSAGEPRVL	Q9BRA0x2	134	0
EACLFRLARCPSPKLLRARSAEKRRPV	Q9BRF4	216	0
GFILGGVFVVGSGKQGILLEHREKEFG	Q9BRX8	191	0
RYIEFHSQSGFYYKTRIPKFGRDFSYH	Q9BSC4	130	0
YVTLQCLAARALDKNKIPYKGFIPEDL	Q9BSK4	649	0
EAGAHMDATNAFKKTAYELLDEKLLAR	Q9BSK4	615	0
GYSSHMTYGISDHKPVSGTFDLELKPL	Q9BT40	312	0
RYGAISGFGLSLIKWILIVRFSTYFPG	Q9BT67	159	0
IKHVQGWPADHAEKQASRLREEAHNMG	Q9BTA9	581	0
SADDWSEHISSSGKKYYYNCRTEVSQW	Q9BTA9	144	0
EPLGEDKKKGKPEKLKRCIRTAAGSSW	Q9BTD8	355	0
SSPFDLNFPLPGEKGPACLVKVYEDWD	Q9BTE3	235	0
LERALAKNEQVKGKIDTMKKFKSLLIQ	Q9BTT4	98	0
EQVKGKIDTMKKFKSLLIQELSKVFPE	Q9BTT4	106	0
NMNYLPFPIIQQYKFLRFRRSLLLLVK	Q9BTX1	201	0
NGRVSSSYPVEPKKLNSPEETAFQTPK	Q9BTX1	403	0
KFLRFRRSLLLLVKHSCVESLFLVRNF	Q9BTX1	214	0
DSIFVPGTQKGVWKLRRDLIFVFFSSH	Q9BUB4	126	0
WEGYVRFLNTPSDKSEDGRLIYTGNMA	Q9BUB7	88	0
QETYTPRLILMDLKGSLSSLKEEGGLY	Q9BUK6	73	0
MVHLADMLSFCGKKVVTAGAIIPFPLA	Q9BUK6	366	0
RDSKKDEEDEHGDKKPKAQPLSLEELL	Q9BUQ8	135	0
LSVVVDLLNIVNQKASLWKLDLCTTVL	Q9BVA0	547	0
ASSISSPWGKHVFKAILMVLVALILLH	Q9BVC6	16	0
SFQVKELALSALLKFVQLEGAHPLEKS	Q9BVI4	124	0
VGEHANDYAEIAAKDKLSELQLRVRQL	Q9BVK6	158	0
GLGMFVEVKDPEDKVILARQYGSEGRF	Q9BVK6	95	0
QPATPGLGMFVEVKDPEDKVILARQYG	Q9BVK6	90	0
IRTQTDFYATKPKKMDSKMKHSVPVLP	Q9BVV6	691	0
EPTVTLIPGVNSKKNQMYFDWGPGEML	Q9BW27	20	0
TEQVRSICKILAMKAVRNNRLGSALSW	Q9BW27	476	0
EQRQMTEQVRSICKILAMKAVRNNRLG	Q9BW27	471	0
DLLNYFAIAENESKARVRFNLMEKMLQ	Q9BWJ5	61	0
NESKARVRFNLMEKMLQPCGPPADKPE	Q9BWJ5	71	0
PRLQLPGAPSPLEKASRRVLAVVLEDV	Q9BWN1	46	0
LLKKSRKLLILVQKKGEATCQHFLKCL	Q9BX69	66	0
NLSSSICIPIVPPKDVPVDLHLKAFVG	Q9BXC9	449	0
TSLRNGGHLHIKIKLSGEITINTDDID	Q9BXC9	549	0
VDARSDRTGEVIFKDNFSSAIAGVVEG	Q9BXC9	282	0
LNNWDKWMAKKHKKIRLRCQKGIPPSL	Q9BXI6x2	110	0
PASEKKPVPPSEGKSRLSPAGEMKPMP	Q9BXK5	440	0
HQVRKYLLRLDVRKDHVKFWRPQLLLL	Q9BXP2	524	0
SVNVPIQDGIQDEKYYQICESVLKEVY	Q9BY41	239	0
TKKGAKEKTPDEKKDEIEKIKAYPYME	Q9BYD6	66	0
NDAGEFVDLYVPRKCSASNRIIGAKDH	Q9BYK1	16	0
DHASIQMNVAEVDKVTGRFNGQFKTYA	Q9BYK1	41	0
SPAHNKLATATGAKKALNKVKILITQE	Q9BZH6	222	0
KALNKVKILITQEKPSAEFITLNDCLQ	Q9BZH6	236	0
HRSWVRKIRFAPGKGNQKLIAMYNDGA	Q9BZH6	761	0
VKCNTDDTIGDLKKLIAAQTGTRWNKI	Q9BZL1	29	0
VVCNDRLGKKVRVKCNTDDTIGDLKKL	Q9BZL1	17	0
GEASKTAVAIEKVKLRVLKQYDYDSST	Q9BZQ8	477	0
LAKSKHALIWAQRKENESSSLIKDLTC	Q9C099	681	0
MPYLKEEPYFGMGKMAVSWHHDENLVD	Q9C0B1	225	0
RTPTAEEREREAKKLRLLEELEDTWLP	Q9C0B1	16	0
WWCQPMAQLEALWKKMEGVTNAVLHEV	Q9C0B1	408	0
DDVSLKSFEPAVLKQGEEIHNEVEFEW	Q9C0B1	365	0
KRTPTAEEREREAKKLRLLEELEDTWL	Q9C0B1	15	0
LEGRDPDIWHVGFKISWDIETPGLAIP	Q9C0B1	275	0
ETIQALEELAAKEKANEDAVPLCMSAD	Q9C0B1	162	0
LLQELVEDKTRWMKWEGKRVELPDSPR	Q9C0C7x5	41	0
VNLILPLMSQDLLKFPTLCNQYYKLIT	Q9C0E2	972	0
NMKYKAVSVNEGYKVCERLPAYFVVPT	Q9C0I1	234	0
PHPSQGPIPFQQQKTPLLGDGPRAPFN	Q9C0J8	906	0
PIPAQFQQAWMQNKVPIPAPNEVLNDR	Q9C0J8	512	0
PRYRGRSYHDRKSKVDLDRLNDDAKRY	Q9GZP0	257	0
SLATMIDRIKRHLKLSHIRLALGVGRT	Q9GZT8	274	0
LALGVGRTLESQVKVVALCAGSGSSVL	Q9GZT8	293	0
DESVSLATMIDRIKRHLKLSHIRLALG	Q9GZT8	270	0
GCLAPYRRLGIGTKMLNHVLNICEKDG	Q9GZZ1	91	0
VQISNESAIDFYRKFGFEIIETKKNYY	Q9GZZ1	126	0
GAVCCRVDHSQNQKRLYIMTLGCLAPY	Q9GZZ1	70	0
KFYKDVLEVGELAKLAYFNDIAVGAVC	Q9GZZ1	47	0
NYSKKGKGKAKLGKEPVLAAENKDKPN	Q9H040	230	0
SKIKVKFEQNGSSKNSHLVSPAVSNSH	Q9H040	311	0
NEHLDWCLEGDSIKVKSEESL------	Q9H040	482	0
SANAVRPNSKIKVKFEQNGSSKNSHLV	Q9H040	303	0
EPSAHDYWWAEHQKTCGGTYIKIKEPE	Q9H040	203	0
EMIHAYLFVTNNDKDREGHGPEFCKHM	Q9H040	125	0
NDKDREGHGPEFCKHMHRINSLTGANI	Q9H040	136	0
NNKENITIVDISRKINQLPEAERNLLE	Q9H061	20	0
GLAARYQSALLPHKGNILSYWIRTSKP	Q9H061	141	0
SDGSPSPLGGIKRKAEDSDSEPEPEDN	Q9H0D6	495	0
YRISGCDRTVKELKEKFLRVKTVPLLS	Q9H0H5	397	0
KLKHARNQVDVEIKRRQRAEADCEKLE	Q9H0H5	84	0
IKPESCVPCGKRIKFGKLSLKCRDCRV	Q9H0H5	308	0
ESCVPCGKRIKFGKLSLKCRDCRVVSH	Q9H0H5	311	0
TGLYRISGCDRTVKELKEKFLRVKTVP	Q9H0H5	394	0
RSTLTKNTPRFGSKSKSATNLGRQGNF	Q9H0H5	612	0
LSEGNEVQFIQLAKDFEDFRKKWQRTD	Q9H0H5	35	0
KTVIKPESCVPCGKRIKFGKLSLKCRD	Q9H0H5	305	0
GIDQQKTIESLQNKSYNHFAAIYFLLV	Q9H0K1	321	0
VIRMNGDKFRRLVKAPPRNYSVIVMFT	Q9H0U3	66	0
AAFVLGAAFSSNPKVQVEAIEGGALQK	Q9H173	259	0
YVAGNMVIWSKGSKSQALAVYKAFTVD	Q9H1A4	107	0
REYQISAGDFPEVKAMQEQLENYDFTK	Q9H223	360	0
CALINQHLSGLARKFPDVKFIKAISTT	Q9H2J4	140	0
LLRGDAALLDAAKKGCLARVKKLSSPD	Q9H2K2	655	0
GHAGGIFNRYNILKIQKVCNKKLWERY	Q9H2K2	996	0
ANKIGLFFWPKITKMDFKKSKLTLVVV	Q9H329	315	0
FRHPKRSVSLSMRKSGAMKKGGIFSAE	Q9H3K3	171	0
IQIKLSEHTEDLPKADGQGSTTMLVDT	Q9H3P2	491	0
DRRREWAALGNMSKEDAMVEFVKLLNR	Q9H3P7	154	0
YQVQLAQQQAALQKQQEVVVAGSSLPT	Q9H3P7	306	0
RAATECMCNLAMSKEVQDLFEAQGNDR	Q9H3U1	806	0
NSLTLWVIDQGLKKILEVGGSLQDPPG	Q9H3U1	346	0
EASKAIEKDGGDVKALYRRSQALEKLG	Q9H3U1	93	0
AEGSTLKLAKQCRKWLCNDQIDAGTRR	Q9H3U1	532	0
HPKDKPSFVRARVKKLLAAGVVSAMVC	Q9H3U1	637	0
YQDRRQSWRRASMKETNRRKSLHPIHQ	Q9H410	102	0
WKAKFDAELLEIKKKRMKEEEQAGKNK	Q9H446	167	0
PTCSVEQAQWVLAKARGDLEEAVQMLV	Q9H467	170	0
IDNQVVSTKGERFKDVRNPEAEEMKAT	Q9H467	261	0
GDLEEAVQMLVEGKEEGPAAWEGPNQD	Q9H467	186	0
PISPEPLQRPEMLKEETRSSAAAAADT	Q9H467	121	0
MQKLSGQLSDARNKENLQPQSSGVQGQ	Q9H467	93	0
QKIHRPMAPKEAPKKLIRYIDNQVVST	Q9H467	242	0
SAEDQKIHRPMAPKEAPKKLIRYIDNQ	Q9H467	238	0
------------MKETIQGTGSWGPEP	Q9H4L4	2	0
GSLIPLSTDEVVEKLEDIFQQEFSTPS	Q9H4L4	342	0
KNSHCAQTVSSVFKGISVNAEQVRIEL	Q9H583	1152	0
VLEEHLKEIADLKKQELFHQFVSLSTS	Q9H583	456	0
VYSCPSYIAKDLMKVLQGVNGEMVLSQ	Q9H583	1020	0
LEEEDITEEAALSKKRATKAKNTGQRG	Q9H5J8	262	0
EAREVADSYAQNAKVIEKQLERKGMSK	Q9H5V9	183	0
LEEGLKKIFLAAKKKKASVHLPRIGHA	Q9H678	342	0
PGEGMEILQQVCSKQLPPCNLSKEDLL	Q9H6D7	22	0
NGSDLSAEDRELLKAYHHSFDDEKVDL	Q9H6S0	593	0
KEQLKQIPTHDYQKGDQYDVCAICLDE	Q9H6Y7	223	0
FDCNFDLKVLNAQKAGYGAAVVHNVNS	Q9H6Y7	103	0
MGAVMIARCIQHRKRLQRNRLTKEQLK	Q9H6Y7	201	0
RSSEYLRALFVYEKGARVLLVPDNTFP	Q9H6Y7	156	0
VELQRDRCLYHNTKLDNNLDSVSLLID	Q9H7D7	322	0
KAEWEGKGTASRSKLLDKLQTYLPPSV	Q9H7D7	281	0
VLIREGVSSTTPAKDAASAGLGSIGVK	Q9H7N4	852	0
REGKFGAVEGAVAKYMGAAAMYLISKR	Q9H7Z7	279	0
PGMFVVPDTVDMTKIHALITGPFDTPY	Q9H832	130	0
LTQCCKRIKDTVQKLASDHKDIHSSVS	Q9H871	74	0
YAKNFQPFALNHQKDIQVLMGSLVYLR	Q9H871	229	0
FMLHGKSLTVIPYKCEVSSLAGALGKL	Q9H8H0	332	0
EDKCNNCDQELNKKPQDETKESTSCPV	Q9H8H0	567	0
EVPPSKQLLSTIMKDSEKHIEVEVRKF	Q9H8H0	407	0
VDVVVCTLVLCSVKNQERILREVCRVL	Q9H8H3	151	0
RFTVIYNEQMASKKRELFSNLQEFAGP	Q9H8H3	55	0
VQNCGTEKEKNYAKRIEPVRRQGNYLL	Q9H8M5x3	303	0
IVGSETHLTVFFAKDMALVAPEAPSEQ	Q9H8M7	294	0
LVSDPEYINLMKNKLDPEGLGIILLGP	Q9H8M7	350	0
LNPFKGLKEKEEKKLRSRRYRLFANRS	Q9H972	392	0
CENSDASSHANAAKHTQDSARVNPQDG	Q9H9B1	71	0
QSLPQNQCYMATTKSQTACLPFVLAAA	Q9H9B1	271	0
GFDYGERFWDIKGKLFSCRCGSPKCRH	Q9H9B1	1252	0
QAAAFPTEDSRTSKESMSEADRAQKMD	Q9H9B1	379	0
LMEAAENNHLEAVKYLIKAGALVDPKD	Q9H9B1	823	0
LYGQTCAVCLEDFKGKDELGVLPCQHA	Q9H9V4	101	0
EEGPRPTKESVRVKEERKEEAAAAAAA	Q9HAH7	304	0
IPDHFRPPLRKPGKWCAMHVRVAYMIL	Q9HAH7	85	0
KKGLAATTSMAYAKLMLTVMTKYQANI	Q9HB96	491	0
WESCSQEQEVKQGKLLADLARRLGLHY	Q9HBL8	95	0
DTSCQMAGLRDTYKDSIKAFAEKLSVK	Q9HBM1	37	0
AHNGWIPKSNLWLKMGKYFSLIPTGFA	Q9HBU6	255	0
YKEFKGFGTEVTEKEVEILFIQVNQFA	Q9HBU6	390	0
RRNTVWLCYEVKTKGPSRPPLDAKIFR	Q9HC16	42	0
KQRALLGYADNQCKLELQGVKGGVDHA	Q9HC38x2	183	0
AFRELSKMDPEGSKLLDDAMAADKSDE	Q9HC38x2	273	0
ALKKVQIFEMMDAKARQDCVKEIGLLK	Q9HC98x2	119	0
PGGAAGISLPASEKEEDLSNNNLEAEG	Q9HCC9	454	0
KQLIPIRHTKTREKVDRAIEGAQRAAA	Q9HDC5	355	0
ARAVDSLLNFETVKYYNAESYEVERYR	Q9NP58	464	0
QAADKMKEQEDLAKVVSKEESIVSSLR	Q9NP61	263	0
KKKPNQAKKGLGAKKGSLGAQKLANTC	Q9NP61	228	0
MPGPKVDFYPGPGKRCCQSYDNFSYRS	Q9NP73	683	0
NRLRLSWPTRSGRKEANYYGSLTQAGT	Q9NPH2	94	0
AWQHRVFVGGDDFKSGQTKVKSVLVDF	Q9NPH2	305	0
VGLPPQNHMLLEHKMERPGPSLKRVGP	Q9NPH2	507	0
LLEHKMERPGPSLKRVGPVAATYPMLN	Q9NPH2	516	0
IHELLFKEGVMVAKKDVHMPKHPELAD	Q9NQ39	24	0
KFTHAFSSDLMRTKQTMHGILERSKFC	Q9NQ88	63	0
LPPRNFWELLMNVKRGTYLPQTYIIQE	Q9NQX7	187	0
SQVRTQMELEEDVKIYLDENYERINVP	Q9NQX7	119	0
IQEEMVVTEHVSDKEALGSFIYHLCNG	Q9NQX7	211	0
YRLRRRATRRRINKRGAKNCNAIRHFE	Q9NQX7	241	0
AVQRLKVALGASRKMLSETSNPEDLIQ	Q9NR09	2003	0
GEMTRDQLMFDLLKLVNILVQLPLSGN	Q9NR09	2924	0
LSKTDSYKRLHPEKDHGDLLASCPEDE	Q9NR09	4031	0
EMVSEDEDGKLGFKVNYHYMSQVKNAN	Q9NR09	4554	0
PVLFDLEMSGSSCKNVYNSSIGVQSDE	Q9NR09	1518	0
EQKDDKEKKNHEEKEKVKAENGFQDNY	Q9NR09	3899	0
LVKIGLQSTRIGLKLIDILLRNCAASG	Q9NR09	3395	0
SEFHEKLVNTLCRKTDDGQITEHAQSL	Q9NR09	1338	0
SSTCPQIFSEFLLKLIHILSTERGAFQ	Q9NR09	2814	0
TTYALIEAITEYTKAVYTLTSLYRQYT	Q9NR28	105	0
KKRCFSELIRPWHKTVTIGFGVTLCAV	Q9NR28	44	0
---------MAALKSWLSRSVTSFFRY	Q9NR28	5	0
EKKPPRPPKKKYQKAGLYSDVYKTTDP	Q9NR48	1991	0
KLQRQARTGNNFVKRRPGRPRKCPLQA	Q9NR48	1847	0
TSIRSELIPYLVRKQFSSASSQQGQEE	Q9NR50	235	0
VIGSRLETTQLLAKAITKAPQPPKAWV	Q9NRG7x2	91	0
EWLLAVRSIQPEEKERIGQFVFARDAK	Q9NRN7	45	0
--------MVFPAKRFCLVPSMEGVRW	Q9NRN7	6	0
LTNWYRYEPSREMKSQWTAVWVKISSS	Q9NRX5	417	0
RRRTSFYLPKDAVKHLHVLSRTRAREV	Q9NS23x5	216	0
RSPVVITIDSDSDKDSEVKEDTECDNS	Q9NS56	916	0
ITIDSDSDKDSEVKEDTECDNSGPQDP	Q9NS56	921	0
LFKLQFEEQVNNIKPDIMAVSTACEEI	Q9NSV4	817	0
HVGQKLEEQDEFEKIYKNAWADNANAC	Q9NTJ5	432	0
VILRKHSDHRMREKADIQLLVYTIDDL	Q9NUJ1	284	0
IPGSHDTMTYCLNKKSPISHEESRLLQ	Q9NUJ7	54	0
VEVENITAQVQFSKTVIGKARLNNITI	Q9NUM4	173	0
TPVMQPCTALDSHKELNTSSKRALGAH	Q9NUQ3	487	0
KAWGAVVPLVGKLKKFYEFSQRLEAAL	Q9NUQ9	91	0
FAKTSKIDMKGCIKVLKDQPPNSVEGL	Q9NUQ9	286	0
--------MGNLLKVLTCTDLEQGPNF	Q9NUQ9	6	0
QIDMFILGYSLEVKIKVFRLFKFNSRD	Q9NUU6	312	0
LTSREKAAKDYNQKLKEKFQHYPHIKR	Q9NV06	376	0
VSAVLDVDYSPTGKEFVSASFDKSIRI	Q9NV06	295	0
SLDGHRDGVNCLAKHPEKLATVLSGAC	Q9NV06	74	0
IQEQRIMKEARRRKEVNRIKHSKPGSV	Q9NV06	417	0
GTIKKIIHQETVSKNGNGLKNTPRFKR	Q9NV79	266	0
ERREEEEKTPPETKPDPPVNFLRQKVL	Q9NV79	330	0
KKRKRVSDDVPDCKVLKPLLSGSIPVE	Q9NV88	579	0
LMEELVNFIERVPKAQSASLWKNKDIQ	Q9NV88	149	0
GSIPVEQFVQTLEKHGFSDIKVEDTAK	Q9NV88	600	0
EFSQIFAEWLCHNKQSKVYLPEPPFPH	Q9NV88	351	0
LVKYLPSTDKQMDKKISILKDHGYIEN	Q9NVD3	316	0
GFLKVERYHNLCQKQVKAQLPRRESER	Q9NVF7	118	0
RDISSMAMEYFDEKIVPILKRKLPGSD	Q9NVF7	214	0
NWLVKNSYEGQKQKVIQPRILWNAEIY	Q9NVH6	144	0
QDSERLKGILERGKEELAEAEIIKDSP	Q9NVM9	611	0
KPERLVANNEVCVKLVADAVERHALRA	Q9NVR0	320	0
SLAHMYTLSQLALKAADMIRRNFHKVI	Q9NVR0	223	0
LMTRKHSFGLTEVKGKLYSIGGHGNFS	Q9NVR0	452	0
FIIGGWKNSDDIDKQYRKEAYRYCAER	Q9NVR0	625	0
HNLESAPKILRDVKALAIEDRFVYIAA	Q9NVR0	495	0
PKSYCLENEEAVRKIASQVSDEILESL	Q9NVR0	579	0
LVYSFFLQFAPENKLSTTEPVISISSN	Q9NVR5	579	0
MLFGWQQPFSSCEKKSEAKSPSNGVGS	Q9NVV0	256	0
HRLESAYQNHLILKVLVFNFLNCFASL	Q9NW15	403	0
VLPPTSDQPLPDTKPLPPPQPPPVPAP	Q9NWA0	28	0
AKPNDSRALQLMTKCAQTVMEELEDIV	Q9NWX6	85	0
GMLENCILLSLFAKEHLQHMTEKQLNL	Q9NX18	91	0
PPWQERTDESIETKRARLLYESRKRGM	Q9NX18	66	0
GALVFPTIATIVGKLMFSSVNSNLQRT	Q9NX47	225	0
PWPPAVTDASFKVKSHVYSLEGQDCKY	Q9NXE4x4	575	0
LSPWPPAVTDASFKVKSHVYSLEGQDC	Q9NXE4x4	573	0
SFLLASLKADSINKPFAQQCQDLVKVI	Q9NXE4x4	23	0
FKAPNKGTFQIVYKSRNNSHVNREEVI	Q9NXG2	201	0
LTNPQYTVVVEIIKAVCCLSVVKDYML	Q9NXG2	245	0
YGDDMYGPEKFTDKDQQPSGSEGEDDD	Q9NXG2	81	0
VSESIFMLAGPDLKEDLQKLKGCRTGE	Q9NXN4	98	0
SDFLKKLYDVVDVKYKRNLKAVYFVHP	Q9NXN4	416	0
LYMDYLCFRALCCKGPPPARPEYDLVC	Q9NXU5	24	0
EIMESLTKMYSIPKDKQMLLFTHIRLA	Q9NXW1	174	0
MESLTKMYSIPKDKQMLLFTHIRLAHG	Q9NXW1	176	0
GGFGRGGGRGGFNKGQDQGPPERVVLL	Q9NY12	60	0
HKGFRTFDIEEKNKNNICSYVDLMLVH	Q9NY97	363	0
ERTMTVFRKAHELKLLSECQYKQLSVS	Q9NYH9	365	0
KEERCCAVYEEAVKTLPTEAMWKCYIT	Q9NYH9	318	0
RPENCGQIYWRAMKMLQGESAEAFVAK	Q9NYH9	575	0
PLWISWAEWSEGAKSQEDTEAVFKKAL	Q9NYH9	452	0
NDAHLVEVNLNNIKNIPIPTLKDFAKA	Q9NYL9	209	0
SNLTVHHRIHVGDKSYKSNRGGKNIRE	Q9NYT6	781	0
QASDNLSRVINSYKTIIEGQVINGEVA	Q9NZ52	294	0
DWEYIIGFCDQINKELEGPQIAVRLLA	Q9NZ52	38	0
LFDQCENKRRTLFKLASETEDNDNSLG	Q9NZ52	264	0
AAITQVMLLANPLKEKVRLRYKLTFAL	Q9NZ52	687	0
PPRPKNPVFDDEEKSKLLAKLLKSKNP	Q9NZ52	174	0
IKSMVKEDEARIQKVTKRLHTLEEVNN	Q9NZ52	210	0
AVLRIPILYGEVEKLEESAVTVMFDKV	Q9NZL9	191	0
--------MVGREKELSIHFVPGSCRL	Q9NZL9	6	0
ASQLNVDASGNLAKEAAAVGAFLIYIS	Q9NZL9	122	0
REEDIPAPLNLYGKTKLDGEKAVLENN	Q9NZL9	161	0
VKDVATVCRQLAEKRMLDPSIKGTFHW	Q9NZL9	237	0
QPCRQPLGARVADKVRKRRKVDEGAGD	Q9NZT2	454	0
RQPLGARVADKVRKRRKVDEGAGDSAA	Q9NZT2	457	0
EEFRPFIRRLPEFKFWHAATKGILVAM	Q9P0H9	120	0
LMEDSDDGPSLPTKQNEEFRPFIRRLP	Q9P0H9	104	0
ENRHLRDEGLRLRKVAHSDKPGSTSTA	Q9P0L0	205	0
VYYEKVGFRGVEEKKSLEILLKDDRLD	Q9P0N9	25	0
GGNTSPASLTRSAKPVRSEPELPVEGT	Q9P1A2	324	0
DSLDSKESVPASLKEGRPHHPRAKCTE	Q9P209	168	0
PPQIALPMYQQLQKELAGAHRTNKPCG	Q9P287x2	201	0
QLQKELAGAHRTNKPCGKCYFYLLISK	Q9P287x2	211	0
EQADKPYSCPICQKPFKHLSELSRHER	Q9P2F9	209	0
PLPAGHMIGGTIWKIVKDGEEEIVYAV	Q9P2I0	161	0
LAWIDGVLDMRVSKVDTGVILEEGELK	Q9P2I0	641	0
RQPDLTRNHSLREKIQFIRTEGTPGLV	Q9P2P5	1114	0
NFSEVFKLSSLLCKFSPDGKYLASCVQ	Q9P2S5	15	0
LSQWRKDPSGSKKKPKYSYKTVEELKA	Q9UBB9	235	0
ERDMVVNLFHELEKMTEVLDHEERVIS	Q9UBB9	358	0
SDLKSQEDDLNRAKSELNRLQQEETQL	Q9UBC2	502	0
PVADKMRFDEIFLKTDLDLDGYVSGQE	Q9UBC2	285	0
LGGAGFSDDPFKSKQDTPALPPKKPAP	Q9UBC2	773	0
AEAHWAVRVEEKAKFDGIFESLLPING	Q9UBC2	130	0
ILGKIWDLADPEGKGFLDKQGFYVALR	Q9UBC2	65	0
ELHPDPFQTEDPFKSDPFKGADPFKGD	Q9UBC2	627	0
QIPTGNSLYESYYKQVDPAYTGRVGAS	Q9UBC2	24	0
TGRVGASEAALFLKKSGLSDIILGKIW	Q9UBC2	44	0
QKCQDETQMISSLKTQIQSQESDLKSQ	Q9UBC2	481	0
AGRVQLETIIKSLKSTQDEINQARSKL	Q9UBC2	534	0
KDQFALAMYFIQQKVSKGIDPPQVLSP	Q9UBC2	343	0
SLKTQIQSQESDLKSQEDDLNRAKSEL	Q9UBC2	492	0
DPPHNNFFFFDGMKGNGIVECLGPK--	Q9UBE0	335	0
LERAQNLNPMVDVKVDTEDIEKKPESF	Q9UBE0	109	0
YQNLNFTGFRKILKKHDKILETSRGAD	Q9UBH6	161	0
DHPDLKHIDPVVLKHCHAAAATYILEA	Q9UBI1	60	0
LQLRNVIERLQEAKHSELYMQVDLGCN	Q9UBK9	63	0
YGFFLELTLAEALKFIDRKSSLLTELS	Q9UBK9	108	0
LQRDLRKVLDHRDKVYEQLAKYLQLRN	Q9UBK9	41	0
TPPKRRAVEATGEKVLRYETFISDVLQ	Q9UBK9	16	0
NVCHHSGNTYFLRKQANLKEMCLSALA	Q9UBL3	161	0
LTQNQSHDDPKDKKEKRAQAQVEFADI	Q9UBP6	70	0
SGQIFICSQEESIKPKNIVEKIDFDSV	Q9UBQ5	197	0
ENAYDLEANLAVLKLYQFNPAFFQTTV	Q9UBQ5	52	0
ALTNLPHTDFTLCKCMIDQAHQEERPI	Q9UBQ5	86	0
-----MDNVQPKIKHRPFCFSVKGHVK	Q9UBR5	9	0
KRKQYDTYGEEGLKDGHQSSHGDIFSH	Q9UBS4	95	0
RVLCFHGPLLYEAKCVKVAIKDKQVKY	Q9UBU8x2	29	0
NRVEVKVKIPEELKPWLVDDWDLITRQ	Q9UBU8x2	165	0
KYDKAWLLSMIQSKCSVPFTPIEFHYE	Q9UBU9	142	0
KPEQVEQLKLIMSKRYDGSQQALDLKG	Q9UBU9	218	0
VQNAKKKDEAKTAKAEEEFNKAQTVFE	Q9UBW5	172	0
DMPSTPPTPHSREKGTQTSGLLQQPLL	Q9UBY0	755	0
VPERLLGTAGTEEKKKLIRDFDEKQQE	Q9UEU0	41	0
LSFHSGYDFGYMVKLLTDSRLPEEEHE	Q9UFF9	167	0
DSLWAAGQELQAWKSPGADLLQVLTKA	Q9UFX5	100	0
AALDLYVEQGQWDKCIETATKQNYKIL	Q9UG01	1429	0
CALRPLDHESYEFKVISQYLQSTHAPT	Q9UGN5	380	0
DYATNTQDEEETKKEESLKSPLKPESQ	Q9UGN5	220	0
ADCGGLPQVVQPGKLTEAFKYFLQGMG	Q9UGV2	301	0
SLFNKKENKEVILKLLVIFENINDNFK	Q9UH62	304	0
ARARATRARRAVQKRASPNSDDTVLSP	Q9UH62	107	0
FKKKRNPRKVRWTKAFRKAAGKELTVD	Q9UHA3	53	0
FHEGMKYWSCCRRKTSDFNTFLAQEGC	Q9UHD1	198	0
AQEGCTKGKHMWTKKDAGKKVVPCRHD	Q9UHD1	220	0
VQRLQSRVDLLEEKLQLVLAPLHSLAS	Q9UHF1	213	0
TLLETLQKAGFSEKFLNEMIAPVMRVN	Q9UHG3	211	0
AAYYLRQKFGKDVKIDLFEREEVGGRL	Q9UHG3	62	0
CSDSGLWAVEGGNKLVCSGLLQASKSN	Q9UHG3	255	0
ASSRNNSVSGLSVKSKNNTKQKLPVKS	Q9UHI6	507	0
LRLLDKTTVSHNTKRFRFALPTAHHTL	Q9UHQ9	62	0
EFRGPSGLLTYTGKGHFNIQPNKKSPP	Q9UHQ9	158	0
PTQCFLLFANQTEKDIILREDLEELQA	Q9UHQ9	218	0
QPNKKSPPEPRVAKKLGMIAGGTGITP	Q9UHQ9	177	0
FIQRFEMKRSPEEKQEMLQTEGSQCAK	Q9UI12	62	0
SGRLEWSPVHKSEKFWRENAVRLNEKN	Q9UI12	374	0
------------MKLLTHNLLSSHVRG	Q9UI30	2	0
--------MAGYLKLVCVSFQRQGFHT	Q9UI43	6	0
TPDILQPGGTFLCKTWAGSQSRRLQRR	Q9UI43	194	0
FQRQGFHTVGSRCKNRTGAEHLWLTRH	Q9UI43	25	0
RRLTEEFQNVRIIKPEASRKESSEVYF	Q9UI43	219	0
LRRDKWVVEGKLRKLRIIHAKKTGKRD	Q9UIF8	1254	0
AVGEECDFEVGKEKMLKVKIVKIHPLE	Q9UIG0	128	0
GEDDKLILCDECNKAFHLFCLRPALYE	Q9UIG0	1207	0
WLFSDEVPGLFIEKGWVHDSIDYRFNH	Q9UIG0	926	0
KRAEKQKRKEMEAKNKENGKVENGLGK	Q9UIG0	804	0
AVFGMGCFWGAERKFWVLKGVYSTQVG	Q9UJ68	81	0
NFAERSEEQVSGAKVIAQALKTQDVEY	Q9UJ83	18	0
AVQVQRRKKVTFEKQWFYLDNVIGHSY	Q9UJA5	49	0
GPVRAATACFGFPKSFLSGLYEFPLNK	Q9UJA5	248	0
DRYCGDYDSFFESKESNTVFSFLGLKP	Q9UJC5	86	0
LLKGVEAVAIHGGKDQEERTKAIEAFR	Q9UJV9	466	0
KRRMENIIDQCLQKPADVIGKSMNQAI	Q9UJX5	539	0
VKFQGGREASGILKGFDPLLNLVLDGT	Q9UK45	38	0
-----MADKEKKKKESILDLSKYIDKT	Q9UK45	9	0
IGATFTDWFTSYVKNVVSGGFPIIRDQ	Q9UK99	254	0
QLSSHDPLWRRHCKKYWLISEEEKTQK	Q9UK99	58	0
QTSPLNAEVVQYAKEVVDFSSHYGSEN	Q9UKA2	56	0
RGSGHVTVFGLSNKFESEFPSSLTGKV	Q9UKJ5	46	0
YHKLCLHWRLSKRKCETNNMMEYVILI	Q9UKJ5	140	0
GKTFHRIQQMLPDKSIASLVKFYYSWK	Q9UKL0	221	0
IDLTTESPSSCEVKKDELKSEPGSNCD	Q9UKL3	1808	0
TKDPSSLKATPGIKDSSAALATSTSLS	Q9UKL3	1901	0
TQGHSGSHGPSHSKERKWKCSMCPQAF	Q9UKN5	586	0
KHIPQFLQEALEKKIESSGVTYFWRFK	Q9UKN8	564	0
LWKEMDQLPVHSIKCVPLYHPYQKCSC	Q9UKN8	375	0
KLFLLRILYQSMQKTPSEALWKPTHED	Q9UKN8	590	0
TEIVKEWPVTEAEKKRWLAESLRGPAL	Q9UL42	202	0
SFEVWLEQATEIVKEWPVTEAEKKRWL	Q9UL42	193	0
NPSISVEECLEAFKQVFGSLESRRTAQ	Q9UL42	238	0
EIVKEWPVTEAEKKRWLAESLRGPALD	Q9UL42	203	0
FLIVEKGIDSEVYKTARALRIVRFTKI	Q9UL51	318	0
SVQRTSPPTPAMYKFRPAFPTGPKVPF	Q9ULC8x3	356	0
SSIPPYLSPSQDVKPPFPPDIKPNMSA	Q9ULJ6	537	0
GPKELSCTELQELKQLARQGYWAQSHA	Q9ULP9	36	0
QYQAVRAEPTNPSKMRKLFSFTPAWNW	Q9ULZ3	158	0
YILCTMSIRQNIQKILGLAPSRAATKQ	Q9UM00	160	0
QQKKKIERQEEKLKNNNRDLSMVRMKS	Q9UM00	77	0
PRKPTRKISKIPFKVLDAPELQDDFYL	Q9UM11	177	0
GQEAPTKPKGRPKKNSIPTSEEIEAEE	Q9UMQ3	209	0
SICIGTQPRRLSGKDTEQIRETLRRGL	Q9UMX1	303	0
GPSGFGFELTFRLKRETGESAPPTWPA	Q9UMX1	125	0
PQVEEKNLEELEEKSTTPPPAEPVSLP	Q9UN86	224	0
PQEAVYGQNDIHHKVLSLNFSECHTKI	Q9UN86	64	0
DMDELFSQVDEKRKKRDIPDYLCGKIS	Q9UNE7	223	0
VRAQQACIEAKHDKYMADMDELFSQVD	Q9UNE7	206	0
DSHVRAQQACIEAKHDKYMADMDELFS	Q9UNE7	203	0
SKMKVLKFACKVQKKDPKEWAAQYREA	Q9UNF1	465	0
FWGLRSYYETSKMKVLKFACKVQKKDP	Q9UNF1	455	0
TQNVEVPETPKASKALEVSEDVKVSKA	Q9UNF1	47	0
TDAGILGTTKDSPKLGLLMVLLSIIFM	Q9UNF1	368	0
AQSQENQDTRPKVKAKKARKVKHLDGE	Q9UNF1	173	0
LEYNQDLSVRGKNKKEKLEDFFKNMVK	Q9UNH7	180	0
LSERDKVKFTVHTKSSLPNFKQNEFSV	Q9UNH7	53	0
LYALGTQDSTDICKFFLKVSELFDKTR	Q9UNH7	265	0
VSADEDLKLSDLLKYYLRESQAAKDLL	Q9UNH7	297	0
QLMRDLDQRTEDLKAEIDKLATEYMSS	Q9UNL4	39	0
HNIIIPEDFSIADKIQQILTSTGFSDK	Q9UNQ2	275	0
ILKNPLIINSIIDKAALRPTDVVLEVG	Q9UNQ2	51	0
NLDMEDHRDEDFVKPKGAFKAFTGEGQ	Q9UNZ2x5	247	0
STSSPAQQAENEAKASSSILIDESEPT	Q9UNZ2x5	284	0
DMEDHRDEDFVKPKGAFKAFTGEGQKL	Q9UNZ2x5	249	0
PKGAFKAFTGEGQKLGSTAPQVLSTSS	Q9UNZ2x5	261	0
KRQHSSQDVHVVLKLWKSGFSLDNGEL	Q9UNZ2x5	187	0
AKEHGAVAVERVTKSPGETSKPRPFAG	Q9UNZ2x5	141	0
SWFMGRRPEYTDPKVVAQGEGREVTRV	Q9UPM9	148	0
YGAVHVPFSPGRHKRTIPMFVPESTSK	Q9UPM9	116	0
EEDVLQECKVVNRKLLDFLLQPPHLQA	Q9UPN7	43	0
RDSPDRRSGSPDVKGPPPVKVARLEQN	Q9UPW6	24	0
ALLQSSASRKTQKKKKKKASKTAENAT	Q9UQ80	369	0
QGTQVTGRKADVIKAAHLCAEAALRLV	Q9UQ80	144	0
ANLLKGKQLLREGKVSEARECFTRSIN	Q9UQ84	111	0
SMADIPLGFGVAAKSTQDCRKVDPMAI	Q9Y221	148	0
RPLTEEETRVMFEKIAKYIGENLQLLV	Q9Y221	15	0
KLVSLGTCFGKFTKTHKFRLHVTALDY	Q9Y221	75	0
RAEREHGRLEGCLKGLRLGHKCFLLSR	Q9Y240	179	0
RTLVKDMWDTRIAKLRVSADSFVRQQE	Q9Y248	127	0
ASSASKSVLEVTQKATPNPSLLAAEDQ	Q9Y253	619	0
FQTSQSTGTEPFFKQKSLLLKQKQLNN	Q9Y253	533	0
LLQLAQELEERLTKDRNDNDRVATQLV	Q9Y253	354	0
AFGVTRSMWADDAKKLCPDLLLAQVRE	Q9Y253	69	0
-----------MVKYFLGQSVLRSSWD	Q9Y255	3	0
EEAERLQLEIDQKKDAENHEAQLKNGS	Q9Y266	123	0
VVDIQRRHLRVGLKGQPAIIDGELYNE	Q9Y266	212	0
DGKVVTVHLEKINKMEWWSRLVSSDPE	Q9Y266	250	0
WSRLVSSDPEINTKKINPENSKLSDLD	Q9Y266	267	0
GTSGTKSTKHSVLKQIYGCSHEGKIHH	Q9Y283	1002	0
GALTGKQPDGSAEKAVLEQFGFPLTGT	Q9Y2C4	59	0
KLENQLEATVEEIKAELGSVQDKMNTK	Q9Y2G4	433	0
MPPPGCCRGPLRPKTLLLTSSEIFLLD	Q9Y2I1x2	860	0
EFGFLMPELCLVLKVRHSENTLFIISD	Q9Y2I1x2	272	0
SQGCFPVYLVYSDKRMVQTAAGDYSGN	Q9Y2I1x2	354	0
--MTTESGSDSESKPDQEAEPQEAAGA	Q9Y2J2	12	0
TEGAKEEGGEEVAKAVLEQEETAAASR	Q9Y2J2x2	689	0
DHDQALAQAIKEAKEQHPDMSVTKVVV	Q9Y2J2x2	839	0
LEYQQLEDDKLSQKSSSSKLSRSPLKI	Q9Y2J2x2	90	0
SGDAAAQPAFTGIKGKEGSALTEGAKE	Q9Y2J2x2	668	0
SAAEVGTGQYATTKGISQTNLITTVTP	Q9Y2J2x2	475	0
RDAENQKNWLDPAKEIKKQVRSGAWHF	Q9Y2J2x2	169	0
AADGETTATEELEKTQDDLMKHQTNIS	Q9Y2J2x2	542	0
DPLIFKNSDGLGIKMPDPDFTVNDVKM	Q9Y2K7	87	0
ESARRGTTVYLCEKRIDMVPELLSSNL	Q9Y2L1	535	0
ASVAFHTQLFFKSKGIVSEEAYILFVR	Q9Y2L1	843	0
MNDDITTSLRGLNKLAKILKKRRIEKG	Q9Y2L1	615	0
KLADICKNLNFRHKMAQYAQRASVAFH	Q9Y2L1	822	0
LPKMPWSITEKDMKNREDLRHLCICSV	Q9Y2L1	465	0
EDVEKEEETERMLKTAVSEKMLKPTGR	Q9Y2L1	331	0
AASPDEGALVRAAKQLNFVFTGRTPDS	Q9Y2Q0	516	0
AAIKEIIEDIKRHKADNAVNKKQTQVL	Q9Y2Q0	125	0
RKRMSVIVRTPSGKLRLYCKGADTVIY	Q9Y2Q0	566	0
QAANSSDYSIAQFKYLKNLLMIHGAWN	Q9Y2Q0	838	0
EQAQGLLEKIATPKVKNQLKETTEAAC	Q9Y2Q3x2	219	0
VTYKMCSIPPKNEKLQAVEVVITHLAP	Q9Y2V2	120	0
TATISAKPQITNPKAEITRFVPTALRV	Q9Y2W2	572	0
LSTRILAMKASLCKLSPCTVTRVCDYH	Q9Y2X0	535	0
ALQQVLSTRILAMKASLCKLSPCTVTR	Q9Y2X0	530	0
VQFYKVCVSVVSEKCRIDTEILPSLFM	Q9Y2X0	252	0
DPIVALSWLHNGVKLALHVEKSGASSF	Q9Y2X0	142	0
GGMMDLAYVCEWEKWSKSTHCPSVPLA	Q9Y2X0	23	0
YSDGSDEVKRAMNKSFMESGGTVLSTN	Q9Y2Z0	330	0
ILLGNYCVAVADAKKSLELNPNNSTAM	Q9Y2Z0	69	0
QAALEELTKALEQKPDDAQYYCQRAYC	Q9Y2Z0	41	0
TWGLQATNAVSPLKEQIMAFASK----	Q9Y2Z9	459	0
EACSSIHVNHVRDKLREIVGASTNWRD	Q9Y305x4	52	0
IVTALVDKIDMCKKSLSPEQDIKFSGH	Q9Y305x4	166	0
LAKSQDGLPPRRMKDSYIEVLLPLGSE	Q9Y305x4	93	0
TTTNVFHFTFMSEKEVPLVFPKTYGES	Q9Y305x4	408	0
PEEEELFRQGELNKGRRIAFSSTSLLK	Q9Y305x4	246	0
DATFVMVARDSENKGPAFVNPLIPESP	Q9Y305x4	220	0
RTALLAIIGFMPTKGEGAIGSLDYTPE	Q9Y385	122	0
VTKTIGNNGDQSHKMTTSRCVRLMLIS	Q9Y394	263	0
MPTWAWWITNKMGKKRIENFKSGVDAD	Q9Y394	314	0
MDGSTNETASSRKKPKAKQTEVKSEEG	Q9Y3B9	230	0
VKNKKLEKEKEKLKQERLEKIKQRDKR	Q9Y3B9	126	0
KTPESKPTILVKNKKLEKEKEKLKQER	Q9Y3B9	116	0
SNEDLPISMENPYKEPLKKCILCGKHV	Q9Y3D5	59	0
DLHVIYDVSHNIAKVEQHVVDGKERTL	Q9Y3I0	357	0
KSRRNLDFQDVLDKLADMGIAIRVASP	Q9Y3I0	451	0
QFLEKINKNCWRIKKGFVPNMQVEGVF	Q9Y3I0	23	0
VATDALVAMEKAMKRDKIIVNDRQLAC	Q9Y3I0	282	0
CKEKLGENVANIYKDLQKLSRLFKDQL	Q9Y3I1	299	0
MLESGYIPQGTEAKALSMPEKWKLSGV	Q9Y3I1	220	0
MENRPSVQAALKLKQKSLKQRLGKSNI	Q9Y3Y2x3	72	0
GVMVLSATHRYKKKYVTTLLYKPI---	Q9Y478	260	0
SAMYSSSHPPAEHKKMVLWNDSVVRHN	Q9Y487	499	0
VVTALSVPVLFLGKPLFLLWLHNGRSC	Q9Y487	667	0
SGTAYECLSALGEKGLVQFRDLNQNVS	Q9Y487	32	0
AMYSSSHPPAEHKKMVLWNDSVVRHNS	Q9Y487	500	0
GVILGIFNHLHFRKKFNIYLVSIPELL	Q9Y487	579	0
FHDPESAQQHFHRKHCFLQKPSVAHFG	Q9Y4E5	811	0
SHKFHRYSCAHCRKPFHKIETLYRHCQ	Q9Y4E5	643	0
QGGNTNWKPPLNCKIYNYLNRIGCFFL	Q9Y4E5	930	0
HLNNFLFWCRTCKKELTRKDTIMAHVT	Q9Y4E5	538	0
EEHHSIDYVFVSEKTETSIKTEDDFPV	Q9Y4E5	700	0
GDQGFLELENQFKKTQRPAHILNPHHL	Q9Y4E5	993	0
KESSSLECIAIPKKKMNLKDKSHEGVA	Q9Y4E5	447	0
KPASWADIASKPAKQQPKLKTKNGIAG	Q9Y5A9	248	0
VNGSGHFCGVAEMKSAVDYNTCAGVWS	Q9Y5A9	474	0
DDEKRRIVFSVKEKSQRQKIAEEIGIE	Q9Y5B6	280	0
AMEILRDDAICEWKRLLGPANSGVART	Q9Y5B8	173	0
NGRVAASTFSSDSKKVYASSGDGEVYV	Q9Y5J1	395	0
MGGVPAWAETTKRKTSSDDESEEDEDD	Q9Y5J1	203	0
KDMMKNASESKLSKDNLKKRLKEEFQH	Q9Y5J1	175	0
TMRSNLEMEIEKLKKAVLSS-------	Q9Y5K6	633	0
PKHTFEVRAETDLKTICRAIQRFLLAY	Q9Y5S5	1573	0
RGGVITDEEETSKKIADQLDNIVDMRE	Q9Y5S5	221	0
DQGIGGFGEEPGIKSQLMNLIRSVRTV	Q9Y5U9	49	0
NFRDEKEWKTGKRKAERDELAGVMIFS	Q9Y5X1	368	0
PHVPLGVIQRDLAKTGCVDLTITNLLE	Q9Y679	388	0
GTRLTPADKAEHMKRQRHPRLRPQSAQ	Q9Y679	335	0
SPDVQLATLAQRVKEVLPHVPLGVIQR	Q9Y679	371	0
AESATGRFPGAQLKAPLSPLAFRMEDT	Q9Y679	132	0
LEGAVAFMPEDITKGTQSLPTASASKF	Q9Y679	413	0
QFGTSSFKESALRKQSLYLKFDPLLRD	Q9Y6A5	556	0
AGQMASSSRSGPVKLEFDVSDGATSKR	Q9Y6A5	337	0
ELNINEILVMRENKNPNIVNYLDSYLV	Q9Y6B5	318	0
VAIKQMNLQQQPKKELNINEILVMREN	Q9Y6B5	304	0
-----------MNKHQKPVLTGQRFKT	Q9Y6E2	3	0
LWTCIMNAVEWNKKEELVAEQALKHLK	Q9Y6E2	310	0
MLAPGGTRIDDGDKTKMTNHCVFSANE	Q9Y6E2	90	0
ATILTSLFTDSLVKEGIAASFAVKLFK	Q9Y6E2	179	0
SSQGPEERSEYLKKVKSILNIVKEGQI	Q9Y6H5x3	365	0
LDLSLDIPSQFRSKRSKNQENGPVCSL	Q9Y6I4	351	0
EELLHFQASQREEKEFLMCKFQEARKL	Q9Y6K9	90	0
QASQREEKEFLMCKFQEARKLVERLGL	Q9Y6K9	96	0
LQEQLEQLQREYSKLKASCQESARIED	Q9Y6K9	342	0
AALRMERQAASEEKRKLAQLQVAYHQL	Q9Y6K9	224	0
DNHIKSSVVGSERKRGMQLEDLKQQLQ	Q9Y6K9	255	0
RQKEQALREVEHLKRCQQQMAEDKASV	Q9Y6K9	129	0
EKEFLMCKFQEARKLVERLGLEKLDLK	Q9Y6K9	102	0
ADQDVLGEESPLGKPAMLHLPSEQGAP	Q9Y6K9	35	0
FQAERQAREKLAEKKELLQEQLEQLQR	Q9Y6K9	325	0
KLVERLGLEKLDLKRQKEQALREVEHL	Q9Y6K9	115	0
ELQESQSRLEAATKECQALEGRARAAS	Q9Y6K9	165	0
-------MNRHLWKSQLCEMVQPSGGP	Q9Y6K9	7	0
ERLGLEKLDLKRQKEQALREVEHLKRC	Q9Y6K9	118	0
EQLEQLQREYSKLKASCQESARIEDMR	Q9Y6K9	344	0
ERLGLEKLDLKRQKEQALREVEHLKRC	Q9Y6K9x2	186	0
QNWAIRAIETLSGKVELHGKIMEVDYS	Q9Y6M1	61	0
EKLSGHQFENYSFKISYIPDEEVSSPS	Q9Y6M1	151	0
--------MENKKKDKDKSDDRMARPS	Q9Y6M4x2	6	0
WKKLRRESWEREVKQLQEETPPGGPLT	Q9Y6M9	138	0
YTAEEIEVLRTTSKINGIEYVPFMNVD	Q9Y6W3	217	0
KYMVKLHLNGVPRKVIIDDQLPVDHKG	Q9Y6W3	344	0
AEALSEPLTKPVGKISSTSVKPKPPPV	Q9Y6W3	160	0
SNNKSELWVSLIEKAYMKVMGGYDFPG	Q9Y6W3	377	0
EEDSTSEVLDEELKLQPFNSSEDSTNL	Q9Y6X4	457	0
SDELISFPLKEYFKQYEVGLQNLCNSY	Q9Y6X9	952	0
VPSPKVIKTPVVKKTESPIKLSPATPS	Q9Y6X9	722	0
