# Supplementary material for: Computational methods for ubiquitination site prediction using physicochemical properties of protein sequences
Source: BMC Bioinformatics. 2016 Mar 3;17:116. doi: 10.1186/s12859-016-0959-z (PMC4778322; doi:10.1186/s12859-016-0959-z)
Supplement: Additional file 1: — Protein sequence segment data files. (ZIP 529 kb) [file 12859_2016_959_MOESM1_ESM.zip › add 1/Set5.txt]

====================

Protein Sequence Segments Extracted from the Following Source:

Radivojac P, Vacic V, Haynes C, Cocklin RR, Mohan A, Heyen JW, Goebl MG, Iakoucheva LM: Identification, analysis, and prediction of protein ubiquitination sites. Proteins 2010, 78:365-380

Link: http://www.ubpred.org/UbPred_DataSets.zip

====================

Sequence Segment	Protein	Position	Central K Site (1: Ubiquitination; 0: Non-Ubiquitination)			
---MPFITSRPVAKNSSHSLSETDLNQ	ECM21	11	0
SSHSLSETDLNQSKGQPFQPSPTKKLG	ECM21	26	0
NQSKGQPFQPSPTKKLGSMQQRRRSST	ECM21	36	0
QSKGQPFQPSPTKKLGSMQQRRRSSTI	ECM21	37	0
ANVHSPAVLNNTTKGGNNNGNIRSSNT	ECM21	74	0
NIRSSNTDAQLLGKKQNKQPPPNARRH	ECM21	94	0
IRSSNTDAQLLGKKQNKQPPPNARRHS	ECM21	95	0
SNTDAQLLGKKQNKQPPPNARRHSTTA	ECM21	98	0
DLSSTSLTRLANSKKFNEQFLIEYLTA	ECM21	190	0
LSSTSLTRLANSKKFNEQFLIEYLTAR	ECM21	191	0
LIEYLTARGLLGPKTVLSNEYLKISIS	ECM21	210	0
LLGPKTVLSNEYLKISISTSGESVFLP	ECM21	219	0
SMVSYSIAVIVSVKKPTRFTDMQLELC	ECM21	333	0
MVSYSIAVIVSVKKPTRFTDMQLELCS	ECM21	334	0
RFTDMQLELCSRVKVFWNTGVPPTKTF	ECM21	350	0
RVKVFWNTGVPPTKTFNEEFYNAASMK	ECM21	361	0
KTFNEEFYNAASMKWNLNDENFDLFVP	ECM21	374	0
IENNSNDRQMRLFKNIPTEERLYLDKT	ECM21	410	0
FKNIPTEERLYLDKTKTKASLLNAIDV	ECM21	422	0
NIPTEERLYLDKTKTKASLLNAIDVNK	ECM21	424	0
PTEERLYLDKTKTKASLLNAIDVNKTH	ECM21	426	0
KTKASLLNAIDVNKTHLYQPGDYVFLV	ECM21	437	0
PSARVSYRLRLATKAINRKGFYRQDSN	ECM21	478	0
SYRLRLATKAINRKGFYRQDSNSPQPI	ECM21	483	0
DSSSSLSSTTSSLKLTETESAQAHRRI	ECM21	513	0
AQAHRRISNTLFSKVKNHLHMSSHQLK	ECM21	533	0
AHRRISNTLFSKVKNHLHMSSHQLKNE	ECM21	535	0
KVKNHLHMSSHQLKNEESGEEDIFAEY	ECM21	546	0
ESGEEDIFAEYPIKVIRTPPPVAVSTA	ECM21	562	0
IRTPPPVAVSTANKPIYINRVWTDSLS	ECM21	577	1
WTDSLSYEISFAQKYVSLNSEVPIKIK	ECM21	598	0
AQKYVSLNSEVPIKIKLAPICKNVCVK	ECM21	609	0
KYVSLNSEVPIKIKLAPICKNVCVKRI	ECM21	611	0
SEVPIKIKLAPICKNVCVKRIHVSITE	ECM21	617	0
KIKLAPICKNVCVKRIHVSITERVTFV	ECM21	622	0
IHVSITERVTFVSKGYEYEYDQTDPVA	ECM21	637	0
GYEYEYDQTDPVAKDPYNPYYLDFASK	ECM21	651	1
KDPYNPYYLDFASKRRKERSVSLFEIR	ECM21	664	0
YNPYYLDFASKRRKERSVSLFEIRTKE	ECM21	667	0
RKERSVSLFEIRTKEKGTRALREEIVE	ECM21	679	0
ERSVSLFEIRTKEKGTRALREEIVENS	ECM21	681	0
LLSYSPFDDDSDSKGNPKERLGITEPI	ECM21	712	1
SPFDDDSDSKGNPKERLGITEPIIIET	ECM21	716	0
ERLGITEPIIIETKLKFPKYEDLDKRT	ECM21	730	0
LGITEPIIIETKLKFPKYEDLDKRTAK	ECM21	732	0
TEPIIIETKLKFPKYEDLDKRTAKIIP	ECM21	735	0
ETKLKFPKYEDLDKRTAKIIPPYGIDA	ECM21	741	0
KFPKYEDLDKRTAKIIPPYGIDAYTSI	ECM21	745	0
HRRPSVIGFLSGHKGSKSHEENEKPVY	ECM21	784	0
PSVIGFLSGHKGSKSHEENEKPVYDPK	ECM21	787	0
SGHKGSKSHEENEKPVYDPKFHQTIIK	ECM21	794	1
KSHEENEKPVYDPKFHQTIIKSNSGLP	ECM21	800	0
KPVYDPKFHQTIIKSNSGLPVKTHTRL	ECM21	807	1
HQTIIKSNSGLPVKTHTRLNTPKRGLY	ECM21	815	0
GLPVKTHTRLNTPKRGLYLDSLHFSNV	ECM21	824	0
LDSLHFSNVYCRHKLEIMLRISKPDPE	ECM21	842	0
YCRHKLEIMLRISKPDPECPSKLRHYE	ECM21	851	0
MLRISKPDPECPSKLRHYEVLIDTPIF	ECM21	859	0
MELPTYDMATMEGKGNQVPLSMNSDFF	ECM21	896	0
TSVNDRSRFNNLDKLLSTPSPVNRSHN	ECM21	1024	1
GTVRIPNATTENSKDKQNEFFKKGYTL	ECM21	1062	0
VRIPNATTENSKDKQNEFFKKGYTLAN	ECM21	1064	0
TTENSKDKQNEFFKKGYTLANVKDDEE	ECM21	1070	0
TENSKDKQNEFFKKGYTLANVKDDEEQ	ECM21	1071	0
NEFFKKGYTLANVKDDEEQEGIVSSSS	ECM21	1079	0
NRNDLDDVSHYEMKEIQPKEKQIGSIE	GNP1	34	1
DDVSHYEMKEIQPKEKQIGSIEPENEV	GNP1	39	0
VSHYEMKEIQPKEKQIGSIEPENEVEY	GNP1	41	1
GSIEPENEVEYFEKTVEKTIENMEYEG	GNP1	57	0
PENEVEYFEKTVEKTIENMEYEGEHHA	GNP1	61	0
DSSNSNGTTPISTKDSSSQLDNELNRK	GNP1	109	0
KDSSSQLDNELNRKSSYITVDGIKQSP	GNP1	122	0
LNRKSSYITVDGIKQSPQEQEQKQENL	GNP1	132	1
VDGIKQSPQEQEQKQENLKKSIKPRHT	GNP1	141	0
QSPQEQEQKQENLKKSIKPRHTVMMSL	GNP1	146	0
SPQEQEQKQENLKKSIKPRHTVMMSLG	GNP1	147	0
EQEQKQENLKKSIKPRHTVMMSLGTGI	GNP1	150	0
GTGIGTGLLVGNSKVLNNAGPGGLIIG	GNP1	173	0
VCPLELVTASMTIKYWTTSVNPDVFVV	GNP1	255	0
FYVLIVVINVFGAKGYAEADFFFNCCK	GNP1	283	0
KGYAEADFFFNCCKILMIVGFFILAII	GNP1	296	0
DCGGAGTDGYIGSKYWRDPGAFRGDTP	GNP1	324	0
PGAFRGDTPIQRFKGVVATFVTAAFAF	GNP1	342	0
QLAMTASEQSNPRKAIPSAAKKMIYRI	GNP1	373	0
EQSNPRKAIPSAAKKMIYRILFVFLAS	GNP1	380	0
QSNPRKAIPSAAKKMIYRILFVFLASL	GNP1	381	0
TSDQLLGAAGSATKASPYVIAVSSHGV	GNP1	417	0
AFYTSSRILMSLAKQGNAPKCFDYIDR	GNP1	465	0
RILMSLAKQGNAPKCFDYIDREGRPAA	GNP1	471	0
SALFGVIAFCASSKKEEDVFTWLLAIS	GNP1	502	0
ALFGVIAFCASSKKEEDVFTWLLAISG	GNP1	503	0
TICLSHIRFRRAMKVQGRSLGEVGYKS	GNP1	538	0
MKVQGRSLGEVGYKSQVGVWGSAYAVL	GNP1	550	0
QFWVAIAPIGGGGKLSAQSFFENYLAM	GNP1	585	0
LAMPIWIALYIFYKVWKKDWSLFIPAD	GNP1	609	0
PIWIALYIFYKVWKKDWSLFIPADKVD	GNP1	612	0
IWIALYIFYKVWKKDWSLFIPADKVDL	GNP1	613	0
VWKKDWSLFIPADKVDLVSHRNIFDEE	GNP1	623	0
LVSHRNIFDEELLKQEDEEYKERLRNG	GNP1	639	0
FDEELLKQEDEEYKERLRNGPYWKRVL	GNP1	646	0
EEYKERLRNGPYWKRVLDFWC------	GNP1	656	0
DSASHSVLSTPSNKAERDEIKAYGEGE	HXT7	33	0
LSTPSNKAERDEIKAYGEGEEHEPVVE	HXT7	40	1
GEGEEHEPVVEIPKRPASAYVTVSIMC	HXT7	56	0
FINQTDFIRRFGMKHKDGTNYLSKVRT	HXT7	102	0
NQTDFIRRFGMKHKDGTNYLSKVRTGL	HXT7	104	0
FGMKHKDGTNYLSKVRTGLIVSIFNIG	HXT7	112	0
FNIGCAIGGIILSKLGDMYGRKVGLIV	HXT7	135	0
GIILSKLGDMYGRKVGLIVVVVIYIIG	HXT7	143	0
YIIGIIIQIASINKWYQYFIGRIISGL	HXT7	166	0
AVLSPMLISEVSPKHLRGTLVSCYQLM	HXT7	198	0
AGIFLGYCTNFGTKNYSNSVQWRVPLG	HXT7	227	0
FVPESPRYLAEVGKIEEAKRSIAVSNK	HXT7	268	0
PRYLAEVGKIEEAKRSIAVSNKVAVDD	HXT7	273	0
KIEEAKRSIAVSNKVAVDDPSVLAEVE	HXT7	281	0
AEVEAVLAGVEAEKLAGNASWGELFSS	HXT7	304	0
LAGNASWGELFSSKTKVLQRLIMGAMI	HXT7	318	1
GNASWGELFSSKTKVLQRLIMGAMIQS	HXT7	320	0
GDNYFFYYGTTIFKAVGLSDSFETSIV	HXT7	352	0
TRLWPNGQDQPSSKGAGNCMIVFACFY	HXT7	423	0
PYVVVSETFPLRVKSKAMSIATAANWL	HXT7	461	0
VVVSETFPLRVKSKAMSIATAANWLWG	HXT7	463	0
FMFFYVLLVVPETKGLTLEEVNTMWEE	HXT7	517	0
EVNTMWEEGVLPWKSASWVPPSRRGAN	HXT7	536	0
GANYDAEEMTHDDKPLYKRMFSTK---	HXT7	560	1
DAEEMTHDDKPLYKRMFSTK-------	HXT7	564	0
HDDKPLYKRMFSTK-------------	HXT7	570	0
-----------MSKSKTFLFTSESVGE	SAM2	3	0
---------MSKSKTFLFTSESVGEGH	SAM2	5	0
LFTSESVGEGHPDKICDQVSDAILDAC	SAM2	21	0
AILDACLEQDPFSKVACETAAKTGMIM	SAM2	42	0
QDPFSKVACETAAKTGMIMVFGEITTK	SAM2	50	0
KTGMIMVFGEITTKARLDYQQIVRDTI	SAM2	63	0
ARLDYQQIVRDTIKKIGYDDSAKGFDY	SAM2	77	1
RLDYQQIVRDTIKKIGYDDSAKGFDYK	SAM2	78	1
RDTIKKIGYDDSAKGFDYKTCNVLVAI	SAM2	86	1
KIGYDDSAKGFDYKTCNVLVAIEQQSP	SAM2	91	0
QQSPDIAQGLHYEKSLEDLGAGDQGIM	SAM2	114	0
TPEGLPLTILLAHKLNMAMADARRDGS	SAM2	148	0
RRDGSLPWLRPDTKTQVTVEYEDDNGR	SAM2	170	0
TVEYEDDNGRWVPKRIDTVVISAQHAD	SAM2	187	0
DEISTADLRTQLQKDIVEKVIPKDMLD	SAM2	213	0
ADLRTQLQKDIVEKVIPKDMLDENTKY	SAM2	218	0
TQLQKDIVEKVIPKDMLDENTKYFIQP	SAM2	222	0
EKVIPKDMLDENTKYFIQPSGRFVIGG	SAM2	230	0
IGGPQGDAGLTGRKIIVDAYGGASSVG	SAM2	254	0
GGASSVGGGAFSGKDYSKVDRSAAYAA	SAM2	274	0
SVGGGAFSGKDYSKVDRSAAYAARWVA	SAM2	278	0
VDRSAAYAARWVAKSLVAAGLCKRVQV	SAM2	292	0
RWVAKSLVAAGLCKRVQVQFSYAIGIA	SAM2	301	0
PLSLHVDTYGTATKSDDEIIEIIKKNF	SAM2	329	0
TATKSDDEIIEIIKKNFDLRPGVLVKE	SAM2	339	0
ATKSDDEIIEIIKKNFDLRPGVLVKEL	SAM2	340	0
IKKNFDLRPGVLVKELDLARPIYLPTA	SAM2	351	0
SYGHFTNQEYSWEKPKKLEF-------	SAM2	378	0
GHFTNQEYSWEKPKKLEF---------	SAM2	380	0
HFTNQEYSWEKPKKLEF----------	SAM2	381	0
-----------MSKATYKERAATHPSP	URA3	3	0
-------MSKATYKERAATHPSPVAAK	URA3	7	0
KERAATHPSPVAAKLFNIMHEKQTNLC	URA3	20	0
SPVAAKLFNIMHEKQTNLCASLDVRTT	URA3	28	0
QTNLCASLDVRTTKELLELVEALGPKI	URA3	42	0
TKELLELVEALGPKICLLKTHVDILTD	URA3	54	0
ELVEALGPKICLLKTHVDILTDFSMEG	URA3	59	0
VDILTDFSMEGTVKPLKALSAKYNFLL	URA3	75	0
LTDFSMEGTVKPLKALSAKYNFLLFED	URA3	78	0
MEGTVKPLKALSAKYNFLLFEDRKFAD	URA3	83	0
LSAKYNFLLFEDRKFADIGNTVKLQYS	URA3	93	1
FEDRKFADIGNTVKLQYSAGVYRIAEW	URA3	102	0
AHGVVGPGIVSGLKQAAEEVTKEPRGL	URA3	134	0
IVSGLKQAAEEVTKEPRGLLMLAELSC	URA3	142	0
EPRGLLMLAELSCKGSLATGEYTKGTV	URA3	156	0
LSCKGSLATGEYTKGTVDIAKSDKDFV	URA3	166	0
ATGEYTKGTVDIAKSDKDFVIGFIAQR	URA3	173	0
EYTKGTVDIAKSDKDFVIGFIAQRDMG	URA3	176	0
DWLIMTPGVGLDDKGDALGQQYRTVDD	URA3	209	1
GSDIIIVGRGLFAKGRDAKVEGERYRK	URA3	240	0
IVGRGLFAKGRDAKVEGERYRKAGWEA	URA3	245	0
KGRDAKVEGERYRKAGWEAYLRRCGQQ	URA3	253	1
ERLPSYEEAAGTPKQQAPYPKEKKRSS	YHR097C	78	1
EAAGTPKQQAPYPKEKKRSSGSNSHQH	YHR097C	85	0
AGTPKQQAPYPKEKKRSSGSNSHQHNH	YHR097C	87	0
GTPKQQAPYPKEKKRSSGSNSHQHNHH	YHR097C	88	0
HHHHRRTSHGHRDKDKQKSKSRTKVKP	YHR097C	113	0
HHRRTSHGHRDKDKQKSKSRTKVKPPK	YHR097C	115	0
RRTSHGHRDKDKQKSKSRTKVKPPKNV	YHR097C	117	0
TSHGHRDKDKQKSKSRTKVKPPKNVDT	YHR097C	119	0
HRDKDKQKSKSRTKVKPPKNVDTIDKM	YHR097C	123	0
DKDKQKSKSRTKVKPPKNVDTIDKMDV	YHR097C	125	0
KQKSKSRTKVKPPKNVDTIDKMDVTGL	YHR097C	128	0
TKVKPPKNVDTIDKMDVTGLFGGSFHH	YHR097C	135	0
HDGPFDACTPQRNKNNKVAPVLAFPAD	YHR097C	161	0
PFDACTPQRNKNNKVAPVLAFPADGPN	YHR097C	164	0
ADGPNNTVGGRTSKKSTLDEVFGRETV	YHR097C	186	0
DGPNNTVGGRTSKKSTLDEVFGRETVD	YHR097C	187	1
TLNQLQDRAYLFNKANSSTTTLDAIKP	YHR097C	218	0
NKANSSTTTLDAIKPNSKNITQFDSKM	YHR097C	230	0
SSTTTLDAIKPNSKNITQFDSKMKTEL	YHR097C	234	0
IKPNSKNITQFDSKMKTELVHGPITMG	YHR097C	242	1
PNSKNITQFDSKMKTELVHGPITMGLG	YHR097C	244	0
EQDVINHAQESRRKNSIARKKSLPSRR	YHR097C	286	0
HAQESRRKNSIARKKSLPSRRHLQVNN	YHR097C	292	0
AQESRRKNSIARKKSLPSRRHLQVNNN	YHR097C	293	0
PSRRHLQVNNNNLKLVKTHSGHLEQKD	YHR097C	309	0
RHLQVNNNNLKLVKTHSGHLEQKDVDD	YHR097C	312	0
LKLVKTHSGHLEQKDVDDNRTSVPVTA	YHR097C	321	0
VTATQGSGHEDVVKKENTGNKLLRRVK	YHR097C	345	0
TATQGSGHEDVVKKENTGNKLLRRVKS	YHR097C	346	0
GHEDVVKKENTGNKLLRRVKSLKTSKK	YHR097C	352	0
KKENTGNKLLRRVKSLKTSKKH-----	YHR097C	358	0
NTGNKLLRRVKSLKTSKKH--------	YHR097C	361	0
NKLLRRVKSLKTSKKH-----------	YHR097C	364	0
KLLRRVKSLKTSKKH------------	YHR097C	365	0
RYTPGHIVCVGTHKVEVVNYLAEGGFA	AKL1	34	0
YLAEGGFAQIYVVKFLEYLNEFDNTAS	AKL1	53	0
YLNEFDNTASVPLKIGDVACLKRVLVQ	AKL1	70	0
ASVPLKIGDVACLKRVLVQDENGLNEM	AKL1	78	0
NGLNEMRNEVEVMKKLKGAPNIVQYFD	AKL1	99	0
GLNEMRNEVEVMKKLKGAPNIVQYFDS	AKL1	100	0
NEMRNEVEVMKKLKGAPNIVQYFDSNA	AKL1	102	0
GFEVLLLMELCPNKSLLDYMNQRLSTK	AKL1	137	0
KSLLDYMNQRLSTKLTEAEIVKIMYDV	AKL1	150	0
QRLSTKLTEAEIVKIMYDVALSISQMH	AKL1	158	0
MHYLPVSLIHRDIKIENVLVDAKNNFK	AKL1	183	0
HRDIKIENVLVDAKNNFKLADFGSTST	AKL1	192	0
KIENVLVDAKNNFKLADFGSTSTCFPI	AKL1	196	0
EMIDLYRCLPINEKSDIWALGVFLYKL	AKL1	248	0
EKSDIWALGVFLYKLLFFTTPFEMTGQ	AKL1	260	0
PFEMTGQFAILHSKYEFPVNKYSSKLI	AKL1	280	0
FAILHSKYEFPVNKYSSKLINLIIIML	AKL1	287	0
HSKYEFPVNKYSSKLINLIIIMLAENP	AKL1	291	0
LCEILNVEVPIEDKYAEGAYNFSKYTQ	AKL1	330	0
IEDKYAEGAYNFSKYTQFQNKLQNVQL	AKL1	340	0
GAYNFSKYTQFQNKLQNVQLQMYQLQQ	AKL1	347	0
LQNVQLQMYQLQQKKIMQNNKLSDSEE	AKL1	361	0
QNVQLQMYQLQQKKIMQNNKLSDSEEN	AKL1	362	0
MYQLQQKKIMQNNKLSDSEENLLNDMF	AKL1	368	0
LNDMFLSSFEISSKLPMNASDGHAAVS	AKL1	390	0
IPSQNVGQELEEEKESQSDQRKSTLSE	AKL1	418	0
ELEEEKESQSDQRKSTLSEDKSSRTTS	AKL1	426	0
SQSDQRKSTLSEDKSSRTTSNANSSGT	AKL1	433	0
QEINTIQSPGIEDKSIFENKTPGELYY	AKL1	464	0
QSPGIEDKSIFENKTPGELYYPSVSEL	AKL1	470	0
YYPSVSELDTYLDKELVKQSSDPTISE	AKL1	489	0
VSELDTYLDKELVKQSSDPTISEQSPR	AKL1	493	0
SPRLNTQSLPQRQKSTSSYSSGGRSMK	AKL1	517	0
KSTSSYSSGGRSMKSTSYGAATIGSDE	AKL1	530	0
AATIGSDEALANEKTAGINKMKQHKSN	AKL1	549	0
DEALANEKTAGINKMKQHKSNNPFPKM	AKL1	555	0
ALANEKTAGINKMKQHKSNNPFPKMNV	AKL1	557	0
NEKTAGINKMKQHKSNNPFPKMNVAYH	AKL1	560	0
NKMKQHKSNNPFPKMNVAYHSTNELSN	AKL1	567	0
SRVEQQQQQQDQPKGPANYSQRNFYTG	AKL1	631	0
SQRNFYTGRDRSNKPMQLGGTIAGDSG	AKL1	650	0
IQAQQLQAQQMQAKQQMQAKQQMQVQQ	AKL1	723	0
QAQQMQAKQQMQAKQQMQVQQQLQVQQ	AKL1	729	0
AGNSANEPMHSSSKNEALLIELSPLKE	AKL1	792	0
SKNEALLIELSPLKEDAGKQSFQDTNE	AKL1	804	0
LLIELSPLKEDAGKQSFQDTNEPQTGG	AKL1	809	0
TGGIEDAGGSGTIKGSNNNRNGVLNLS	AKL1	833	0
FSSSSSSASIQQAKLSGRKGSSKRNNY	AKL1	877	0
SSASIQQAKLSGRKGSSKRNNYSTDEL	AKL1	882	0
IQQAKLSGRKGSSKRNNYSTDELGDSM	AKL1	886	0
ESIDIDLDDARRGKTAERRPLHNERGH	AKL1	916	0
TAERRPLHNERGHKDQARSSDASKSNQ	AKL1	930	0
RGHKDQARSSDASKSNQFKSKDFSSVS	AKL1	940	0
QARSSDASKSNQFKSKDFSSVSTRQPR	AKL1	945	0
RSSDASKSNQFKSKDFSSVSTRQPRQS	AKL1	947	0
NLSSPTLTQEHRNKNDSPAPNSHHSYR	AKL1	982	0
RVSPHASTAITENKRHSTGHELSTRSN	AKL1	1008	1
HSTGHELSTRSNGKHETHRTGSKQRHD	AKL1	1023	0
RSNGKHETHRTGSKQRHDLERYRHSKD	AKL1	1032	0
SKQRHDLERYRHSKDKDSNSSITISTS	AKL1	1044	0
QRHDLERYRHSKDKDSNSSITISTSTP	AKL1	1046	1
SITISTSTPSEMRKSFARARQSLDLER	AKL1	1064	0
MASSASSSGGSNGKRRSFFSVFRSEK-	AKL1	1096	0
GKRRSFFSVFRSEK-------------	AKL1	1108	0
--------MGEEHKPLLDASGVDPREE	CDC48	6	0
LLDASGVDPREEDKTATAILRRKKKDN	CDC48	21	0
REEDKTATAILRRKKKDNMLLVDDAIN	CDC48	30	0
EEDKTATAILRRKKKDNMLLVDDAIND	CDC48	31	0
EDKTATAILRRKKKDNMLLVDDAINDD	CDC48	32	0
DNSVIAINSNTMDKLELFRGDTVLVKG	CDC48	58	0
DKLELFRGDTVLVKGKKRKDTVLIVLI	CDC48	70	0
LELFRGDTVLVKGKKRKDTVLIVLIDD	CDC48	72	0
ELFRGDTVLVKGKKRKDTVLIVLIDDE	CDC48	73	0
FRGDTVLVKGKKRKDTVLIVLIDDELE	CDC48	75	0
LGDLVTIHPCPDIKYATRISVLPIADT	CDC48	119	0
IEGITGNLFDVFLKPYFVEAYRPVRKG	CDC48	146	0
LKPYFVEAYRPVRKGDHFVVRGGMRQV	CDC48	158	0
HFVVRGGMRQVEFKVVDVEPEEYAVVA	CDC48	174	0
MNEVGYDDIGGCRKQMAQIREMVELPL	CDC48	221	0
EMVELPLRHPQLFKAIGIKPPRGVLMY	CDC48	241	0
PLRHPQLFKAIGIKPPRGVLMYGPPGT	CDC48	246	0
PRGVLMYGPPGTGKTLMARAVANETGA	CDC48	261	0
AFFFLINGPEVMSKMAGESESNLRKAF	CDC48	287	0
MSKMAGESESNLRKAFEEAEKNAPAII	CDC48	298	0
SESNLRKAFEEAEKNAPAIIFIDEIDS	CDC48	305	0
AIIFIDEIDSIAPKRDKTNGEVERRVV	CDC48	322	0
FIDEIDSIAPKRDKTNGEVERRVVSQL	CDC48	325	0
RVVSQLLTLMDGMKARSNVVVIAATNR	CDC48	346	0
DATGRLEVLRIHTKNMKLADDVDLEAL	CDC48	396	0
GRLEVLRIHTKNMKLADDVDLEALAAE	CDC48	399	0
SLCSEAAMQQIREKMDLIDLDEDEIDA	CDC48	436	0
NVTWDDVGGLDEIKEELKETVEYPVLH	CDC48	496	0
DDVGGLDEIKEELKETVEYPVLHPDQY	CDC48	500	0
TVEYPVLHPDQYTKFGLSPSKGVLFYG	CDC48	515	0
HPDQYTKFGLSPSKGVLFYGPPGTGKT	CDC48	522	0
SKGVLFYGPPGTGKTLLAKAVATEVSA	CDC48	534	0
FYGPPGTGKTLLAKAVATEVSANFISV	CDC48	539	0
AVATEVSANFISVKGPELLSMWYGESE	CDC48	553	0
YGESESNIRDIFDKARAAAPTVVFLDE	CDC48	575	0
PTVVFLDELDSIAKARGGSLGDAGGAS	CDC48	594	1
VNQLLTEMDGMNAKKNVFVIGATNRPD	CDC48	624	0
NQLLTEMDGMNAKKNVFVIGATNRPDQ	CDC48	625	0
ENARLSILNAQLRKTPLEPGLELTAIA	CDC48	673	1
TPLEPGLELTAIAKATQGFSGADLLYI	CDC48	687	0
SGADLLYIVQRAAKYAIKDSIEAHRQH	CDC48	706	0
LLYIVQRAAKYAIKDSIEAHRQHEAEK	CDC48	710	0
KDSIEAHRQHEAEKEVKVEGEDVEMTD	CDC48	723	0
IEAHRQHEAEKEVKVEGEDVEMTDEGA	CDC48	726	0
VEGEDVEMTDEGAKAEQEPEVDPVPYI	CDC48	740	0
EQEPEVDPVPYITKEHFAEAMKTAKRS	CDC48	755	0
VPYITKEHFAEAMKTAKRSVSDAELRR	CDC48	763	0
ITKEHFAEAMKTAKRSVSDAELRRYEA	CDC48	766	0
AELRRYEAYSQQMKASRGQFSNFNFND	CDC48	785	0
NVASYLQSNSSQEKTLKERFSEIYPIH	CIT2	24	0
SYLQSNSSQEKTLKERFSEIYPIHAQD	CIT2	27	0
IYPIHAQDVRQFVKEHGKTKISDVLLE	CIT2	46	0
HAQDVRQFVKEHGKTKISDVLLEQVYG	CIT2	50	0
QDVRQFVKEHGKTKISDVLLEQVYGGM	CIT2	52	0
GIRFRGRTIADIQKDLPKAKGSSQPLP	CIT2	96	0
RGRTIADIQKDLPKAKGSSQPLPEALF	CIT2	100	0
RTIADIQKDLPKAKGSSQPLPEALFWL	CIT2	102	0
LPSHVVQLLDNLPKDLHPMAQFSIAVT	CIT2	153	0
QFSIAVTALESESKFAKAYAQGISKQD	CIT2	173	0
IAVTALESESKFAKAYAQGISKQDYWS	CIT2	176	0
ESKFAKAYAQGISKQDYWSYTFEDSLD	CIT2	184	0
WSYTFEDSLDLLGKLPVIAAKIYRNVF	CIT2	201	0
SLDLLGKLPVIAAKIYRNVFKDGKMGE	CIT2	208	0
LPVIAAKIYRNVFKDGKMGEVDPNADY	CIT2	215	0
IAAKIYRNVFKDGKMGEVDPNADYAKN	CIT2	218	0
GKMGEVDPNADYAKNLVNLIGSKDEDF	CIT2	230	0
ADYAKNLVNLIGSKDEDFVDLMRLYLT	CIT2	239	0
RANQEVLEWLFALKEEVNDDYSKDTIE	CIT2	308	0
LFALKEEVNDDYSKDTIEKYLWDTLNS	CIT2	317	0
EEVNDDYSKDTIEKYLWDTLNSGRVIP	CIT2	322	0
GRVIPGYGHAVLRKTDPRYMAQRKFAM	CIT2	344	0
VLRKTDPRYMAQRKFAMDHFPDYELFK	CIT2	354	1
KFAMDHFPDYELFKLVSSIYEVAPGVL	CIT2	367	0
IYEVAPGVLTEHGKTKNPWPNVDAHSG	CIT2	385	1
EVAPGVLTEHGKTKNPWPNVDAHSGVL	CIT2	387	0
DAHSGVLLQYYGLKESSFYTVLFGVSR	CIT2	407	0
ITDRAIGASIERPKSYSTEKYKELVKN	CIT2	442	0
GASIERPKSYSTEKYKELVKNIESKL-	CIT2	448	0
SIERPKSYSTEKYKELVKNIESKL---	CIT2	450	0
PKSYSTEKYKELVKNIESKL-------	CIT2	454	0
TEKYKELVKNIESKL------------	CIT2	459	0
----------MEEKEGIKDSSLLEKSN	CUE5	4	0
------MEEKEGIKDSSLLEKSNVPES	CUE5	8	0
EEKEGIKDSSLLEKSNVPESINEDISK	CUE5	15	0
KSNVPESINEDISKTTDVDLNSDGKKD	CUE5	28	0
ISKTTDVDLNSDGKKDNDTSAKDGTPK	CUE5	39	0
SKTTDVDLNSDGKKDNDTSAKDGTPKV	CUE5	40	0
LNSDGKKDNDTSAKDGTPKVEEKVNKS	CUE5	47	0
KKDNDTSAKDGTPKVEEKVNKSSGIDE	CUE5	52	0
DTSAKDGTPKVEEKVNKSSGIDEDEVV	CUE5	56	0
AKDGTPKVEEKVNKSSGIDEDEVVTPA	CUE5	59	0
IDEDEVVTPAEDAKEEEEEHPPLPARR	CUE5	76	1
EEEEEHPPLPARRKSEEEPSKENPILQ	CUE5	90	0
PLPARRKSEEEPSKENPILQELKDAFP	CUE5	97	0
EEPSKENPILQELKDAFPNLEEKYIKA	CUE5	106	0
LQELKDAFPNLEEKYIKAVIIASQGVL	CUE5	115	0
LKDAFPNLEEKYIKAVIIASQGVLSPA	CUE5	118	0
FNALLFLSDPESGKDIELPTQPVRKNP	CUE5	145	0
SGKDIELPTQPVRKNPEAPARRRQTQL	CUE5	156	0
DSEEEDSWSQFVEKDLPELTDRAGRSL	CUE5	232	0
TDRAGRSLQDTANKVSNWISDAYRRNF	CUE5	251	0
EWEPEIVDLSQGGKNSRPQQPERRRFN	CUE5	295	0
DDEDVPPQLPTRTKSGESTGKVVAETT	CUE5	347	0
QLPTRTKSGESTGKVVAETTYIDTPDT	CUE5	354	0
AETTYIDTPDTETKKKWQPLPPEPLDT	CUE5	370	0
ETTYIDTPDTETKKKWQPLPPEPLDTT	CUE5	371	0
TTYIDTPDTETKKKWQPLPPEPLDTTP	CUE5	372	0
QPLPPEPLDTTPTKVNAVSRNKKNPDE	CUE5	387	0
DTTPTKVNAVSRNKKNPDEDEFLINSD	CUE5	395	0
TTPTKVNAVSRNKKNPDEDEFLINSDD	CUE5	396	1
EVADHYVLDDLYAKVLPASLAANIPVK	ERG3	19	0
KVLPASLAANIPVKWQKLLGLNSGFSN	ERG3	32	0
PASLAANIPVKWQKLLGLNSGFSNSTI	ERG3	35	0
FSNSTILQETLNSKNAVKECRRFYGQV	ERG3	56	0
TILQETLNSKNAVKECRRFYGQVPFLF	ERG3	60	0
LFTASLSYVFVFDKSIFNHPRYLKNQM	ERG3	122	0
VFDKSIFNHPRYLKNQMAMEIKLAVSA	ERG3	132	0
HPRYLKNQMAMEIKLAVSAIPWMSMLT	ERG3	140	0
TVPWFVMELNGHSKLYMKIDYENHGVR	ERG3	166	0
FVMELNGHSKLYMKIDYENHGVRKLII	ERG3	170	0
LYMKIDYENHGVRKLIIEYFTFIFFTD	ERG3	180	0
RWLHWPRVYRALHKPHHKWLVCTPFAS	ERG3	214	0
WPRVYRALHKPHHKWLVCTPFASHSFH	ERG3	218	0
ISYHIYPLILPLHKVSYLILFTFVNFW	ERG3	253	0
GSYRRPDDSLFDPKLRDAKETWDAQVK	ERG3	324	1
PDDSLFDPKLRDAKETWDAQVKEVEHF	ERG3	329	0
KLRDAKETWDAQVKEVEHFIKEVEGDD	ERG3	337	0
TWDAQVKEVEHFIKEVEGDDNDRIYEN	ERG3	344	1
DDNDRIYENDPNTKKNN----------	ERG3	362	0
DNDRIYENDPNTKKNN-----------	ERG3	363	0
QHATHNSTLHQLAKDQPSVGVTTAFSI	ERG5	23	0
VGVTTAFSILDTLKSMSYLKIFATLIC	ERG5	41	0
FSILDTLKSMSYLKIFATLICILLVWD	ERG5	47	0
CILLVWDQVAYQIKKGSIAGPKFKFWP	ERG5	67	0
ILLVWDQVAYQIKKGSIAGPKFKFWPI	ERG5	68	0
VAYQIKKGSIAGPKFKFWPIIGPFLES	ERG5	75	0
YQIKKGSIAGPKFKFWPIIGPFLESLD	ERG5	77	0
WPIIGPFLESLDPKFEEYKAKWASGPL	ERG5	92	0
PFLESLDPKFEEYKAKWASGPLSCVSI	ERG5	97	0
LESLDPKFEEYKAKWASGPLSCVSIFH	ERG5	99	0
WASGPLSCVSIFHKFVVIASTRDLARK	ERG5	113	0
KFVVIASTRDLARKILQSSKFVKPCVV	ERG5	126	0
STRDLARKILQSSKFVKPCVVDVAVKI	ERG5	132	0
DLARKILQSSKFVKPCVVDVAVKILRP	ERG5	135	0
SKFVKPCVVDVAVKILRPCNWVFLDGK	ERG5	144	0
KILRPCNWVFLDGKAHTDYRKSLNGLF	ERG5	157	0
WVFLDGKAHTDYRKSLNGLFTKQALAQ	ERG5	164	1
HTDYRKSLNGLFTKQALAQYLPSLEQI	ERG5	172	0
LAQYLPSLEQIMDKYMDKFVRLSKENN	ERG5	188	0
LPSLEQIMDKYMDKFVRLSKENNYEPQ	ERG5	192	0
IMDKYMDKFVRLSKENNYEPQVFFHEM	ERG5	198	1
SFCGNYITEDQVRKIADDYYLVTAALE	ERG5	235	0
LELVNFPIIIPYTKTWYGKKTADMAMK	ERG5	260	0
FPIIIPYTKTWYGKKTADMAMKIFENC	ERG5	265	0
PIIIPYTKTWYGKKTADMAMKIFENCA	ERG5	266	0
KTWYGKKTADMAMKIFENCAQMAKDHI	ERG5	273	0
MAMKIFENCAQMAKDHIAAGGKPVCVM	ERG5	283	0
CAQMAKDHIAAGGKPVCVMDAWCKLMH	ERG5	291	0
AGGKPVCVMDAWCKLMHDAKNSNDDDS	ERG5	301	0
CVMDAWCKLMHDAKNSNDDDSRIYHRE	ERG5	307	0
DDDSRIYHREFTNKEISEAVFTFLFAS	ERG5	324	0
LFQIVADRPDVLAKIREEQLAVRNNDM	ERG5	361	0
NDMSTELNLDLIEKMKYTNMVIKETLR	ERG5	385	0
MSTELNLDLIEKMKYTNMVIKETLRYR	ERG5	387	0
DLIEKMKYTNMVIKETLRYRPPVLMVP	ERG5	394	0
RYRPPVLMVPYVVKKNFPVSPNYTAPK	ERG5	411	0
YRPPVLMVPYVVKKNFPVSPNYTAPKG	ERG5	412	0
KKNFPVSPNYTAPKGAMLIPTLYPALH	ERG5	424	0
PDEFIPERWVEGSKASEAKKNWLVFGC	ERG5	458	0
PERWVEGSKASEAKKNWLVFGCGPHVC	ERG5	463	0
ERWVEGSKASEAKKNWLVFGCGPHVCL	ERG5	464	0
QTYVMITFAALLGKFALYTDFHHTVTP	ERG5	492	0
YTDFHHTVTPLSEKIKVFATIFPKDDL	ERG5	509	0
DFHHTVTPLSEKIKVFATIFPKDDLLL	ERG5	511	0
LSEKIKVFATIFPKDDLLLTFKKRDPI	ERG5	519	0
ATIFPKDDLLLTFKKRDPITGEVFE--	ERG5	527	0
TIFPKDDLLLTFKKRDPITGEVFE---	ERG5	528	0
EDSTLFEQHPEYRKVLPIVSVPERIIQ	GDH1	31	0
ERIIQFRVTWENDKGEQEVAQGYRVQY	GDH1	53	0
EVAQGYRVQYNSAKGPYKGGLRFHPSV	GDH1	70	0
GYRVQYNSAKGPYKGGLRFHPSVNLSI	GDH1	74	0
GLRFHPSVNLSILKFLGFEQIFKNSLT	GDH1	89	0
LSILKFLGFEQIFKNSLTGLDMGGGKG	GDH1	98	0
FKNSLTGLDMGGGKGGLCVDLKGRSNN	GDH1	110	0
DMGGGKGGLCVDLKGRSNNEIRRICYA	GDH1	118	0
REIGYLFGAYRSYKNSWEGVLTGKGLN	GDH1	169	0
RSYKNSWEGVLTGKGLNWGGSLIRPEA	GDH1	179	0
YYTQAMIDYATNGKESFEGKRVTISGS	GDH1	212	0
IDYATNGKESFEGKRVTISGSGNVAQY	GDH1	218	0
ISGSGNVAQYAALKVIELGGTVVSLSD	GDH1	235	0
IELGGTVVSLSDSKGCIISETGITSEQ	GDH1	250	0
GITSEQVADISSAKVNFKSLEQIVNEY	GDH1	271	0
EQVADISSAKVNFKSLEQIVNEYSTFS	GDH1	275	0
EQIVNEYSTFSENKVQYIAGARPWTHV	GDH1	291	0
QYIAGARPWTHVQKVDIALPCATQNEV	GDH1	306	0
PCATQNEVSGEEAKALVAQGVKFIAEG	GDH1	325	1
SGEEAKALVAQGVKFIAEGSNMGSTPE	GDH1	333	0
ATGPSEAVWYGPPKAANLGGVAVSGLE	GDH1	371	1
RITWTSERVDQELKRIMINCFNECIDY	GDH1	404	0
IMINCFNECIDYAKKYTKDGKVLPSLV	GDH1	419	0
MINCFNECIDYAKKYTKDGKVLPSLVK	GDH1	420	0
CFNECIDYAKKYTKDGKVLPSLVKGAN	GDH1	423	0
ECIDYAKKYTKDGKVLPSLVKGANIAS	GDH1	426	0
KYTKDGKVLPSLVKGANIASFIKVSDA	GDH1	433	0
PSLVKGANIASFIKVSDAMFDQGDVF-	GDH1	442	0
-----MSSSITDEKISGEQQQPAGRKL	JEN1	9	1
EKISGEQQQPAGRKLYYNTSTFAEPPL	JEN1	21	0
INYEPEVYNPDHEKLYHNPSLPAQSIQ	JEN1	55	0
QDQGVEYEEDEEDKPNLSAASIKSYAL	JEN1	95	0
DEEDKPNLSAASIKSYALTRFTSLLHI	JEN1	104	0
FSWENVNPIPELRKMTWQNWNYFFMGY	JEN1	133	0
SVAPLAELYDRPTKDITWGLGLVLFVR	JEN1	175	0
RSAGAVIFGLWTDKSSRKWPYITCLFL	JEN1	201	0
AVIFGLWTDKSSRKWPYITCLFLFVIA	JEN1	205	0
IAQLCTPWCDTYEKFLGVRWITGIAMG	JEN1	230	0
GCASATAIEDAPVKARSFLSGLFFSAY	JEN1	260	0
FYRAFGYFRDDGWKILFWFSIFLPILL	JEN1	296	0
ILLIFWRLLWPETKYFTKVLKARKLIL	JEN1	320	0
FWRLLWPETKYFTKVLKARKLILSDAV	JEN1	324	0
LLWPETKYFTKVLKARKLILSDAVKAN	JEN1	327	0
PETKYFTKVLKARKLILSDAVKANGGE	JEN1	330	0
VLKARKLILSDAVKANGGEPLPKANFK	JEN1	338	1
SDAVKANGGEPLPKANFKQKMVSMKRT	JEN1	347	0
KANGGEPLPKANFKQKMVSMKRTVQKY	JEN1	351	0
NGGEPLPKANFKQKMVSMKRTVQKYWL	JEN1	353	0
LPKANFKQKMVSMKRTVQKYWLLFAYL	JEN1	358	0
FKQKMVSMKRTVQKYWLLFAYLVVLLV	JEN1	363	0
LLPTMLRAQLGLSKDAVTVIVVVTNIG	JEN1	401	0
GCFTYPAFMLRSEKAILGAGFMLYFCV	JEN1	456	0
RYPLERDASGAVIKEDYAKVMAILTGS	JEN1	530	0
RDASGAVIKEDYAKVMAILTGSVFIFT	JEN1	535	0
FIFTFACVFVGHEKFHRDLSSPVMKKY	JEN1	558	0
HEKFHRDLSSPVMKKYINQVEEYEADG	JEN1	569	0
EKFHRDLSSPVMKKYINQVEEYEADGL	JEN1	570	0
EADGLSISDIVEQKTECASVKMIDSNV	JEN1	592	0
SDIVEQKTECASVKMIDSNVSKTYEEH	JEN1	599	0
ECASVKMIDSNVSKTYEEHIETV----	JEN1	607	0
---MSASLVNRSLKNIRNELEFLKESN	LSB1	11	0
RSLKNIRNELEFLKESNVISGDIFELI	LSB1	21	0
NVISGDIFELINSKLPEKWDGNQRSPQ	LSB1	37	0
GDIFELINSKLPEKWDGNQRSPQNADT	LSB1	41	1
YDFEAQQDGDLSLKTGDKIQVLEKISP	LSB1	75	0
AQQDGDLSLKTGDKIQVLEKISPDWYR	LSB1	79	1
LSLKTGDKIQVLEKISPDWYRGKSNNK	LSB1	85	0
QVLEKISPDWYRGKSNNKIGIFPANYV	LSB1	94	0
KISPDWYRGKSNNKIGIFPANYVKPAF	LSB1	98	0
SNNKIGIFPANYVKPAFTRSASPKSAE	LSB1	108	0
NYVKPAFTRSASPKSAEAASSSTVSRP	LSB1	118	0
AQPQQSSGASSAFKSFGSKLGNAAIFG	LSB1	214	0
SSGASSAFKSFGSKLGNAAIFGAGSAI	LSB1	219	0
--------MSSVNKDTIHVAERSLHKE	PHO84	6	1
NKDTIHVAERSLHKEHLTEGGNMAFHN	PHO84	18	0
ESIDDEGFGWQQVKTISIAGVGFLTDS	PHO84	64	0
WHGSMPGPSQTLLKVSTSVGTVIGQFG	PHO84	108	0
QFGFGTLADIVGRKRIYGMELIIMIVC	PHO84	132	0
PLSSIITSEFATTKWRGAIMGAVFANQ	PHO84	193	0
SGGIIALILVAAYKGELEYANSGAECD	PHO84	225	0
YANSGAECDARCQKACDQMWRILIGLG	PHO84	243	0
IPESPRYQLDVNAKLELAAAAQEQDGE	PHO84	283	0
LELAAAAQEQDGEKKIHDTSDEDMAIN	PHO84	297	0
ELAAAAQEQDGEKKIHDTSDEDMAING	PHO84	298	1
ASTAVESLDNHPPKASFKDFCRHFGQW	PHO84	328	0
VESLDNHPPKASFKDFCRHFGQWKYGK	PHO84	332	0
ASFKDFCRHFGQWKYGKILLGTAGSWF	PHO84	342	0
KDFCRHFGQWKYGKILLGTAGSWFTLD	PHO84	345	0
SAVILQTIGYAGSKNVYKKLYDTAVGN	PHO84	381	0
LQTIGYAGSKNVYKKLYDTAVGNLILI	PHO84	385	0
QTIGYAGSKNVYKKLYDTAVGNLILIC	PHO84	386	0
YWVSVFTVDIIGRKPIQLAGFIILTAL	PHO84	419	0
LTALFCVIGFAYHKLGDHGLLALYVIC	PHO84	442	0
YRSTAHGISAASGKVGAIIAQTALGTL	PHO84	492	0
LGTLIDHNCARDGKPTNCWLPHVMEIF	PHO84	515	0
LLGIFTTLLIPETKRKTLEEINELYHD	PHO84	546	0
GIFTTLLIPETKRKTLEEINELYHDEI	PHO84	548	0
HDEIDPATLNFRNKNNDIESSSPSQLQ	PHO84	571	0
-----------MSKAVGIDLGTTYSCV	SSA1	3	0
AFTDTERLIGDAAKNQAAMNPSNTVFD	SSA1	54	0
QAAMNPSNTVFDAKRLIGRNFNDPEVQ	SSA1	69	0
GRNFNDPEVQADMKHFPFKLIDVDGKP	SSA1	86	0
DPEVQADMKHFPFKLIDVDGKPQIQVE	SSA1	91	0
MKHFPFKLIDVDGKPQIQVEFKGETKN	SSA1	98	0
IDVDGKPQIQVEFKGETKNFTPEQISS	SSA1	106	0
GKPQIQVEFKGETKNFTPEQISSMVLG	SSA1	110	0
NFTPEQISSMVLGKMKETAESYLGAKV	SSA1	124	0
TPEQISSMVLGKMKETAESYLGAKVND	SSA1	126	0
GKMKETAESYLGAKVNDAVVTVPAYFN	SSA1	136	0
VPAYFNDSQRQATKDAGTIAGLNVLRI	SSA1	157	0
NEPTAAAIAYGLDKKGKEEHVLIFDLG	SSA1	185	0
EPTAAAIAYGLDKKGKEEHVLIFDLGG	SSA1	186	0
TAAAIAYGLDKKGKEEHVLIFDLGGGT	SSA1	188	0
VSLLFIEDGIFEVKATAGDTHLGGEDF	SSA1	217	0
FDNRLVNHFIQEFKRKNKKDLSTNQRA	SSA1	243	0
NRLVNHFIQEFKRKNKKDLSTNQRALR	SSA1	245	0
LVNHFIQEFKRKNKKDLSTNQRALRRL	SSA1	247	0
VNHFIQEFKRKNKKDLSTNQRALRRLR	SSA1	248	0
RALRRLRTACERAKRTLSSSAQTSVEI	SSA1	268	0
CADLFRSTLDPVEKVLRDAKLDKSQVD	SSA1	316	0
STLDPVEKVLRDAKLDKSQVDEIVLVG	SSA1	322	0
DPVEKVLRDAKLDKSQVDEIVLVGGST	SSA1	325	0
DEIVLVGGSTRIPKVQKLVTDYFNGKE	SSA1	342	0
VLVGGSTRIPKVQKLVTDYFNGKEPNR	SSA1	345	0
PKVQKLVTDYFNGKEPNRSINPDEAVA	SSA1	354	0
AVQAAILTGDESSKTQDLLLLDVAPLS	SSA1	384	0
LSLGIETAGGVMTKLIPRNSTISTKKF	SSA1	409	0
MTKLIPRNSTISTKKFEIFSTYADNQP	SSA1	420	0
TKLIPRNSTISTKKFEIFSTYADNQPG	SSA1	421	0
PGVLIQVFEGERAKTKDNNLLGKFELS	SSA1	446	0
VLIQVFEGERAKTKDNNLLGKFELSGI	SSA1	448	0
GERAKTKDNNLLGKFELSGIPPAPRGV	SSA1	455	0
VDSNGILNVSAVEKGTGKSNKITITND	SSA1	490	0
GILNVSAVEKGTGKSNKITITNDKGRL	SSA1	494	0
NVSAVEKGTGKSNKITITNDKGRLSKE	SSA1	497	0
GTGKSNKITITNDKGRLSKEDIEKMVA	SSA1	504	0
NKITITNDKGRLSKEDIEKMVAEAEKF	SSA1	509	0
TNDKGRLSKEDIEKMVAEAEKFKEEDE	SSA1	514	0
SKEDIEKMVAEAEKFKEEDEKESQRIA	SSA1	521	1
EDIEKMVAEAEKFKEEDEKESQRIASK	SSA1	523	0
MVAEAEKFKEEDEKESQRIASKNQLES	SSA1	528	0
KEEDEKESQRIASKNQLESIAYSLKNT	SSA1	536	1
ASKNQLESIAYSLKNTISEAGDKLEQA	SSA1	547	0
AYSLKNTISEAGDKLEQADKDTVTKKA	SSA1	556	0
TISEAGDKLEQADKDTVTKKAEETISW	SSA1	562	0
GDKLEQADKDTVTKKAEETISWLDSNT	SSA1	567	0
DKLEQADKDTVTKKAEETISWLDSNTT	SSA1	568	0
ETISWLDSNTTASKEEFDDKLKELQDI	SSA1	584	0
DSNTTASKEEFDDKLKELQDIANPIMS	SSA1	590	0
NTTASKEEFDDKLKELQDIANPIMSKL	SSA1	592	0
LKELQDIANPIMSKLYQAGGAPGGAAG	SSA1	604	0
---MQTPSENTDVKLDTLDEPSAHLIE	UIP3	11	1
SYWSYILNEIARCKPLMIMFLIPVCLV	UIP3	49	0
VCLVLLITFFHDIKGILVFLVISLILS	UIP3	72	0
LIGITAFVSETLNKGFIIKLLVEVITR	UIP3	103	0
AFVSETLNKGFIIKLLVEVITRKPAVG	UIP3	108	0
GFIIKLLVEVITRKPAVGGKEWRIIAY	UIP3	117	0
LVEVITRKPAVGGKEWRIIAYNMNQYL	UIP3	123	0
HTPYYFFCEHRCHKFFKSLIKQTRSNA	UIP3	156	0
YYFFCEHRCHKFFKSLIKQTRSNAHLS	UIP3	159	0
CEHRCHKFFKSLIKQTRSNAHLSSPTN	UIP3	163	0
TNGAENTQSNTPAKEVSNEMVKPYIFS	UIP3	188	0
SNTPAKEVSNEMVKPYIFSSDPVLEAY	UIP3	196	0
IFSSDPVLEAYLIKAAEIHKEAEFEYW	UIP3	212	0
VLEAYLIKAAEIHKEAEFEYWRKQYPE	UIP3	218	1
AEIHKEAEFEYWRKQYPEVDLP-----	UIP3	227	0
-----------MSKDTHDDELPSYEDV	YGR268C	3	1
THDDELPSYEDVIKEEERLQSQPPRPP	YGR268C	18	1
SLPWTYPPRFYCSKCGNTGYKLKNGRS	YGR268C	98	0
PRFYCSKCGNTGYKLKNGRSCKSCWRR	YGR268C	105	0
FYCSKCGNTGYKLKNGRSCKSCWRRFA	YGR268C	107	0
GNTGYKLKNGRSCKSCWRRFAPQNNVV	YGR268C	113	0
GNQNQVESAYQIFKSIPKKLKAKSIGE	YHL010C	26	0
QVESAYQIFKSIPKKLKAKSIGEESIK	YHL010C	30	0
VESAYQIFKSIPKKLKAKSIGEESIKS	YHL010C	31	0
SAYQIFKSIPKKLKAKSIGEESIKSNN	YHL010C	33	0
YQIFKSIPKKLKAKSIGEESIKSNNQD	YHL010C	35	0
KKLKAKSIGEESIKSNNQDWQDWRVCD	YHL010C	43	0
RVCDLEIDMITDFKNQTSKEEESDLIT	YHL010C	66	0
EIDMITDFKNQTSKEEESDLITSQYLG	YHL010C	71	0
TSQYLGHGIIRLFKLSNANNTLNEKEI	YHL010C	92	0
LFKLSNANNTLNEKEILTIPGDDTMIC	YHL010C	103	0
DLLHFYIGDDIVNKQVSNFRILRNQQK	YHL010C	141	0
KQVSNFRILRNQQKGMGFNFTVLIKFR	YHL010C	154	0
QQKGMGFNFTVLIKFRNALDAKNFKEE	YHL010C	165	0
FTVLIKFRNALDAKNFKEEFNGKSFSR	YHL010C	173	0
LIKFRNALDAKNFKEEFNGKSFSRMDP	YHL010C	176	0
ALDAKNFKEEFNGKSFSRMDPETCHVI	YHL010C	182	0
SRMDPETCHVISVKEIVFQKKLFQRPA	YHL010C	198	0
TCHVISVKEIVFQKKLFQRPAANEDFP	YHL010C	204	0
CHVISVKEIVFQKKLFQRPAANEDFPY	YHL010C	205	0
EDFPYLLTDPFTVKKKKELVKVELPTC	YHL010C	227	0
DFPYLLTDPFTVKKKKELVKVELPTCP	YHL010C	228	0
FPYLLTDPFTVKKKKELVKVELPTCPV	YHL010C	229	0
PYLLTDPFTVKKKKELVKVELPTCPVC	YHL010C	230	0
TDPFTVKKKKELVKVELPTCPVCLERM	YHL010C	234	0
IPCQHTFHCQCLNKWKNSRCPVCRHSS	YHL010C	270	0
CQHTFHCQCLNKWKNSRCPVCRHSSLR	YHL010C	272	0
RHSSLRLSRESLLKQAGDSAHCATCGS	YHL010C	293	0
LICGNVGCGRYNSKHAIKHYEETLHCF	YHL010C	327	0
NVGCGRYNSKHAIKHYEETLHCFAMDI	YHL010C	331	0
NYVHRLVQNEVDGKLVEVGGSGDDDNN	YHL010C	369	1
SDELQNVVYGNRSKNGEKSNSNKKDGE	YHL010C	400	0
QNVVYGNRSKNGEKSNSNKKDGELAAN	YHL010C	404	0
GNRSKNGEKSNSNKKDGELAANFLRHR	YHL010C	409	0
NRSKNGEKSNSNKKDGELAANFLRHRE	YHL010C	410	1
ISQLESQREYYELKLQEKDQTASDSSN	YHL010C	446	0
ESQREYYELKLQEKDQTASDSSNVESL	YHL010C	450	0
DQTASDSSNVESLKKSMEDLKLQFQVT	YHL010C	464	0
QTASDSSNVESLKKSMEDLKLQFQVTQ	YHL010C	465	0
SNVESLKKSMEDLKLQFQVTQKEWQKR	YHL010C	471	0
SMEDLKLQFQVTQKEWQKREMAQKSKL	YHL010C	479	0
LKLQFQVTQKEWQKREMAQKSKLEEDM	YHL010C	483	0
VTQKEWQKREMAQKSKLEEDMLVIEGL	YHL010C	489	0
QKEWQKREMAQKSKLEEDMLVIEGLQA	YHL010C	491	0
VIEGLQANLDHLSKKQEQLERENKALE	YHL010C	511	0
IEGLQANLDHLSKKQEQLERENKALEE	YHL010C	512	0
HLSKKQEQLERENKALEESKQDLEEQV	YHL010C	521	0
EQLERENKALEESKQDLEEQVKDLMFY	YHL010C	527	0
ALEESKQDLEEQVKDLMFYLDSQEKFK	YHL010C	535	0
QVKDLMFYLDSQEKFKDADESVKEGTI	YHL010C	546	0
KDLMFYLDSQEKFKDADESVKEGTILI	YHL010C	548	0
DSQEKFKDADESVKEGTILIQQPHGAA	YHL010C	555	0
ILIQQPHGAAQASKSKKKRNKNKKAGK	YHL010C	572	0
IQQPHGAAQASKSKKKRNKNKKAGK--	YHL010C	574	0
QQPHGAAQASKSKKKRNKNKKAGK---	YHL010C	575	0
QPHGAAQASKSKKKRNKNKKAGK----	YHL010C	576	0
GAAQASKSKKKRNKNKKAGK-------	YHL010C	579	0
AQASKSKKKRNKNKKAGK---------	YHL010C	581	0
QASKSKKKRNKNKKAGK----------	YHL010C	582	0
KSKKKRNKNKKAGK-------------	YHL010C	585	0
--MSFNAFASSLSKKLQEISTSVSEKT	YIL041w	12	0
-MSFNAFASSLSKKLQEISTSVSEKTQ	YIL041w	13	0
SKKLQEISTSVSEKTQELPSLAQSTQR	YIL041w	24	0
ISQLPREYTELEDKVDTIKLIYNHFLG	YIL041w	62	0
REYTELEDKVDTIKLIYNHFLGVTAIY	YIL041w	67	0
VTAIYENGSYDYPKYINESVNEFSRSV	YIL041w	89	0
NESVNEFSRSVASKLTELTHATSASEA	YIL041w	105	0
SEAQNILVAPGPIKEPKTLNYALSKVA	YIL041w	129	0
QNILVAPGPIKEPKTLNYALSKVALNS	YIL041w	132	0
PIKEPKTLNYALSKVALNSSECLNKMF	YIL041w	140	0
LSKVALNSSECLNKMFPTEEQPLASAL	YIL041w	151	0
LASALLQFSDVQAKIAQARIQQDTLIQ	YIL041w	173	0
AQARIQQDTLIQTKFNKNLRERLSFEI	YIL041w	188	0
RIQQDTLIQTKFNKNLRERLSFEIGKA	YIL041w	191	0
NKNLRERLSFEIGKADKCRKDVHSMRL	YIL041w	203	0
LRERLSFEIGKADKCRKDVHSMRLRYD	YIL041w	206	0
RLSFEIGKADKCRKDVHSMRLRYDVAR	YIL041w	209	0
LRYDVARTNLANNKKPEKEASLRVQME	YIL041w	229	0
RYDVARTNLANNKKPEKEASLRVQMET	YIL041w	230	0
VARTNLANNKKPEKEASLRVQMETLED	YIL041w	233	0
QEVISHANFSEDLKELAKAQAEYFETS	YIL041w	273	0
SHANFSEDLKELAKAQAEYFETSAGLM	YIL041w	277	0
AQAEYFETSAGLMKEFLSNSFAEEPEA	YIL041w	291	0
EFLSNSFAEEPEAKPEVAEEEKPQTAI	YIL041w	305	1
EEPEAKPEVAEEEKPQTAISMNDEDDA	YIL041w	313	1
--------MMHFRKKSSISNTSDHDGA	YMR295C	6	0
-------MMHFRKKSSISNTSDHDGAN	YMR295C	7	0
TSDHDGANRASDVKISEDDKARLKMRT	YMR295C	26	1
ANRASDVKISEDDKARLKMRTASVADP	YMR295C	32	1
SDVKISEDDKARLKMRTASVADPILDA	YMR295C	36	0
AVYQPQQHVQTEEKQKKKKKGLFGRMK	YMR295C	182	0
YQPQQHVQTEEKQKKKKKGLFGRMKKK	YMR295C	184	0
QPQQHVQTEEKQKKKKKGLFGRMKKK-	YMR295C	185	0
PQQHVQTEEKQKKKKKGLFGRMKKK--	YMR295C	186	0
QQHVQTEEKQKKKKKGLFGRMKKK---	YMR295C	187	0
QHVQTEEKQKKKKKGLFGRMKKK----	YMR295C	188	0
KQKKKKKGLFGRMKKK-----------	YMR295C	195	0
QKKKKKGLFGRMKKK------------	YMR295C	196	0
KKKKKGLFGRMKKK-------------	YMR295C	197	0
-------MSEIQNKAETAAQDVQQKLE	YOL109W	7	0
QNKAETAAQDVQQKLEETKESLQNKGQ	YOL109W	18	0
TAAQDVQQKLEETKESLQNKGQEVKEQ	YOL109W	23	0
QQKLEETKESLQNKGQEVKEQAEASID	YOL109W	29	0
ETKESLQNKGQEVKEQAEASIDNLKNE	YOL109W	34	0
EVKEQAEASIDNLKNEATPEAEQVKKE	YOL109W	45	1
NLKNEATPEAEQVKKEEQNIADGVEQK	YOL109W	56	0
LKNEATPEAEQVKKEEQNIADGVEQKK	YOL109W	57	1
KKEEQNIADGVEQKKTEAANKVEETKK	YOL109W	69	0
KEEQNIADGVEQKKTEAANKVEETKKQ	YOL109W	70	0
ADGVEQKKTEAANKVEETKKQASAAVS	YOL109W	76	0
QKKTEAANKVEETKKQASAAVSEKKET	YOL109W	81	0
KKTEAANKVEETKKQASAAVSEKKETK	YOL109W	82	0
EETKKQASAAVSEKKETKKEGGFLKKL	YOL109W	91	0
ETKKQASAAVSEKKETKKEGGFLKKLN	YOL109W	92	0
KQASAAVSEKKETKKEGGFLKKLNRKI	YOL109W	95	0
QASAAVSEKKETKKEGGFLKKLNRKIA	YOL109W	96	0
SEKKETKKEGGFLKKLNRKIASIFN--	YOL109W	102	0
EKKETKKEGGFLKKLNRKIASIFN---	YOL109W	103	0
TKKEGGFLKKLNRKIASIFN-------	YOL109W	107	0
----------MTIKEHKVVYEAHNVKA	ACS2	4	0
-------MTIKEHKVVYEAHNVKALKA	ACS2	7	0
IKEHKVVYEAHNVKALKAPQHFYNSQP	ACS2	16	0
HKVVYEAHNVKALKAPQHFYNSQPGKG	ACS2	19	0
LKAPQHFYNSQPGKGYVTDMQHYQEMY	ACS2	31	0
YQEMYQQSINEPEKFFDKMAKEYLHWD	ACS2	53	0
YQQSINEPEKFFDKMAKEYLHWDAPYT	ACS2	57	0
SINEPEKFFDKMAKEYLHWDAPYTKVQ	ACS2	60	0
MAKEYLHWDAPYTKVQSGSLNNGDVAW	ACS2	71	0
SLNNGDVAWFLNGKLNASYNCVDRHAF	ACS2	89	0
YNCVDRHAFANPDKPALIYEADDESDN	ACS2	107	0
PALIYEADDESDNKIITFGELLRKVSQ	ACS2	121	0
SDNKIITFGELLRKVSQIAGVLKSWGV	ACS2	131	0
ELLRKVSQIAGVLKSWGVKKGDTVAIY	ACS2	140	0
VSQIAGVLKSWGVKKGDTVAIYLPMIP	ACS2	145	0
SQIAGVLKSWGVKKGDTVAIYLPMIPE	ACS2	146	0
HSVVFAGFSAGSLKDRVVDANSKVVIT	ACS2	187	0
AGSLKDRVVDANSKVVITCDEGKRGGK	ACS2	196	0
DANSKVVITCDEGKRGGKTINTKKIVD	ACS2	205	0
KVVITCDEGKRGGKTINTKKIVDEGLN	ACS2	209	0
CDEGKRGGKTINTKKIVDEGLNGVDLV	ACS2	214	0
DEGKRGGKTINTKKIVDEGLNGVDLVS	ACS2	215	0
LVFQRTGTEGIPMKAGRDYWWHEEAAK	ACS2	244	0
KAGRDYWWHEEAAKQRTYLPPVSCDAE	ACS2	257	0
LFLLYTSGSTGSPKGVVHTTGGYLLGA	ACS2	286	0
PDYGRYWRIIQRHKATHFYVAPTALRL	ACS2	364	0
THFYVAPTALRLIKRVGEAEIAKYDTS	ACS2	379	0
LRLIKRVGEAEIAKYDTSSLRVLGSVG	ACS2	388	0
EPISPDLWEWYHEKVGNKNCVICDTMW	ACS2	415	0
PDLWEWYHEKVGNKNCVICDTMWQTES	ACS2	419	0
SHLIAPLAGAVPTKPGSATVPFFGINA	ACS2	447	0
ELEGNDVEGVLAVKSPWPSMARSVWNH	ACS2	483	0
VWNHHDRYMDTYLKPYPGHYFTGDGAG	ACS2	506	1
ELTGQTVVAYVSLKDGYLQNNATEGDA	ACS2	582	0
LQVRGEIGPFASPKTIILVRDLPRTRS	ACS2	622	0
IILVRDLPRTRSGKIMRRVLRKVASNE	ACS2	637	0
RTRSGKIMRRVLRKVASNEAEQLGDLT	ACS2	645	0
AIISAVENQFFSQKKK-----------	ACS2	681	0
IISAVENQFFSQKKK------------	ACS2	682	0
ISAVENQFFSQKKK-------------	ACS2	683	0
DNYTTPLSSRYASKEMSATFSLRNRFS	ADE13	18	0
ATFSLRNRFSTWRKLWLNLAIAEKELG	ADE13	35	0
TWRKLWLNLAIAEKELGLTVVTDEAIE	ADE13	45	0
LTVVTDEAIEQMRKHVEITDDEIAKAS	ADE13	62	0
MRKHVEITDDEIAKASAQEAIVRHDVM	ADE13	73	0
LIFIRDAYDIIIPKLVNVINRLAKFAM	ADE13	131	0
IIPKLVNVINRLAKFAMEYKDLPVLGW	ADE13	141	0
NVINRLAKFAMEYKDLPVLGWTHFQPA	ADE13	147	0
WTHFQPAQLTTLGKRATLWIQELLWDL	ADE13	167	0
FERARNDIGLRGVKGTTGTQASFLALF	ADE13	196	1
QASFLALFHGNHDKVEALDERVTELLG	ADE13	215	0
ALDERVTELLGFDKVYPVTGQTYSRKI	ADE13	231	0
DKVYPVTGQTYSRKIDIDVLAPLSSFA	ADE13	243	0
VLAPLSSFAATAHKMATDIRLLANLKE	ADE13	261	0
HKMATDIRLLANLKEVEEPFEKSQIGS	ADE13	273	0
LLANLKEVEEPFEKSQIGSSAMAYKRN	ADE13	281	0
FEKSQIGSSAMAYKRNPMRCERVCSLA	ADE13	292	0
TLLNISSGLVVYPKVIERRIKGELPFM	ADE13	364	0
GLVVYPKVIERRIKGELPFMATENIIM	ADE13	371	0
FMATENIIMAMVEKNASRQEVHERIRV	ADE13	389	0
RIRVLSHQAAAVVKEEGGENDLIERVK	ADE13	412	0
KEEGGENDLIERVKRDEFFKPIWEELD	ADE13	425	0
NDLIERVKRDEFFKPIWEELDSLLEPS	ADE13	431	0
PSTFVGRAPQQVEKFVQKDVNNALQPF	ADE13	456	0
VGRAPQQVEKFVQKDVNNALQPFQKYL	ADE13	460	0
VQKDVNNALQPFQKYLNDEQVKLNV--	ADE13	471	0
LQPFQKYLNDEQVKLNV----------	ADE13	479	0
-----------MTKLHFDTAEPVKITL	ALD6	3	1
-MTKLHFDTAEPVKITLPNGLTYEQPT	ALD6	13	0
LTYEQPTGLFINNKFMKAQDGKTYPVE	ALD6	33	0
EQPTGLFINNKFMKAQDGKTYPVEDPS	ALD6	36	0
LFINNKFMKAQDGKTYPVEDPSTENTV	ALD6	41	0
ATQDPRERGRLLSKLADELESQIDLVS	ALD6	95	0
IDLVSSIEALDNGKTLALARGDVTIAI	ALD6	117	0
AINCLRDAAAYADKVNGRTINTGDGYM	ALD6	142	0
IIPWNFPIMMLAWKIAPALAMGNVCIL	ALD6	182	0
IAPALAMGNVCILKPAAVTPLNALYFA	ALD6	196	0
VTPLNALYFASLCKKVGIPAGVVNIVP	ALD6	213	0
TPLNALYFASLCKKVGIPAGVVNIVPG	ALD6	214	0
TVGAALTNDPRIRKLAFTGSTEVGKSV	ALD6	244	0
IRKLAFTGSTEVGKSVAVDSSESNLKK	ALD6	255	0
GKSVAVDSSESNLKKITLELGGKSAHL	ALD6	267	0
KSVAVDSSESNLKKITLELGGKSAHLV	ALD6	268	0
ESNLKKITLELGGKSAHLVFDDANIKK	ALD6	276	0
GKSAHLVFDDANIKKTLPNLVNGIFKN	ALD6	288	0
KSAHLVFDDANIKKTLPNLVNGIFKNA	ALD6	289	0
IKKTLPNLVNGIFKNAGQICSSGSRIY	ALD6	300	0
VQEGIYDELLAAFKAYLETEIKVGNPF	ALD6	327	0
LLAAFKAYLETEIKVGNPFDKANFQGA	ALD6	335	0
YLETEIKVGNPFDKANFQGAITNRQQF	ALD6	342	0
QQFDTIMNYIDIGKKEGAKILTGGEKV	ALD6	366	0
QFDTIMNYIDIGKKEGAKILTGGEKVG	ALD6	367	0
IMNYIDIGKKEGAKILTGGEKVGDKGY	ALD6	371	0
GKKEGAKILTGGEKVGDKGYFIRPTVF	ALD6	378	0
GAKILTGGEKVGDKGYFIRPTVFYDVN	ALD6	382	0
TVFYDVNEDMRIVKEEIFGPVVTVAKF	ALD6	402	0
VKEEIFGPVVTVAKFKTLEEGVEMANS	ALD6	414	0
EEIFGPVVTVAKFKTLEEGVEMANSSE	ALD6	416	0
GSGIETESLSTGLKVAKMLKAGTVWIN	ALD6	446	0
IETESLSTGLKVAKMLKAGTVWINTYN	ALD6	449	0
ESLSTGLKVAKMLKAGTVWINTYNDFD	ALD6	452	0
YNDFDSRVPFGGVKQSGYGREMGEEVY	ALD6	474	0
EMGEEVYHAYTEVKAVRIKL-------	ALD6	494	0
VYHAYTEVKAVRIKL------------	ALD6	499	0
------MAPVTIEKFVNQEERHLVSNR	ARO10	8	0
NRSATIPFGEYIFKRLLSIDTKSVFGV	ARO10	33	0
GEYIFKRLLSIDTKSVFGVPGDFNLSL	ARO10	41	0
AAYAADGYSRYSNKIGCLITTYGVGEL	ARO10	92	0
ALNGIAGSFAENVKVLHIVGVAKSIDS	ARO10	120	0
AENVKVLHIVGVAKSIDSRSSNFSDRN	ARO10	129	0
LHHLVPQLHDSNFKGPNHKVYHDMVKD	ARO10	156	0
PQLHDSNFKGPNHKVYHDMVKDRVACS	ARO10	161	0
FKGPNHKVYHDMVKDRVACSVAYLEDI	ARO10	168	0
ACDQVDNVIRDIYKYSKPGYIFVPADF	ARO10	197	0
QVDNVIRDIYKYSKPGYIFVPADFADM	ARO10	200	0
VYPSENQLSDIINKITSWIYSSKTPAI	ARO10	246	0
DIINKITSWIYSSKTPAILGDVLTDRY	ARO10	255	0
VLTDRYGVSNFLNKLICKTGIWNFSTV	ARO10	276	0
RYGVSNFLNKLICKTGIWNFSTVMGKS	ARO10	280	0
CKTGIWNFSTVMGKSVIDESNPTYMGQ	ARO10	292	0
DESNPTYMGQYNGKEGLKQVYEHFELC	ARO10	309	0
PTYMGQYNGKEGLKQVYEHFELCDLVL	ARO10	313	0
INEINNGHYTFTYKPNAKIIQFHPNYI	ARO10	345	0
NNGHYTFTYKPNAKIIQFHPNYIRLVD	ARO10	349	0
RLVDTRQGNEQMFKGINFAPILKELYK	ARO10	372	0
EQMFKGINFAPILKELYKRIDVSKLSL	ARO10	381	0
KGINFAPILKELYKRIDVSKLSLQYDS	ARO10	385	0
PILKELYKRIDVSKLSLQYDSNVTQYT	ARO10	391	0
NGQSSIITQVHLQKTMPKFLNPGDVVV	ARO10	428	0
SIITQVHLQKTMPKFLNPGDVVVCETG	ARO10	432	0
QFSVRDFAFPSQLKYISQGFFLSIGMA	ARO10	461	0
QDHSNAHINGGNVKEDYKPRLILFEGD	ARO10	499	0
NAHINGGNVKEDYKPRLILFEGDGAAQ	ARO10	503	0
AAQMTIQELSTILKCNIPLEVIIWNNN	ARO10	527	0
MGPTRSYNDVMSWKWTKLFEAFGDFDG	ARO10	562	0
TRSYNDVMSWKWTKLFEAFGDFDGKYT	ARO10	565	0
WTKLFEAFGDFDGKYTNSTLIQCPSKL	ARO10	576	0
GKYTNSTLIQCPSKLALKLEELKNSNK	ARO10	588	1
NSTLIQCPSKLALKLEELKNSNKRSGI	ARO10	592	0
QCPSKLALKLEELKNSNKRSGIELLEV	ARO10	597	0
KLALKLEELKNSNKRSGIELLEVKLGE	ARO10	601	0
NSNKRSGIELLEVKLGELDFPEQLKCM	ARO10	611	0
EVKLGELDFPEQLKCMVEAAALKRNKK	ARO10	622	0
PEQLKCMVEAAALKRNKK---------	ARO10	631	0
LKCMVEAAALKRNKK------------	ARO10	634	0
KCMVEAAALKRNKK-------------	ARO10	635	0
PHQLREQAARHIGKIGRHFNILDRLFK	BSD2	84	0
KIGRHFNILDRLFKKRTQQSSDIQQGA	BSD2	97	0
IGRHFNILDRLFKKRTQQSSDIQQGAM	BSD2	98	0
GAMFDGVFSNLSAKPDTTETEGNNEQD	BSD2	122	0
FLITYILHTSHAAKQGSRFGLGLTFIG	BSD2	207	0
GYGYSMIPNDVTSKVGKNKSLNRMELE	BSD2	233	0
YSMIPNDVTSKVGKNKSLNRMELEDPN	BSD2	236	0
MIPNDVTSKVGKNKSLNRMELEDPNEF	BSD2	238	0
DDVRLNSQSTTQDKFESHLNHGLDEEK	BSD2	265	0
KFESHLNHGLDEEKQNIPWLAVFVAFL	BSD2	278	0
AVFVAFLGLFITLKSIYDYIQVKKLEK	BSD2	298	0
FITLKSIYDYIQVKKLEKKYLNQSQNQ	BSD2	307	0
ITLKSIYDYIQVKKLEKKYLNQSQNQA	BSD2	308	0
KSIYDYIQVKKLEKKYLNQSQNQA---	BSD2	311	0
SIYDYIQVKKLEKKYLNQSQNQA----	BSD2	312	1
SLRLPQNPNAGLFKQGYNSYSNADGQI	CCT8	15	1
GYNSYSNADGQIIKSIAAIRELHQMCL	CCT8	30	0
QMCLTSMGPCGRNKIIVNHLGKIIITN	CCT8	53	0
PCGRNKIIVNHLGKIIITNDAATMLRE	CCT8	61	0
TMLRELDIVHPAVKVLVMATEQQKIDM	CCT8	83	0
PAVKVLVMATEQQKIDMGDGTNLVMIL	CCT8	93	0
VMILAGELLNVSEKLISMGLSAVEIIQ	CCT8	116	0
SAVEIIQGYNMARKFTLKELDEMVVGE	CCT8	136	0
IIQGYNMARKFTLKELDEMVVGEITDK	CCT8	140	0
KELDEMVVGEITDKNDKNELLKMIKPV	CCT8	153	0
DEMVVGEITDKNDKNELLKMIKPVISS	CCT8	156	0
GEITDKNDKNELLKMIKPVISSKKYGS	CCT8	161	0
TDKNDKNELLKMIKPVISSKKYGSEDI	CCT8	164	0
NELLKMIKPVISSKKYGSEDILSELVS	CCT8	170	0
ELLKMIKPVISSKKYGSEDILSELVSE	CCT8	171	0
EIPYFNVDSIRVVKIMGGSLSNSTVIK	CCT8	211	0
KIMGGSLSNSTVIKGMVFNREPEGHVK	CCT8	224	0
KGMVFNREPEGHVKSLSEDKKHKVAVF	CCT8	237	0
REPEGHVKSLSEDKKHKVAVFTCPLDI	CCT8	243	0
EPEGHVKSLSEDKKHKVAVFTCPLDIA	CCT8	244	0
EGHVKSLSEDKKHKVAVFTCPLDIANT	CCT8	246	0
VFTCPLDIANTETKGTVLLHNAQEMLD	CCT8	262	0
VLLHNAQEMLDFSKGEEKQIDAMMKEI	CCT8	278	0
NAQEMLDFSKGEEKQIDAMMKEIADMG	CCT8	282	0
FSKGEEKQIDAMMKEIADMGVECIVAG	CCT8	289	0
ALHYLNRYGILVLKVPSKFELRRLCRV	CCT8	322	0
LNRYGILVLKVPSKFELRRLCRVCGAT	CCT8	326	0
APTPEELGLVETVKTMEIGGDRVTVFK	CCT8	359	0
KTMEIGGDRVTVFKQEQGEISRTSTII	CCT8	372	0
DIERAIDDGVAAVKGLMKPSGGKLLPG	CCT8	409	0
AIDDGVAAVKGLMKPSGGKLLPGAGAT	CCT8	413	0
VAAVKGLMKPSGGKLLPGAGATEIELI	CCT8	418	0
AGATEIELISRITKYGERTPGLLQLAI	CCT8	436	0
YGERTPGLLQLAIKQFAVAFEVVPRTL	CCT8	450	0
LYAAHNVTEPGAVKTDHLYKGVDIDGE	CCT8	491	0
VTEPGAVKTDHLYKGVDIDGESDEGVK	CCT8	497	0
KGVDIDGESDEGVKDIREENIYDMLAT	CCT8	510	0
DIREENIYDMLATKKFAINVATEAATT	CCT8	524	0
IREENIYDMLATKKFAINVATEAATTV	CCT8	525	0
ATTVLSIDQIIMAKKAGGPRAPQGPRP	CCT8	548	0
TTVLSIDQIIMAKKAGGPRAPQGPRPG	CCT8	549	0
----------MAAKDISTEVLQNPELY	CHD1	4	0
FNDSDDEDDEDNIKQSRRKRMTTIEDD	CHD1	46	0
DEDDEDNIKQSRRKRMTTIEDDEDEFE	CHD1	51	0
DFEEDDDYYGSPIKQNRSKPKSRTKSK	CHD1	93	0
DDYYGSPIKQNRSKPKSRTKSKSKSKP	CHD1	98	0
YYGSPIKQNRSKPKSRTKSKSKSKPKS	CHD1	100	0
PIKQNRSKPKSRTKSKSKSKPKSQSEK	CHD1	104	0
KQNRSKPKSRTKSKSKSKPKSQSEKQS	CHD1	106	0
NRSKPKSRTKSKSKSKPKSQSEKQSTV	CHD1	108	0
SKPKSRTKSKSKSKPKSQSEKQSTVKI	CHD1	110	0
PKSRTKSKSKSKPKSQSEKQSTVKIPT	CHD1	112	0
KSKSKSKPKSQSEKQSTVKIPTRFSNR	CHD1	117	0
SKPKSQSEKQSTVKIPTRFSNRQNKTV	CHD1	122	0
TVKIPTRFSNRQNKTVNYNIDYSDDDL	CHD1	133	0
DFHGIDIVINHRLKTSLEEGKVLEKTV	CHD1	188	0
VINHRLKTSLEEGKVLEKTVPDLNNCK	CHD1	195	0
RLKTSLEEGKVLEKTVPDLNNCKENYE	CHD1	199	0
KVLEKTVPDLNNCKENYEFLIKWTDES	CHD1	208	0
DLNNCKENYEFLIKWTDESHLHNTWET	CHD1	216	0
WETYESIGQVRGLKRLDNYCKQFIIED	CHD1	240	0
GQVRGLKRLDNYCKQFIIEDQQVRLDP	CHD1	247	0
SLEDGTSQLQYLVKWRRLNYDEATWEN	CHD1	310	0
YDEATWENATDIVKLAPEQVKHFQNRE	CHD1	329	0
NATDIVKLAPEQVKHFQNRENSKILPQ	CHD1	336	0
PEQVKHFQNRENSKILPQYSSNYTSQR	CHD1	345	0
YSSNYTSQRPRFEKLSVQPPFIKGGEL	CHD1	363	0
PRFEKLSVQPPFIKGGELRDFQLTGIN	CHD1	372	0
QLTGINWMAFLWSKGDNGILADEMGLG	CHD1	393	0
GDNGILADEMGLGKTVQTVAFISWLIF	CHD1	407	0
PLSTMPAWLDTFEKWAPDLNCICYMGN	CHD1	446	0
APDLNCICYMGNQKSRDTIREYEFYTN	CHD1	461	0
TIREYEFYTNPRAKGKKTMKFNVLLTT	CHD1	478	0
REYEFYTNPRAKGKKTMKFNVLLTTYE	CHD1	480	0
EYEFYTNPRAKGKKTMKFNVLLTTYEY	CHD1	481	0
FYTNPRAKGKKTMKFNVLLTTYEYILK	CHD1	484	0
KFNVLLTTYEYILKDRAELGSIKWQFM	CHD1	497	0
EYILKDRAELGSIKWQFMAVDEAHRLK	CHD1	506	0
KWQFMAVDEAHRLKNAESSLYESLNSF	CHD1	519	0
NAESSLYESLNSFKVANRMLITGTPLQ	CHD1	533	0
RMLITGTPLQNNIKELAALVNFLMPGR	CHD1	550	0
LHRRIQPFILRRLKKDVEKSLPSKTER	CHD1	599	0
HRRIQPFILRRLKKDVEKSLPSKTERI	CHD1	600	0
QPFILRRLKKDVEKSLPSKTERILRVE	CHD1	604	0
RRLKKDVEKSLPSKTERILRVELSDVQ	CHD1	609	0
LRVELSDVQTEYYKNILTKNYSALTAG	CHD1	627	0
SDVQTEYYKNILTKNYSALTAGAKGGH	CHD1	632	0
ILTKNYSALTAGAKGGHFSLLNIMNEL	CHD1	642	0
GGHFSLLNIMNELKKASNHPYLFDNAE	CHD1	656	0
GHFSLLNIMNELKKASNHPYLFDNAEE	CHD1	657	0
PYLFDNAEERVLQKFGDGKMTRENVLR	CHD1	675	0
NAEERVLQKFGDGKMTRENVLRGLIMS	CHD1	680	0
RENVLRGLIMSSGKMVLLDQLLTRLKK	CHD1	696	0
GKMVLLDQLLTRLKKDGHRVLIFSQMV	CHD1	708	0
KMVLLDQLLTRLKKDGHRVLIFSQMVR	CHD1	709	0
VRMLDILGDYLSIKGINFQRLDGTVPS	CHD1	734	0
DLQAMARAHRIGQKNHVMVYRLVSKDT	CHD1	811	0
GQKNHVMVYRLVSKDTVEEEVLERARK	CHD1	822	0
KDTVEEEVLERARKKMILEYAIISLGV	CHD1	835	0
DTVEEEVLERARKKMILEYAIISLGVT	CHD1	836	0
EYAIISLGVTDGNKYTKKNEPNAGELS	CHD1	853	0
IISLGVTDGNKYTKKNEPNAGELSAIL	CHD1	856	0
ISLGVTDGNKYTKKNEPNAGELSAILK	CHD1	857	0
KNEPNAGELSAILKFGAGNMFTATDNQ	CHD1	870	0
FGAGNMFTATDNQKKLEDLNLDDVLNH	CHD1	884	0
GAGNMFTATDNQKKLEDLNLDDVLNHA	CHD1	885	0
DLGESHLGGEEFLKQFEVTDYKADIDW	CHD1	919	0
GEEFLKQFEVTDYKADIDWDDIIPEEE	CHD1	927	0
DIDWDDIIPEEELKKLQDEEQKRKDEE	CHD1	942	0
IDWDDIIPEEELKKLQDEEQKRKDEEY	CHD1	943	0
PEEELKKLQDEEQKRKDEEYVKEQLEM	CHD1	950	0
EELKKLQDEEQKRKDEEYVKEQLEMMN	CHD1	952	0
QDEEQKRKDEEYVKEQLEMMNRRDNAL	CHD1	958	0
EQLEMMNRRDNALKKIKNSVNGDGTAA	CHD1	972	0
QLEMMNRRDNALKKIKNSVNGDGTAAN	CHD1	973	0
EMMNRRDNALKKIKNSVNGDGTAANSD	CHD1	975	0
MDSIGESEVRALYKAILKFGNLKEILD	CHD1	1020	0
GESEVRALYKAILKFGNLKEILDELIA	CHD1	1024	0
RALYKAILKFGNLKEILDELIADGTLP	CHD1	1029	0
ILDELIADGTLPVKSFEKYGETYDEMM	CHD1	1044	0
LIADGTLPVKSFEKYGETYDEMMEAAK	CHD1	1048	0
KYGETYDEMMEAAKDCVHEEEKNRKEI	CHD1	1061	0
MMEAAKDCVHEEEKNRKEILEKLEKHA	CHD1	1069	0
AAKDCVHEEEKNRKEILEKLEKHATAY	CHD1	1072	0
VHEEEKNRKEILEKLEKHATAYRAKLK	CHD1	1077	0
EEKNRKEILEKLEKHATAYRAKLKSGE	CHD1	1080	0
LEKLEKHATAYRAKLKSGEIKAENQPK	CHD1	1088	0
KLEKHATAYRAKLKSGEIKAENQPKDN	CHD1	1090	0
ATAYRAKLKSGEIKAENQPKDNPLTRL	CHD1	1095	0
KLKSGEIKAENQPKDNPLTRLSLKKRE	CHD1	1101	0
NQPKDNPLTRLSLKKREKKAVLFNFKG	CHD1	1111	0
QPKDNPLTRLSLKKREKKAVLFNFKGV	CHD1	1112	0
DNPLTRLSLKKREKKAVLFNFKGVKSL	CHD1	1115	0
NPLTRLSLKKREKKAVLFNFKGVKSLN	CHD1	1116	0
LKKREKKAVLFNFKGVKSLNAESLLSR	CHD1	1123	0
REKKAVLFNFKGVKSLNAESLLSRVED	CHD1	1126	0
LNAESLLSRVEDLKYLKNLINSNYKDD	CHD1	1141	0
ESLLSRVEDLKYLKNLINSNYKDDPLK	CHD1	1144	1
DLKYLKNLINSNYKDDPLKFSLGNNTP	CHD1	1152	0
KNLINSNYKDDPLKFSLGNNTPKPVQN	CHD1	1157	0
DDPLKFSLGNNTPKPVQNWSSNWTKEE	CHD1	1166	0
TPKPVQNWSSNWTKEEDEKLLIGVFKY	CHD1	1177	0
QNWSSNWTKEEDEKLLIGVFKYGYGSW	CHD1	1182	0
TKEEDEKLLIGVFKYGYGSWTQIRDDP	CHD1	1189	0
TQIRDDPFLGITDKIFLNEVHNPVAKK	CHD1	1209	0
DKIFLNEVHNPVAKKSASSSDTTPTPS	CHD1	1221	0
KIFLNEVHNPVAKKSASSSDTTPTPSK	CHD1	1222	0
KSASSSDTTPTPSKKGKGITGSSKKVP	CHD1	1235	0
SASSSDTTPTPSKKGKGITGSSKKVPG	CHD1	1236	0
SSSDTTPTPSKKGKGITGSSKKVPGAI	CHD1	1238	0
TPSKKGKGITGSSKKVPGAIHLGRRVD	CHD1	1245	0
PSKKGKGITGSSKKVPGAIHLGRRVDY	CHD1	1246	0
DYLLSFLRGGLNTKSPSADIGSKKLPT	CHD1	1271	0
GLNTKSPSADIGSKKLPTGPSKKRQRK	CHD1	1280	0
LNTKSPSADIGSKKLPTGPSKKRQRKP	CHD1	1281	0
ADIGSKKLPTGPSKKRQRKPANHSKSM	CHD1	1288	0
DIGSKKLPTGPSKKRQRKPANHSKSMT	CHD1	1289	0
KKLPTGPSKKRQRKPANHSKSMTPEIT	CHD1	1293	0
PSKKRQRKPANHSKSMTPEITSSEPAN	CHD1	1299	0
EITSSEPANGPPSKRMKALPKGPAALI	CHD1	1317	0
SSEPANGPPSKRMKALPKGPAALINNT	CHD1	1320	0
ANGPPSKRMKALPKGPAALINNTRLSP	CHD1	1324	0
NTRLSPNSPTPPLKSKVSRDNGTRQSS	CHD1	1345	0
RLSPNSPTPPLKSKVSRDNGTRQSSNP	CHD1	1347	0
RQSSNPSSGSAHEKEYDSMDEEDCRHT	CHD1	1368	0
DCRHTMSAIRTSLKRLRRGGKSLDRKE	CHD1	1390	0
AIRTSLKRLRRGGKSLDRKEWAKILKT	CHD1	1397	0
LKRLRRGGKSLDRKEWAKILKTELTTI	CHD1	1402	0
RRGGKSLDRKEWAKILKTELTTIGNHI	CHD1	1406	0
GKSLDRKEWAKILKTELTTIGNHIESQ	CHD1	1409	0
TELTTIGNHIESQKGSSRKASPEKYRK	CHD1	1423	0
IGNHIESQKGSSRKASPEKYRKHLWSY	CHD1	1428	0
ESQKGSSRKASPEKYRKHLWSYSANFW	CHD1	1433	0
KGSSRKASPEKYRKHLWSYSANFWPAD	CHD1	1436	0
LWSYSANFWPADVKSTKLMAMYDKITE	CHD1	1451	0
YSANFWPADVKSTKLMAMYDKITESQK	CHD1	1454	0
ADVKSTKLMAMYDKITESQKK------	CHD1	1461	0
KLMAMYDKITESQKK------------	CHD1	1467	0
LMAMYDKITESQKK-------------	CHD1	1468	0
LNNPDNPHFYYAQKTQEQMNHLDVLPS	CHS3	62	0
NPNATRRSGSLRSKGSVRSKFSGRETD	CHS3	93	0
RSGSLRSKGSVRSKFSGRETDSYLLQD	CHS3	99	0
TDSYLLQDMNTTDKKASVKISDEGVAE	CHS3	118	0
DSYLLQDMNTTDKKASVKISDEGVAED	CHS3	119	0
LQDMNTTDKKASVKISDEGVAEDEFDK	CHS3	123	0
KISDEGVAEDEFDKDGDVDNFEESSTQ	CHS3	136	1
VDNFEESSTQPINKSIKPLRKETNDTL	CHS3	153	0
FEESSTQPINKSIKPLRKETNDTLSFW	CHS3	156	0
STQPINKSIKPLRKETNDTLSFWQMYC	CHS3	160	0
WAPAPILAFCGMPKKERQMAWREKVAL	CHS3	192	0
APAPILAFCGMPKKERQMAWREKVALI	CHS3	193	0
GMPKKERQMAWREKVALISVILYIGAI	CHS3	202	0
IGAIVAFLTFGFTKTVCSSSKLRLKNN	CHS3	225	0
LTFGFTKTVCSSSKLRLKNNEVSTEFV	CHS3	232	0
FTKTVCSSSKLRLKNNEVSTEFVVING	CHS3	236	0
NNEVSTEFVVINGKAYELDTSSRSGIQ	CHS3	250	0
DSDTLYGPWSDAGKDASFLFQNVNGNC	CHS3	281	0
QNVNGNCHNLITPKSNSSIPHDDDNNL	CHS3	301	0
HDDDNNLAWYFPCKLKNQDGSSKPNFT	CHS3	321	0
DDNNLAWYFPCKLKNQDGSSKPNFTVE	CHS3	323	0
YFPCKLKNQDGSSKPNFTVENYAGWNC	CHS3	330	0
TVENYAGWNCHTSKEDRDAFYGLKSKA	CHS3	347	0
HTSKEDRDAFYGLKSKADVYFTWDGIK	CHS3	357	0
SKEDRDAFYGLKSKADVYFTWDGIKNS	CHS3	359	0
KSKADVYFTWDGIKNSSRNLIVYNGDV	CHS3	370	0
GDVLDLDLLDWLEKDDVDYPVVFDDLK	CHS3	394	0
KDDVDYPVVFDDLKTSNLQGYDLSLVL	CHS3	407	0
YDLSLVLSNGHERKIARCLSEIIKVGE	CHS3	427	0
HERKIARCLSEIIKVGEVDSKTVGCIA	CHS3	437	0
CLSEIIKVGEVDSKTVGCIASDVVLYV	CHS3	444	0
YVSLVFILSVVIIKFIIACYFRWTVAR	CHS3	469	0
FIIACYFRWTVARKQGAYIVDNKTMDK	CHS3	483	0
TVARKQGAYIVDNKTMDKHTNDIEDWS	CHS3	492	0
KQGAYIVDNKTMDKHTNDIEDWSNNIQ	CHS3	496	0
TNDIEDWSNNIQTKAPLKEVDPHLRPK	CHS3	511	0
EDWSNNIQTKAPLKEVDPHLRPKKYSK	CHS3	515	0
KAPLKEVDPHLRPKKYSKKSLGHKRAS	CHS3	524	0
APLKEVDPHLRPKKYSKKSLGHKRAST	CHS3	525	0
KEVDPHLRPKKYSKKSLGHKRASTFDL	CHS3	528	0
EVDPHLRPKKYSKKSLGHKRASTFDLL	CHS3	529	0
LRPKKYSKKSLGHKRASTFDLLKKHSS	CHS3	534	0
SLGHKRASTFDLLKKHSSKMFQFNESV	CHS3	543	0
LGHKRASTFDLLKKHSSKMFQFNESVI	CHS3	544	0
RASTFDLLKKHSSKMFQFNESVIDLDT	CHS3	548	0
YRGMTTMTTQNAWKLSNENKAVHSRNP	CHS3	586	0
MTTQNAWKLSNENKAVHSRNPSTLLPT	CHS3	592	0
PSTLLPTSSMFWNKATSSPVPGSSLIQ	CHS3	612	0
LDSLSTTDYPNSHKLLMVVCDGLIKGS	CHS3	685	0
SHKLLMVVCDGLIKGSGNDKTTPEIAL	CHS3	696	0
VVCDGLIKGSGNDKTTPEIALGMMDDF	CHS3	702	0
GMMDDFVTPPDEVKPYSYVAVASGSKR	CHS3	723	0
VKPYSYVAVASGSKRHNMAKIYAGFYK	CHS3	735	0
VAVASGSKRHNMAKIYAGFYKYDDSTI	CHS3	741	0
KRHNMAKIYAGFYKYDDSTIPPENQQR	CHS3	748	0
PENQQRVPIITIVKCGTPAEQGAAKPG	CHS3	769	0
IVKCGTPAEQGAAKPGNRGKRDSQIIL	CHS3	780	0
PAEQGAAKPGNRGKRDSQIILMSFLEK	CHS3	786	0
KRDSQIILMSFLEKITFDERMTQLEFQ	CHS3	799	0
FDERMTQLEFQLLKNIWQITGLMADFY	CHS3	815	0
DFYETVLMVDADTKVFPDALTHMVAEM	CHS3	839	0
FPDALTHMVAEMVKDPLIMGLCGETKI	CHS3	854	0
VKDPLIMGLCGETKIANKAQSWVTAIQ	CHS3	866	0
LIMGLCGETKIANKAQSWVTAIQVFEY	CHS3	870	0
IQVFEYYISHHQAKAFESVFGSVTCLP	CHS3	891	0
VTCLPGCFSMYRIKSPKGSDGYWVPVL	CHS3	913	0
LPGCFSMYRIKSPKGSDGYWVPVLANP	CHS3	916	0
VERYSDNVTNTLHKKNLLLLGEDRFLS	CHS3	945	0
ERYSDNVTNTLHKKNLLLLGEDRFLSS	CHS3	946	0
LLGEDRFLSSLMLKTFPKRKQVFVPKA	CHS3	963	0
DRFLSSLMLKTFPKRKQVFVPKAACKT	CHS3	967	0
FLSSLMLKTFPKRKQVFVPKAACKTIA	CHS3	969	0
LKTFPKRKQVFVPKAACKTIAPDKFKV	CHS3	975	0
PKRKQVFVPKAACKTIAPDKFKVLLSQ	CHS3	979	0
FVPKAACKTIAPDKFKVLLSQRRRWIN	CHS3	985	0
PKAACKTIAPDKFKVLLSQRRRWINST	CHS3	987	0
CFTIYVIIFAIVSKPTPVITLVLLAII	CHS3	1053	0
PIWNFVLPSYAYWKFDDFSWGDTRTIA	CHS3	1108	0
FSWGDTRTIAGGNKKAQDENEGEFDHS	CHS3	1125	0
SWGDTRTIAGGNKKAQDENEGEFDHSK	CHS3	1126	0
KAQDENEGEFDHSKIKMRTWREFERED	CHS3	1139	0
QDENEGEFDHSKIKMRTWREFEREDIL	CHS3	1141	0
TWREFEREDILNRKEESDSFVA-----	CHS3	1157	0
------------MKENELKNEKSVDVL	COS4	2	0
-------MKENELKNEKSVDVLSFKQL	COS4	7	0
----MKENELKNEKSVDVLSFKQLESQ	COS4	10	0
ELKNEKSVDVLSFKQLESQKIVLPQDL	COS4	18	0
SVDVLSFKQLESQKIVLPQDLFRSSFT	COS4	24	0
FRSSFTWFCYEIYKSLAFRIWMLLWLP	COS4	45	0
IWMLLWLPLSVWWKLSNNWIYPLMVSL	COS4	64	0
GPVFVLVIFRLSRKRSLSKQLTQFCKE	COS4	96	0
LVIFRLSRKRSLSKQLTQFCKEITKST	COS4	101	0
RKRSLSKQLTQFCKEITKSTPSSDPHD	COS4	108	0
LSKQLTQFCKEITKSTPSSDPHDWEVV	COS4	112	0
VVAANLNSYLYENKAWNIRYFFFNAMG	COS4	137	0
EAFRTTLLEPFSLKKDEAAKVKSFKDS	COS4	166	0
AFRTTLLEPFSLKKDEAAKVKSFKDSV	COS4	167	0
LLEPFSLKKDEAAKVKSFKDSVPYIEE	COS4	172	0
EPFSLKKDEAAKVKSFKDSVPYIEEAL	COS4	174	0
SLKKDEAAKVKSFKDSVPYIEEALGVY	COS4	177	0
IEEALGVYFREVEKQWKLFNSEKSWSP	COS4	196	0
ALGVYFREVEKQWKLFNSEKSWSPVGL	COS4	199	0
REVEKQWKLFNSEKSWSPVGLEDAKLP	COS4	205	1
SEKSWSPVGLEDAKLPKEAYRFKLTWF	COS4	216	0
SWSPVGLEDAKLPKEAYRFKLTWFLKR	COS4	219	0
LEDAKLPKEAYRFKLTWFLKRISNIFM	COS4	225	0
PKEAYRFKLTWFLKRISNIFMLIPFLN	COS4	231	0
FQNIRVLIMSMEHKMQFLSTIINEQES	COS4	288	0
QESGANGWDEIARKMNRYLFEKKVWKN	COS4	312	0
DEIARKMNRYLFEKKVWKNEEFFFDGI	COS4	320	0
EIARKMNRYLFEKKVWKNEEFFFDGID	COS4	321	0
RKMNRYLFEKKVWKNEEFFFDGIDCEW	COS4	324	0
WFFSHFFYRVLSAKKSMRALSLNVELW	COS4	350	0
FFSHFFYRVLSAKKSMRALSLNVELWP	COS4	351	0
RALSLNVELWPYIKEAQLSCSEESLA-	COS4	367	0
QSTVPIAIASNGNKRDVVQNVSAGDEG	CSR2	15	0
RNREMISTSLSPQKSSGFSGRRRSSSV	CSR2	49	0
MCRGNSFPSDVGTKAYNITGSYQPDRH	CSR2	111	0
DTGLRRESDPVAAKQISSNNDIVRSFI	CSR2	154	0
RVLSDYLADRGFIKQTPLYNKKSVLEI	CSR2	193	0
ADRGFIKQTPLYNKKSVLEISIATSAE	CSR2	200	0
DRGFIKQTPLYNKKSVLEISIATSAES	CSR2	201	0
IATSAESVFLPTTKSDETEYLSLIHGS	CSR2	221	0
MPSFSFALIFSLNKSTTLSDIKVELTS	CSR2	362	0
IFSLNKSTTLSDIKVELTSNVRVVWFN	CSR2	370	0
NVRVVWFNGLPPTKNVNEECYNIGSLD	CSR2	389	0
NADNFNLFIPQGAKSPLDIVENHSNNR	CSR2	419	0
SPLDIVENHSNNRKLKVLQKLSMRKRR	CSR2	433	0
LDIVENHSNNRKLKVLQKLSMRKRRSF	CSR2	435	0
ENHSNNRKLKVLQKLSMRKRRSFSNKA	CSR2	439	0
NRKLKVLQKLSMRKRRSFSNKAVLREN	CSR2	444	0
QKLSMRKRRSFSNKAVLRENILNNLNA	CSR2	451	0
NILNNLNASNSTNKLNAGVYVFTIPIV	CSR2	470	0
PSARVSYSLRLATKLKDEHTQLVASRP	CSR2	508	0
ARVSYSLRLATKLKDEHTQLVASRPRS	CSR2	510	0
ASRPRSSSISSPQKLRSYSCSDSYEYS	CSR2	531	0
IDDTIEGETYNNDKNSTGKIAFPSSWL	CSR2	559	0
EGETYNNDKNSTGKIAFPSSWLKSAKG	CSR2	564	0
NSTGKIAFPSSWLKSAKGRLKRNNSNG	CSR2	573	0
GKIAFPSSWLKSAKGRLKRNNSNGRSD	CSR2	576	0
FPSSWLKSAKGRLKRNNSNGRSDNNGA	CSR2	580	0
VRTPPEISVTTANKPLYINKVWENCLS	CSR2	630	0
ISVTTANKPLYINKVWENCLSYEISFA	CSR2	636	0
WENCLSYEISFAQKYVPLNGEIPITIK	CSR2	651	0
KYVPLNGEIPITIKVAPLVKSLSVKRI	CSR2	664	0
GEIPITIKVAPLVKSLSVKRIRVSCRE	CSR2	670	0
TIKVAPLVKSLSVKRIRVSCREKISYR	CSR2	675	0
SLSVKRIRVSCREKISYRSKDYQYDFD	CSR2	684	0
IRVSCREKISYRSKDYQYDFDQLDPLA	CSR2	690	0
DPCNPYHMRYLVRKKKDRSLPLFEVAS	CSR2	718	0
PCNPYHMRYLVRKKKDRSLPLFEVASK	CSR2	719	0
CNPYHMRYLVRKKKDRSLPLFEVASKC	CSR2	720	0
KKDRSLPLFEVASKCTSGPSIREEVVT	CSR2	732	0
NTVDDNLLAYTSSKENNKDIPFSESFT	CSR2	759	0
DNLLAYTSSKENNKDIPFSESFTVKTK	CSR2	763	0
NNKDIPFSESFTVKTKLKFPKYCEVDA	CSR2	774	0
KDIPFSESFTVKTKLKFPKYCEVDATK	CSR2	776	0
IPFSESFTVKTKLKFPKYCEVDATKAA	CSR2	778	0
SESFTVKTKLKFPKYCEVDATKAASLP	CSR2	781	0
KLKFPKYCEVDATKAASLPPYGIDLFD	CSR2	789	0
SLPPYGIDLFDPIKDPTQSENTSNNGN	CSR2	805	0
VLGFLVGRPNRASKTVHKIPQDKNHNE	CSR2	832	0
LVGRPNRASKTVHKIPQDKNHNEVNDT	CSR2	836	0
NRASKTVHKIPQDKNHNEVNDTNGNSN	CSR2	841	1
SSNVPIQHYTRLNKPRRGLYLDSMHFK	CSR2	873	0
KPRRGLYLDSMHFKNIQCSHKLEIVLR	CSR2	886	0
LDSMHFKNIQCSHKLEIVLRVSKTDSG	CSR2	893	0
QCSHKLEIVLRVSKTDSGSSKIIRHYE	CSR2	902	0
IVLRVSKTDSGSSKIIRHYEVIVDTPI	CSR2	909	0
DLPTYDMATTESSKVLPPTFEEATSVS	CSR2	948	0
TSLANGYLSTLHPKTTAVSDSSNGAPI	CSR2	999	0
QDIFEQETAATLFKRDIVTMNFNNNIF	CSR2	1061	0
--------MTNAMKVEGYPSMEWPTSL	CTR9	6	0
PSMEWPTSLDIPLKASEELVGIDLETD	CTR9	24	0
DLETDLPDDPTDLKTLLVEENSEKEHW	CTR9	46	0
TDLKTLLVEENSEKEHWLTIALAYCNH	CTR9	56	0
HWLTIALAYCNHGKTNEGIKLIEMALD	CTR9	71	0
LAYCNHGKTNEGIKLIEMALDVFQNSE	CTR9	77	0
LHTFLTWAHLNLAKGQSLSVETKEHEL	CTR9	107	0
LNLAKGQSLSVETKEHELTQAELNLKD	CTR9	116	0
TKEHELTQAELNLKDAIGFDPTWIGNM	CTR9	128	0
ATVELYYQRGHYDKALETSDLFVKSIH	CTR9	156	0
HYDKALETSDLFVKSIHAEDHRSGRQS	CTR9	166	0
SIHAEDHRSGRQSKPNCLFLLLRAKLL	CTR9	180	0
QSKPNCLFLLLRAKLLYQKENYMASLK	CTR9	191	0
CLFLLLRAKLLYQKENYMASLKIFQEL	CTR9	196	1
KLLYQKENYMASLKIFQELLVINPVLQ	CTR9	204	0
DPRIGIGLCFWQLKDSKMAIKSWQRAL	CTR9	232	0
IGIGLCFWQLKDSKMAIKSWQRALQLN	CTR9	235	0
LCFWQLKDSKMAIKSWQRALQLNPKNT	CTR9	239	0
AIKSWQRALQLNPKNTSASILVLLGEF	CTR9	250	0
GEFRESFTNSTNDKTFKEAFTKALSDL	CTR9	274	0
RESFTNSTNDKTFKEAFTKALSDLNNI	CTR9	277	0
NSTNDKTFKEAFTKALSDLNNIFSENQ	CTR9	282	0
PVLLTLLQTYYYFKGDYQTVLDIYHHR	CTR9	311	0
YQTVLDIYHHRILKMSPMIAKIVLSES	CTR9	327	0
YHHRILKMSPMIAKIVLSESSFWCGRA	CTR9	334	0
WCGRAHYALGDYRKSFIMFQESLKKNE	CTR9	356	0
DYRKSFIMFQESLKKNEDNLLAKLGLG	CTR9	366	0
YRKSFIMFQESLKKNEDNLLAKLGLGQ	CTR9	367	0
QESLKKNEDNLLAKLGLGQTQIKNNLL	CTR9	375	0
NLLAKLGLGQTQIKNNLLEESIITFEN	CTR9	384	0
LLEESIITFENLYKTNESLQELNYILG	CTR9	400	0
QELNYILGMLYAGKAFDAKTAKNTSAK	CTR9	419	0
ILGMLYAGKAFDAKTAKNTSAKEQSNL	CTR9	424	0
MLYAGKAFDAKTAKNTSAKEQSNLNEK	CTR9	427	0
KAFDAKTAKNTSAKEQSNLNEKALKYL	CTR9	432	0
KNTSAKEQSNLNEKALKYLERYLKLTL	CTR9	440	0
SAKEQSNLNEKALKYLERYLKLTLATK	CTR9	443	0
LNEKALKYLERYLKLTLATKNQLVISR	CTR9	450	0
KYLERYLKLTLATKNQLVISRAYLVIS	CTR9	456	0
LVISQLYELQNQYKTSLDYLSKALEEM	CTR9	479	0
LQNQYKTSLDYLSKALEEMEFIKKEIP	CTR9	487	0
DYLSKALEEMEFIKKEIPLEVLNNLAC	CTR9	496	0
YLSKALEEMEFIKKEIPLEVLNNLACY	CTR9	497	0
NLACYHFINGDFIKADDLFKQAKAKVS	CTR9	519	0
FINGDFIKADDLFKQAKAKVSDKDESV	CTR9	525	0
GDFIKADDLFKQAKAKVSDKDESVNIT	CTR9	528	0
FIKADDLFKQAKAKVSDKDESVNITLE	CTR9	530	0
DDLFKQAKAKVSDKDESVNITLEYNIA	CTR9	534	0
NITLEYNIARTNEKNDCEKSESIYSQV	CTR9	552	0
YNIARTNEKNDCEKSESIYSQVTSLHP	CTR9	557	0
PAYIAARIRNLYLKFAQSKIEDSDMST	CTR9	583	0
ARIRNLYLKFAQSKIEDSDMSTEMNKL	CTR9	588	0
SKIEDSDMSTEMNKLLDLNKSDLEIRS	CTR9	600	0
DMSTEMNKLLDLNKSDLEIRSFYGWYL	CTR9	606	0
SDLEIRSFYGWYLKNSKERKNNEKSTT	CTR9	620	0
EIRSFYGWYLKNSKERKNNEKSTTHNK	CTR9	623	0
SFYGWYLKNSKERKNNEKSTTHNKETL	CTR9	626	0
WYLKNSKERKNNEKSTTHNKETLVKYN	CTR9	630	0
KERKNNEKSTTHNKETLVKYNSHDAYA	CTR9	636	0
NEKSTTHNKETLVKYNSHDAYALISLA	CTR9	641	0
SLANLYVTIARDGKKSRNPKEQGKSKH	CTR9	665	0
LANLYVTIARDGKKSRNPKEQGKSKHS	CTR9	666	0
VTIARDGKKSRNPKEQGKSKHSYLKAI	CTR9	671	0
RDGKKSRNPKEQGKSKHSYLKAIQLYQ	CTR9	675	0
GKKSRNPKEQGKSKHSYLKAIQLYQKV	CTR9	677	0
NPKEQGKSKHSYLKAIQLYQKVLQVDP	CTR9	682	0
SKHSYLKAIQLYQKVLQVDPFNIFAAQ	CTR9	689	0
FAAQGLAIIFAESKRLGPALEILRKVR	CTR9	712	0
ESKRLGPALEILRKVRDSLDNEDVQLN	CTR9	723	0
NLAHCYLEMREYGKAIENYELVLKKFD	CTR9	749	0
EYGKAIENYELVLKKFDNEKTRPHILN	CTR9	759	0
YGKAIENYELVLKKFDNEKTRPHILNL	CTR9	760	0
ENYELVLKKFDNEKTRPHILNLLGRAW	CTR9	765	0
LNLLGRAWYARAIKETSVNFYQKALEN	CTR9	784	0
ARAIKETSVNFYQKALENAKTALDLFV	CTR9	793	0
TSVNFYQKALENAKTALDLFVKESSKS	CTR9	799	0
ALENAKTALDLFVKESSKSKFIHSVKF	CTR9	807	0
AKTALDLFVKESSKSKFIHSVKFNIAL	CTR9	811	0
TALDLFVKESSKSKFIHSVKFNIALLH	CTR9	813	0
VKESSKSKFIHSVKFNIALLHFQIAET	CTR9	819	0
HFQIAETLRRSNPKFRTVQQIKDSLEG	CTR9	839	0
RRSNPKFRTVQQIKDSLEGLKEGLELF	CTR9	847	0
RTVQQIKDSLEGLKEGLELFRELNDLK	CTR9	854	0
KEGLELFRELNDLKEFNMIPKEELEQR	CTR9	867	0
RELNDLKEFNMIPKEELEQRIQLGETT	CTR9	874	0
ELEQRIQLGETTMKSALERSLNEQEEF	CTR9	889	0
SALERSLNEQEEFKKEQRAKIDEARKI	CTR9	903	0
ALERSLNEQEEFKKEQRAKIDEARKIL	CTR9	904	0
LNEQEEFKKEQRAKIDEARKILEENEL	CTR9	909	0
FKKEQRAKIDEARKILEENELKEQGWM	CTR9	915	0
IDEARKILEENELKEQGWMKQEEEARR	CTR9	923	0
ILEENELKEQGWMKQEEEARRLKLEKQ	CTR9	929	0
QGWMKQEEEARRLKLEKQAEEYRKLQD	CTR9	938	0
MKQEEEARRLKLEKQAEEYRKLQDEAQ	CTR9	941	0
RRLKLEKQAEEYRKLQDEAQKIFQVRE	CTR9	948	0
QAEEYRKLQDEAQKIFQVREAMAISEH	CTR9	955	0
QVREAMAISEHNVKDDSDLSDKDNEYD	CTR9	971	0
SEHNVKDDSDLSDKDNEYDEEQPRQKR	CTR9	979	0
DKDNEYDEEQPRQKRKRSTKTKNSGES	CTR9	991	0
DNEYDEEQPRQKRKRSTKTKNSGESKR	CTR9	993	0
DEEQPRQKRKRSTKTKNSGESKRRKAA	CTR9	997	0
EQPRQKRKRSTKTKNSGESKRRKAAKK	CTR9	999	0
RKRSTKTKNSGESKRRKAAKKTLSDSD	CTR9	1005	0
STKTKNSGESKRRKAAKKTLSDSDEDD	CTR9	1008	0
TKNSGESKRRKAAKKTLSDSDEDDDDV	CTR9	1011	0
KNSGESKRRKAAKKTLSDSDEDDDDVV	CTR9	1012	0
TLSDSDEDDDDVVKKPSHNKGKKSQLS	CTR9	1026	0
LSDSDEDDDDVVKKPSHNKGKKSQLSN	CTR9	1027	0
EDDDDVVKKPSHNKGKKSQLSNEFIED	CTR9	1032	0
DDDVVKKPSHNKGKKSQLSNEFIEDSD	CTR9	1034	0
DDVVKKPSHNKGKKSQLSNEFIEDSDE	CTR9	1035	0
DEEEAQMSGSEQNKNDDNDENNDNDDN	CTR9	1060	0
DLIALLQADCGFDKTKHDLYYNMDILD	DDI1	40	0
IALLQADCGFDKTKHDLYYNMDILDSN	DDI1	42	0
NMDILDSNRTQSLKELGLKTDDLLLIR	DDI1	61	0
DSNRTQSLKELGLKTDDLLLIRGKISN	DDI1	66	0
LGLKTDDLLLIRGKISNSIQTDAATLS	DDI1	76	0
YTRLMANPDDPDNKKRIAELLDQQAID	DDI1	171	1
TRLMANPDDPDNKKRIAELLDQQAIDE	DDI1	172	0
MLYINIEINNYPVKAFVDTGAQTTIMS	DDI1	216	0
TGAQTTIMSTRLAKKTGLSRMIDKRFI	DDI1	234	0
GAQTTIMSTRLAKKTGLSRMIDKRFIG	DDI1	235	0
RLAKKTGLSRMIDKRFIGEARGVGTGK	DDI1	244	0
KRFIGEARGVGTGKIIGRIHQAQVKIE	DDI1	257	0
TGKIIGRIHQAQVKIETQYIPCSFTVL	DDI1	268	0
DTDIDVLIGLDMLKRHLACVDLKENVL	DDI1	295	0
LDMLKRHLACVDLKENVLRIAEVETSF	DDI1	304	0
EVETSFLSEAEIPKSFQEGLPAPTSVT	DDI1	325	0
GLPAPTSVTTSSDKPLTPTKTSSTLPP	DDI1	343	0
SVTTSSDKPLTPTKTSSTLPPQPGAVP	DDI1	349	0
TTATGRTFPEQTIKQLMDLGFPRDAVV	DDI1	396	0
QLMDLGFPRDAVVKALKQTNGNAEFAA	DDI1	410	0
DLGFPRDAVVKALKQTNGNAEFAASLL	DDI1	413	0
AHPVAQLTAEAYPKVKRNPNFKVLDSE	DLD3	17	1
PVAQLTAEAYPKVKRNPNFKVLDSEDL	DLD3	19	0
AEAYPKVKRNPNFKVLDSEDLAYFRSI	DLD3	25	0
APEELASFNQDWMKKYRGQSNLILLPN	DLD3	62	0
PEELASFNQDWMKKYRGQSNLILLPNS	DLD3	63	0
GQSNLILLPNSTDKVSKIMKYCNDKKL	DLD3	79	0
NLILLPNSTDKVSKIMKYCNDKKLAVV	DLD3	82	0
LLPNSTDKVSKIMKYCNDKKLAVVPQG	DLD3	85	0
TDKVSKIMKYCNDKKLAVVPQGGNTDL	DLD3	90	0
DKVSKIMKYCNDKKLAVVPQGGNTDLV	DLD3	91	0
VFDEIVLSLRNMNKVRDFDPVSGTFKC	DLD3	123	0
NKVRDFDPVSGTFKCDAGVVMRDAHQF	DLD3	135	0
PNGEIISNINALRKDNTGYDLKQLFIG	DLD3	212	0
INALRKDNTGYDLKQLFIGAEGTIGVV	DLD3	220	0
IGVVTGVSIVAAAKPKALNAVFFGIEN	DLD3	243	0
VVTGVSIVAAAKPKALNAVFFGIENFD	DLD3	245	0
AVFFGIENFDTVQKLFVKAKSELSEIL	DLD3	262	0
GIENFDTVQKLFVKAKSELSEILSAFE	DLD3	266	0
ENFDTVQKLFVKAKSELSEILSAFEFM	DLD3	268	0
MDRGSIECTIEYLKDLPFPLENQHNFY	DLD3	294	0
HNFYVLIETSGSNKRHDDEKLTAFLKD	DLD3	317	0
IETSGSNKRHDDEKLTAFLKDTTDSKL	DLD3	323	0
NKRHDDEKLTAFLKDTTDSKLISEGMM	DLD3	329	0
EKLTAFLKDTTDSKLISEGMMAKDKAD	DLD3	335	0
TTDSKLISEGMMAKDKADFDRLWTWRK	DLD3	344	0
DSKLISEGMMAKDKADFDRLWTWRKSV	DLD3	346	0
KDKADFDRLWTWRKSVPTACNSYGGMY	DLD3	357	0
SVPTACNSYGGMYKYDMSLQLKDLYSV	DLD3	371	0
YGGMYKYDMSLQLKDLYSVSAAVTERL	DLD3	379	0
ERLNAAGLIGDAPKPVVKSCGYGHVGD	DLD3	403	0
AAGLIGDAPKPVVKSCGYGHVGDGNIH	DLD3	407	0
GNIHLNIAVREFTKQIEDLLEPFVYEY	DLD3	430	0
DLLEPFVYEYIASKKGSISAEHGIGFH	DLD3	447	0
LLEPFVYEYIASKKGSISAEHGIGFHK	DLD3	448	0
KGSISAEHGIGFHKKGKLHYTRSDIEI	DLD3	461	0
GSISAEHGIGFHKKGKLHYTRSDIEIR	DLD3	462	0
ISAEHGIGFHKKGKLHYTRSDIEIRFM	DLD3	464	0
LHYTRSDIEIRFMKDIKNHYDPNGILN	DLD3	478	0
TRSDIEIRFMKDIKNHYDPNGILNPYK	DLD3	481	0
KNHYDPNGILNPYKYI-----------	DLD3	494	0
--------MARHGKGPKTNKKKLAPEK	ELP3	6	0
-----MARHGKGPKTNKKKLAPEKERF	ELP3	9	0
--MARHGKGPKTNKKKLAPEKERFIQC	ELP3	12	0
-MARHGKGPKTNKKKLAPEKERFIQCC	ELP3	13	0
MARHGKGPKTNKKKLAPEKERFIQCCA	ELP3	14	0
KGPKTNKKKLAPEKERFIQCCADITLE	ELP3	19	0
GTTREINLNGLITKYSKKYKLKQQPRL	ELP3	53	0
REINLNGLITKYSKKYKLKQQPRLTDI	ELP3	56	0
EINLNGLITKYSKKYKLKQQPRLTDII	ELP3	57	0
NLNGLITKYSKKYKLKQQPRLTDIINS	ELP3	59	0
NGLITKYSKKYKLKQQPRLTDIINSIP	ELP3	61	0
RLTDIINSIPDQYKKYLLPKLKAKPVR	ELP3	78	0
LTDIINSIPDQYKKYLLPKLKAKPVRT	ELP3	79	0
NSIPDQYKKYLLPKLKAKPVRTASGIA	ELP3	84	0
IPDQYKKYLLPKLKAKPVRTASGIAVV	ELP3	86	0
DQYKKYLLPKLKAKPVRTASGIAVVAV	ELP3	88	0
RTASGIAVVAVMCKPHRCPHIAYTGNI	ELP3	104	0
DPYEQARGRVEQLKQLGHSIDKVEYVL	ELP3	165	0
RVEQLKQLGHSIDKVEYVLMGGTFMSL	ELP3	173	0
EYVLMGGTFMSLPKEYREDFIVKLHNA	ELP3	188	0
MSLPKEYREDFIVKLHNALSGFNGNDI	ELP3	197	0
IDEAILYSQQSLTKCVGITIETRPDYC	ELP3	223	0
PDYCTQTHLDDMLKYGCTRLEIGVQSL	ELP3	246	0
HTVRSVCETFAVSKDAGYKVVSHMMPD	ELP3	284	0
VCETFAVSKDAGYKVVSHMMPDLPNVG	ELP3	289	0
LPNVGMERDIEQFKEYFENPDFRTDGL	ELP3	311	0
EYFENPDFRTDGLKIYPTLVIRGTGLY	ELP3	325	0
TLVIRGTGLYELWKTGRYKSYSANALV	ELP3	342	0
GTGLYELWKTGRYKSYSANALVDLVAR	ELP3	347	0
DNGNLRELALARMKDLGTTCRDVRTRE	ELP3	401	0
VRTREVGIQEVHHKVQPDQVELIRRDY	ELP3	423	0
NGGWETFLSYEDPKKDILIGLLRLRKA	ELP3	452	0
GGWETFLSYEDPKKDILIGLLRLRKAS	ELP3	453	1
PKKDILIGLLRLRKASKKYTYRKEFTS	ELP3	464	0
DILIGLLRLRKASKKYTYRKEFTSQRT	ELP3	467	0
ILIGLLRLRKASKKYTYRKEFTSQRTS	ELP3	468	0
LRLRKASKKYTYRKEFTSQRTSIVREL	ELP3	473	0
YGSVVPLHSRDPRKFQHQGFGTLLMEE	ELP3	502	0
FGTLLMEEAERIAKEEHGSEKISVISG	ELP3	521	0
EAERIAKEEHGSEKISVISGVGVRNYY	ELP3	528	0
SVISGVGVRNYYGKLGYELDGPYMSKR	ELP3	543	0
GKLGYELDGPYMSKRI-----------	ELP3	555	0
GVIGPCVATGLARKGKKVLIVERDWAM	ERG1	40	0
IGPCVATGLARKGKKVLIVERDWAMPD	ERG1	42	0
GPCVATGLARKGKKVLIVERDWAMPDR	ERG1	43	0
FFNGEQVDIPYPYKADIPKVEKLKDLV	ERG1	106	0
QVDIPYPYKADIPKVEKLKDLVKDGND	ERG1	111	0
IPYPYKADIPKVEKLKDLVKDGNDKVL	ERG1	114	0
YPYKADIPKVEKLKDLVKDGNDKVLED	ERG1	116	0
ADIPKVEKLKDLVKDGNDKVLEDSTIH	ERG1	120	0
VEKLKDLVKDGNDKVLEDSTIHIKDYE	ERG1	125	0
GNDKVLEDSTIHIKDYEDDERERGVAF	ERG1	135	0
NVTRVQGNCIEILKDEKNEVVGAKVDI	ERG1	179	0
RVQGNCIEILKDEKNEVVGAKVDIDGR	ERG1	182	0
EILKDEKNEVVGAKVDIDGRGKVEFKA	ERG1	189	0
EVVGAKVDIDGRGKVEFKAHLTFICDG	ERG1	197	0
AKVDIDGRGKVEFKAHLTFICDGIFSR	ERG1	201	0
LTFICDGIFSRFRKELHPDHVPTVGSS	ERG1	217	0
VGSSFVGMSLFNAKNPAPMHGHVILGS	ERG1	240	0
PEETRILCAYNSPKVPADIKSWMIKDV	ERG1	278	0
LCAYNSPKVPADIKSWMIKDVQPFIPK	ERG1	284	1
SPKVPADIKSWMIKDVQPFIPKSLRPS	ERG1	289	0
KSWMIKDVQPFIPKSLRPSFDEAVSQG	ERG1	297	0
SLRPSFDEAVSQGKFRAMPNSYLPARQ	ERG1	311	1
GMTVGLHDVVLLIKKIGDLDFSDREKV	ERG1	360	0
MTVGLHDVVLLIKKIGDLDFSDREKVL	ERG1	361	0
IKKIGDLDFSDREKVLDELLDYHFERK	ERG1	372	0
KVLDELLDYHFERKSYDSVINVLSVAL	ERG1	385	0
ALYSLFAADSDNLKALQKGCFKYFQRG	ERG1	410	0
LFAADSDNLKALQKGCFKYFQRGGDCV	ERG1	414	0
DSDNLKALQKGCFKYFQRGGDCVNKPV	ERG1	418	0
CFKYFQRGGDCVNKPVEFLSGVLPKPL	ERG1	429	0
VNKPVEFLSGVLPKPLQLTRVFFAVAF	ERG1	440	0
-------MVEFSLKKARNNWKHVKKSA	EXO84	7	0
------MVEFSLKKARNNWKHVKKSAS	EXO84	8	0
MVEFSLKKARNNWKHVKKSASSPAKQK	EXO84	14	0
FSLKKARNNWKHVKKSASSPAKQKTPP	EXO84	17	0
SLKKARNNWKHVKKSASSPAKQKTPPS	EXO84	18	0
NWKHVKKSASSPAKQKTPPSPAKPKQK	EXO84	25	0
KHVKKSASSPAKQKTPPSPAKPKQKTK	EXO84	27	0
SSPAKQKTPPSPAKPKQKTKKNPYSDL	EXO84	34	0
PAKQKTPPSPAKPKQKTKKNPYSDLKD	EXO84	36	0
KQKTPPSPAKPKQKTKKNPYSDLKDPA	EXO84	38	0
KTPPSPAKPKQKTKKNPYSDLKDPATS	EXO84	40	0
TPPSPAKPKQKTKKNPYSDLKDPATSY	EXO84	41	0
PKQKTKKNPYSDLKDPATSYTLPTINA	EXO84	48	0
NSSFTTENESVSSKGPSNSLNLSTADL	EXO84	125	0
STADLSLNDSSYNKVPARSAMRNTVNP	EXO84	147	0
GSNDPFNNSTSLRKMLANPHFNAKDFV	EXO84	175	0
SLRKMLANPHFNAKDFVHDKLGNASAI	EXO84	185	0
ANPHFNAKDFVHDKLGNASAITIDKFT	EXO84	191	0
HDKLGNASAITIDKFTSNLTDLSIQVQ	EXO84	202	0
NLTDLSIQVQEEVKLNINKSYNEIMTV	EXO84	219	1
SIQVQEEVKLNINKSYNEIMTVNNDLN	EXO84	224	0
TVNNDLNVAMLELKRVRANINDLNEVL	EXO84	244	0
NINDLNEVLDQCTKIAEKRLQLQDQID	EXO84	262	0
LNEVLDQCTKIAEKRLQLQDQIDQERQ	EXO84	266	0
ESHSNSPALLPPLKAGQNGNLMRRDRS	EXO84	299	0
LMRRDRSSVLILEKFWDTELDQLFKNV	EXO84	319	0
LEKFWDTELDQLFKNVEGAQKFINSTK	EXO84	330	0
ELDQLFKNVEGAQKFINSTKGRHILMN	EXO84	337	0
KNVEGAQKFINSTKGRHILMNSANWME	EXO84	343	0
NSANWMELNTTTGKPLQMVQIFILNDL	EXO84	363	0
QIFILNDLVLIADKSRDKQNDFIVSQC	EXO84	382	0
LNDLVLIADKSRDKQNDFIVSQCYPLK	EXO84	386	0
KQNDFIVSQCYPLKDVTVTQEEFSTKR	EXO84	399	0
LKDVTVTQEEFSTKRLLFKFSNSNSSL	EXO84	411	0
VTQEEFSTKRLLFKFSNSNSSLYECRD	EXO84	416	0
DADECSRLLDVIRKAKDDLCDIFHVEE	EXO84	442	0
DECSRLLDVIRKAKDDLCDIFHVEEEN	EXO84	444	0
DLCDIFHVEEENSKRIRESFRYLQSTQ	EXO84	459	0
QQTPGRENNRSPNKNKRRSMGGSITPG	EXO84	485	0
TPGRENNRSPNKNKRRSMGGSITPGRN	EXO84	487	0
PRSRDMSSTAQRLKFLDEGVEEIDIEL	EXO84	534	0
SDEELMLLNLISLKIEQRREAISSKLS	EXO84	587	0
SLKIEQRREAISSKLSQSILSSNEIVH	EXO84	598	0
SQSILSSNEIVHLKSGTENMIKLGLPE	EXO84	613	0
EIVHLKSGTENMIKLGLPEQALDLFLQ	EXO84	621	0
YLTQLAVIRFQTIKKTVEDFQDIFKEL	EXO84	669	0
LTQLAVIRFQTIKKTVEDFQDIFKELG	EXO84	670	0
TIKKTVEDFQDIFKELGAKISSILVDW	EXO84	680	0
VEDFQDIFKELGAKISSILVDWCSDEV	EXO84	685	0
LVDWCSDEVDNHFKLIDKQLLNDEMLS	EXO84	703	0
CSDEVDNHFKLIDKQLLNDEMLSPGSI	EXO84	707	0
QLLNDEMLSPGSIKSSRKQIDGLKAVG	EXO84	721	0
DEMLSPGSIKSSRKQIDGLKAVGLDFV	EXO84	725	0
GSIKSSRKQIDGLKAVGLDFVYKLDEF	EXO84	731	0
IDGLKAVGLDFVYKLDEFIKKNSDKIR	EXO84	740	0
VGLDFVYKLDEFIKKNSDKIR------	EXO84	746	0
GLDFVYKLDEFIKKNSDKIR-------	EXO84	747	0
VYKLDEFIKKNSDKIR-----------	EXO84	751	0
-----MSNTSSYEKNNPDNLKHNGITI	GAP1	9	0
NTSSYEKNNPDNLKHNGITIDSEFLTQ	GAP1	16	0
GSAVSIDETGSGSKWQDFKDSFKRVKP	GAP1	51	0
IDETGSGSKWQDFKDSFKRVKPIEVDP	GAP1	56	0
GSGSKWQDFKDSFKRVKPIEVDPNLSE	GAP1	60	0
SKWQDFKDSFKRVKPIEVDPNLSEAEK	GAP1	63	0
KPIEVDPNLSEAEKVAIITAQTPLKHH	GAP1	76	1
AEKVAIITAQTPLKHHLKNRHLQMIAI	GAP1	87	0
AIITAQTPLKHHLKNRHLQMIAIGGAI	GAP1	91	0
SASITVNFWGTDPKYRDGFVALFWLAI	GAP1	202	0
FWLAIVIINMFGVKGYGEAEFVFSFIK	GAP1	224	0
KGYGEAEFVFSFIKVITVVGFIILGII	GAP1	237	0
NCGGGPTGGYIGGKYWHDPGAFAGDTP	GAP1	265	0
HDPGAFAGDTPGAKFKGVCSVFVTAAF	GAP1	281	0
PGAFAGDTPGAKFKGVCSVFVTAAFSF	GAP1	283	0
LVGLAASESVEPRKSVPKAAKQVFWRI	GAP1	314	0
AASESVEPRKSVPKAAKQVFWRITLFY	GAP1	318	0
ESVEPRKSVPKAAKQVFWRITLFYILS	GAP1	321	0
SLLMIGLLVPYNDKSLIGASSVDAAAS	GAP1	347	0
SVDAAASPFVIAIKTHGIKGLPSVVNV	GAP1	367	0
ASPFVIAIKTHGIKGLPSVVNVVILIA	GAP1	372	0
QRFLPEIFSYVDRKGRPLVGIAVTSAF	GAP1	420	0
TSAFGLIAFVAASKKEGEVFNWLLALS	GAP1	443	0
SAFGLIAFVAASKKEGEVFNWLLALSG	GAP1	444	0
TWGGICICHIRFRKALAAQGRGLDELS	GAP1	476	0
LAAQGRGLDELSFKSPTGVWGSYWGLF	GAP1	491	0
LSFPLVMVMYIGHKIYKRNWKLFIPAE	GAP1	548	0
PLVMVMYIGHKIYKRNWKLFIPAEKMD	GAP1	551	0
VMYIGHKIYKRNWKLFIPAEKMDIDTG	GAP1	555	0
IYKRNWKLFIPAEKMDIDTGRREVDLD	GAP1	562	0
IDTGRREVDLDLLKQEIAEEKAIMATK	GAP1	578	0
VDLDLLKQEIAEEKAIMATKPRWYRIW	GAP1	585	0
KQEIAEEKAIMATKPRWYRIWNFWC--	GAP1	591	0
------MAEASIEKTQILQKYLELDQR	GLN1	8	0
MAEASIEKTQILQKYLELDQRGRIIAE	GLN1	14	0
EYVWIDGTGNLRSKGRTLKKRITSIDQ	GLN1	40	0
DGTGNLRSKGRTLKKRITSIDQLPEWN	GLN1	45	0
GTGNLRSKGRTLKKRITSIDQLPEWNF	GLN1	46	0
TNQAPGHDSDIYLKPVAYYPDPFRRGD	GLN1	77	0
VLAACYNNDGTPNKFNHRHEAAKLFAA	GLN1	107	0
GTPNKFNHRHEAAKLFAAHKDEEIWFG	GLN1	116	0
NHRHEAAKLFAAHKDEEIWFGLEQEYT	GLN1	122	0
TLFDMYDDVYGWPKGGYPAPQGPYYCG	GLN1	148	0
APQGPYYCGVGAGKVYARDMIEAHYRA	GLN1	166	0
RYFLHRVAEEFGIKISFHPKPLKGDWN	GLN1	232	0
VAEEFGIKISFHPKPLKGDWNGAGCHA	GLN1	238	0
EFGIKISFHPKPLKGDWNGAGCHANVS	GLN1	241	0
DWNGAGCHANVSTKEMRQPGGTKYIEQ	GLN1	256	0
NVSTKEMRQPGGTKYIEQAIEKLSKRH	GLN1	265	0
QPGGTKYIEQAIEKLSKRHAEHIKLYG	GLN1	273	0
GTKYIEQAIEKLSKRHAEHIKLYGSDN	GLN1	276	0
AIEKLSKRHAEHIKLYGSDNDMRLTGR	GLN1	283	0
NRGSSIRIPRSVAKEGYGYFEDRRPAS	GLN1	324	1
ETVCGAIDNADMTKEFERESS------	GLN1	363	0
-----MTEFELPPKYITAANDLRSDTF	GLY1	9	0
TVRLEQTVARMAGKEAGLFCVSGTLSN	GLY1	62	0
VPSNGDYLTLEDIKSHYVPDDGDIHGA	GLY1	131	0
HGIVYPLEELVRIKAWCMENGLKLHCD	GLY1	169	0
LVRIKAWCMENGLKLHCDGARIWNAAA	GLY1	178	0
RIWNAAAQSGVPLKQYGEIFDSISICL	GLY1	198	0
YGEIFDSISICLSKSMGAPIGSVLVGN	GLY1	213	0
MGAPIGSVLVGNLKFVKKATHFRKQQG	GLY1	228	1
PIGSVLVGNLKFVKKATHFRKQQGGGI	GLY1	231	0
IGSVLVGNLKFVKKATHFRKQQGGGIR	GLY1	232	0
GNLKFVKKATHFRKQQGGGIRQSGMMA	GLY1	238	0
MARMALVNINNDWKSQLLYSHSLAHEL	GLY1	263	0
HSLAHELAEYCEAKGIPLESPADTNFV	GLY1	283	0
ESPADTNFVFINLKAARMDPDVLVKKG	GLY1	301	0
NLKAARMDPDVLVKKGLKYNVKLMGGR	GLY1	312	0
LKAARMDPDVLVKKGLKYNVKLMGGRV	GLY1	313	0
ARMDPDVLVKKGLKYNVKLMGGRVSFH	GLY1	316	0
PDVLVKKGLKYNVKLMGGRVSFHYQVT	GLY1	320	0
VSFHYQVTRDTLEKVKLAISEAFDYAK	GLY1	339	0
FHYQVTRDTLEKVKLAISEAFDYAKEH	GLY1	341	0
KVKLAISEAFDYAKEHPFDCNGPTQIY	GLY1	352	0
TEVDVDGNAIREIKTYKY---------	GLY1	383	0
DVDGNAIREIKTYKY------------	GLY1	386	0
IEQIEDIFIDLTNKFGFQRDSMRNMFD	GSC2	193	0
LHADYIGGDTANYKKWYFAAQLDMDDE	GSC2	241	0
HADYIGGDTANYKKWYFAAQLDMDDEI	GSC2	242	0
QLDMDDEIGFRNMKLGKLSRKARKAKK	GSC2	261	0
MDDEIGFRNMKLGKLSRKARKAKKKNK	GSC2	264	0
IGFRNMKLGKLSRKARKAKKKNKKAMQ	GSC2	268	0
RNMKLGKLSRKARKAKKKNKKAMQEAS	GSC2	271	0
MKLGKLSRKARKAKKKNKKAMQEASPE	GSC2	273	0
KLGKLSRKARKAKKKNKKAMQEASPED	GSC2	274	0
LGKLSRKARKAKKKNKKAMQEASPEDT	GSC2	275	0
KLSRKARKAKKKNKKAMQEASPEDTEE	GSC2	277	0
LSRKARKAKKKNKKAMQEASPEDTEET	GSC2	278	0
EGDNSLEAADFRWKSKMNQLSPFEMVR	GSC2	309	0
DNSLEAADFRWKSKMNQLSPFEMVRQI	GSC2	311	0
QVRFTPECLCFIYKCASDYLDSAQCQQ	GSC2	349	0
RSQVYEIVDGRYVKSEKDHNKVIGYDD	GSC2	398	0
VYEIVDGRYVKSEKDHNKVIGYDDVNQ	GSC2	401	0
VDGRYVKSEKDHNKVIGYDDVNQLFWY	GSC2	405	0
DVNQLFWYPEGIAKIVMEDGTRLIDLP	GSC2	424	0
TRLIDLPAEERYLKLGEIPWDDVFFKT	GSC2	444	0
LKLGEIPWDDVFFKTYKETRSWLHLVT	GSC2	456	0
GEIPWDDVFFKTYKETRSWLHLVTNFN	GSC2	459	0
YQQLVDNQPLAAYKWATAALGGTVASL	GSC2	511	0
VAATLCEWSFVPRKWAGAQHLSRRFWF	GSC2	540	0
INLGPVIFVFAYDKDTVYSTAAHVVGA	GSC2	573	0
SVMPLGGLFTSYMKKSTRSYVASQTFT	GSC2	613	0
VMPLGGLFTSYMKKSTRSYVASQTFTA	GSC2	614	0
WMSYLVWVTVFAAKYAESYFFLILSLR	GSC2	651	0
TSMRCTGEYWWGNKICKVQPKIVLGLM	GSC2	686	0
RCTGEYWWGNKICKVQPKIVLGLMIAT	GSC2	689	0
EYWWGNKICKVQPKIVLGLMIATDFIL	GSC2	693	0
LWYIVVNTVFSVGKSFYLGISILTPWR	GSC2	726	0
ILTPWRNIFTRLPKRIYSKILATTDME	GSC2	747	0
RNIFTRLPKRIYSKILATTDMEIKYKP	GSC2	752	0
IYSKILATTDMEIKYKPKVLISQIWNA	GSC2	762	0
SKILATTDMEIKYKPKVLISQIWNAII	GSC2	764	0
ILATTDMEIKYKPKVLISQIWNAIIIS	GSC2	766	0
MYREHLLAIDHVQKLLYHQVPSEIEGK	GSC2	793	0
KLLYHQVPSEIEGKRTLRAPTFFVSQD	GSC2	806	1
DDQFSRVTLLEYLKQLHPVEWDCFVKD	GSC2	896	0
LKQLHPVEWDCFVKDTKILAEETAAYE	GSC2	908	0
LHPVEWDCFVKDTKILAEETAAYENNE	GSC2	911	0
ETAAYENNEDEPEKEDALKSQIDDLPF	GSC2	929	0
ENNEDEPEKEDALKSQIDDLPFYCIGF	GSC2	934	0
SQIDDLPFYCIGFKSAAPEYTLRTRIW	GSC2	948	0
RTISGFMNYSRAIKLLYRVENPEIVQM	GSC2	984	0
FGGNADGLERELEKMARRKFKFLVSMQ	GSC2	1011	0
DGLERELEKMARRKFKFLVSMQRLAKF	GSC2	1016	0
LERELEKMARRKFKFLVSMQRLAKFKP	GSC2	1018	0
RKFKFLVSMQRLAKFKPHELENAEFLL	GSC2	1028	0
FKFLVSMQRLAKFKPHELENAEFLLRA	GSC2	1030	0
GHCEILENGRRRPKFRVQLSGNPILGD	GSC2	1086	0
RVQLSGNPILGDGKSDNQNHALIFYRG	GSC2	1101	0
IDANQDNYLEECLKIRSVLAEFEELGI	GSC2	1133	0
LGIEQIHPYTPGLKYEDQSTNHPVAIV	GSC2	1157	0
SENSGVLGDVAAGKEQTFGTLFARTLA	GSC2	1191	0
GTLFARTLAQIGGKLHYGHPDFINATF	GSC2	1209	0
INATFMTTRGGVSKAQKGLHLNEDIYA	GSC2	1231	0
TFMTTRGGVSKAQKGLHLNEDIYAGMN	GSC2	1234	0
YAGMNAVLRGGRIKHCEYYQCGKGRDL	GSC2	1256	0
GGRIKHCEYYQCGKGRDLGFGTILNFT	GSC2	1265	0
RDLGFGTILNFTTKIGAGMGEQMLSRE	GSC2	1280	0
LAHESILCVYDRDKPITDVLYPIGCYN	GSC2	1353	0
PIVVQELIERGLWKATQRFFRHILSLS	GSC2	1404	0
YRDYIRWLSRGNNKYHRNSWIGYVRMS	GSC2	1535	0
GYVRMSRSRVTGFKRKLVGDESEKSAG	GSC2	1556	0
VRMSRSRVTGFKRKLVGDESEKSAGDA	GSC2	1558	0
TGFKRKLVGDESEKSAGDASRAHRTNL	GSC2	1566	0
FIAFTFINAQTGVKTTDEDRVNSTLRI	GSC2	1608	0
LSCCSGPLLGMCCKKTGSVMAGIAHGI	GSC2	1655	0
SCCSGPLLGMCCKKTGSVMAGIAHGIA	GSC2	1656	0
FHCMTVLLLTREFKNDHANTAFWTGKW	GSC2	1719	0
FKNDHANTAFWTGKWYSTGLGYMAWTQ	GSC2	1731	0
YMAWTQPTRELTAKVIELSEFAADFVL	GSC2	1752	0
VILIFQLPVICIPKIDKFHSIMLFWLK	GSC2	1781	0
IFQLPVICIPKIDKFHSIMLFWLKPSR	GSC2	1784	0
KIDKFHSIMLFWLKPSRQIRPPIYSLK	GSC2	1794	0
KPSRQIRPPIYSLKQARLRKRMVRRYC	GSC2	1807	0
RPPIYSLKQARLRKRMVRRYCSLYFLV	GSC2	1813	0
CIVGPAVASAHVPKDLGSGLTGTFHNL	GSC2	1846	0
VSNNDTGSQMSTYKSHYYTHTPSLKTW	GSC2	1878	0
TYKSHYYTHTPSLKTWSTIK-------	GSC2	1889	0
YTHTPSLKTWSTIK-------------	GSC2	1895	0
SATVSTNSNSYNEKSGNSTAPGTAGYN	HXT5	28	0
PGTAGYNDNLAQAKPVSSYISHEGPPK	HXT5	48	0
KPVSSYISHEGPPKDELEELQKEVDKQ	HXT5	61	1
HEGPPKDELEELQKEVDKQLEKKSKSD	HXT5	69	0
PKDELEELQKEVDKQLEKKSKSDLLFV	HXT5	73	0
LEELQKEVDKQLEKKSKSDLLFVSVCC	HXT5	77	0
EELQKEVDKQLEKKSKSDLLFVSVCCL	HXT5	78	0
LQKEVDKQLEKKSKSDLLFVSVCCLMV	HXT5	80	0
FNIGCAIGGIVLSKLGDMYGRKIGLMT	HXT5	156	0
GIVLSKLGDMYGRKIGLMTVVVIYSIG	HXT5	164	0
YSIGIIIQIASIDKWYQYFIGRIISGL	HXT5	187	0
TVLAPMLISEVSPKQLRGTLVSCYQLM	HXT5	219	0
FGIFLGYCTNFGTKNYSNSVQWRVPLG	HXT5	248	0
FVPESPRYLVEVGKIEEAKRSLARANK	HXT5	289	0
PRYLVEVGKIEEAKRSLARANKTTEDS	HXT5	294	0
KIEEAKRSLARANKTTEDSPLVTLEME	HXT5	302	0
LAGSASWGELVTGKPQMFRRTLMGMMI	HXT5	339	0
TRLWPNGQDQPSSKGAGNCMIVFACFY	HXT5	444	0
VLISESYPLRVRGKAMSIASACNWIWG	HXT5	484	0
FAYFYVFFFVPETKGLTLEEVNEMYEE	HXT5	538	0
EVNEMYEENVLPWKSTKWIPPSRRTTD	HXT5	557	0
EMYEENVLPWKSTKWIPPSRRTTDYDL	HXT5	560	0
DLDATRNDPRPFYKRMFTKEK------	HXT5	585	0
RNDPRPFYKRMFTKEK-----------	HXT5	590	0
DPRPFYKRMFTKEK-------------	HXT5	592	0
DSASHSVLSTPSNKAERDEIKAYGEGE	HXT6	33	0
LSTPSNKAERDEIKAYGEGEEHEPVVE	HXT6	40	0
GEGEEHEPVVEIPKRPASAYVTVSIMC	HXT6	56	0
FINQTDFIRRFGMKHKDGTNYLSKVRT	HXT6	102	0
NQTDFIRRFGMKHKDGTNYLSKVRTGL	HXT6	104	0
FGMKHKDGTNYLSKVRTGLIVSIFNIG	HXT6	112	0
FNIGCAIGGIILSKLGDMYGRKVGLIV	HXT6	135	0
GIILSKLGDMYGRKVGLIVVVVIYIIG	HXT6	143	0
YIIGIIIQIASINKWYQYFIGRIISGL	HXT6	166	0
AVLSPMLISEVSPKHLRGTLVSCYQLM	HXT6	198	0
AGIFLGYCTNFGTKNYSNSVQWRVPLG	HXT6	227	0
FVPESPRYLAEVGKIEEAKRSIAVSNK	HXT6	268	0
PRYLAEVGKIEEAKRSIAVSNKVAVDD	HXT6	273	0
KIEEAKRSIAVSNKVAVDDPSVLAEVE	HXT6	281	0
AEVEAVLAGVEAEKLAGNASWGELFSS	HXT6	304	0
LAGNASWGELFSSKTKVLQRLIMGAMI	HXT6	318	0
GNASWGELFSSKTKVLQRLIMGAMIQS	HXT6	320	0
GDNYFFYYGTTIFKAVGLSDSFETSIV	HXT6	352	0
TRLWPNGQDQPSSKGAGNCMIVFACFY	HXT6	423	0
PYVVVSETFPLRVKSKAMSIATAANWL	HXT6	461	0
VVVSETFPLRVKSKAMSIATAANWLWG	HXT6	463	0
FMFFYVLLVVPETKGLTLEEVNTMWEE	HXT6	517	0
EVNTMWEEGVLPWKSASWVPPSRRGAN	HXT6	536	0
GANYDAEEMAHDDKPLYKRMFSTK---	HXT6	560	1
DAEEMAHDDKPLYKRMFSTK-------	HXT6	564	0
HDDKPLYKRMFSTK-------------	HXT6	570	0
---MGIHIPYLTSKTSQSNVGDAVGNA	ITR1	11	0
DSVEFNSEHDSPSKRGKITLESHEIQR	ITR1	38	0
EFNSEHDSPSKRGKITLESHEIQRAPA	ITR1	41	0
RAPASDDEDRIQIKPVNDEDDTSVMIT	ITR1	64	0
SSALISIGTDLDHKVLTYGEKEIVTAA	ITR1	121	0
GTDLDHKVLTYGEKEIVTAATSLGALI	ITR1	128	0
SIFAGTAADIFGRKRCLMGSNLMFVIG	ITR1	156	0
SLIAPLFISEIAPKMIRGRLTVINSLW	ITR1	210	0
LCFLPDTPRYYVMKGDLARATEVLKRS	ITR1	276	0
VMKGDLARATEVLKRSYTDTSEEIIER	ITR1	287	0
RSYTDTSEEIIERKVEELVTLNQSIPG	ITR1	301	0
VEELVTLNQSIPGKNVPEKVWNTIKEL	ITR1	315	0
TLNQSIPGKNVPEKVWNTIKELHTVPS	ITR1	320	0
PGKNVPEKVWNTIKELHTVPSNLRALI	ITR1	326	0
MYFSGTIFETVGFKNSSAVSIIVSGTN	ITR1	370	0
NFIFTLVAFFSIDKIGRRTILLIGLPG	ITR1	396	0
LVVCSIAFHFLGIKFDGAVAVVVSSGF	ITR1	427	0
LSGLELEEVQTILKDGFNIKASKALAK	ITR1	547	0
EEVQTILKDGFNIKASKALAKKRKQQV	ITR1	553	0
QTILKDGFNIKASKALAKKRKQQVARV	ITR1	556	0
KDGFNIKASKALAKKRKQQVARVHELK	ITR1	560	0
DGFNIKASKALAKKRKQQVARVHELKY	ITR1	561	0
FNIKASKALAKKRKQQVARVHELKYEP	ITR1	563	0
KKRKQQVARVHELKYEPTQEIIEDI--	ITR1	573	1
-----MEEQFTNQKKVSHLQSLMNTKR	YGR089W	9	0
----MEEQFTNQKKVSHLQSLMNTKRS	YGR089W	10	1
QKKVSHLQSLMNTKRSEQPTEFAKKHR	YGR089W	21	0
MNTKRSEQPTEFAKKHRFKDTLALFLV	YGR089W	31	0
NTKRSEQPTEFAKKHRFKDTLALFLVF	YGR089W	32	0
SEQPTEFAKKHRFKDTLALFLVFLSFN	YGR089W	36	0
TSLCLLVSFIVATKCKDFLANCFIILF	YGR089W	65	0
LCLLVSFIVATKCKDFLANCFIILFLS	YGR089W	67	0
DFLANCFIILFLSKKPSRHIGEVAHID	YGR089W	81	0
FLANCFIILFLSKKPSRHIGEVAHIDI	YGR089W	82	0
HIGEVAHIDISTSKVTNGSSNRKSNSR	YGR089W	99	0
ISTSKVTNGSSNRKSNSRFFGNSKNSF	YGR089W	108	0
SNRKSNSRFFGNSKNSFVIPIPVLICE	YGR089W	118	0
PVLICEILFAMLLKIYGGDYFVKPIKN	YGR089W	139	0
AMLLKIYGGDYFVKPIKNLAISIIASF	YGR089W	148	0
LKIYGGDYFVKPIKNLAISIIASFLIN	YGR089W	151	0
LFDMSLRGTGQSIKLFTVFRKYSQFFK	YGR089W	212	0
GTGQSIKLFTVFRKYSQFFKKLFSLFL	YGR089W	219	0
KLFTVFRKYSQFFKKLFSLFLPMPFKM	YGR089W	225	0
LFTVFRKYSQFFKKLFSLFLPMPFKML	YGR089W	226	0
FKKLFSLFLPMPFKMLGKHSDSMIYYL	YGR089W	237	0
FSLFLPMPFKMLGKHSDSMIYYLSFHI	YGR089W	241	0
SSLLHPHRQTAENKPLKKGFNSTKPDV	YGR089W	274	0
LHPHRQTAENKPLKKGFNSTKPDVARV	YGR089W	277	0
HPHRQTAENKPLKKGFNSTKPDVARVQ	YGR089W	278	0
AENKPLKKGFNSTKPDVARVQGLQKMR	YGR089W	284	0
STKPDVARVQGLQKMRISSSSSVSADS	YGR089W	295	0
DATSSFPYFTSMVKEYKSYQPSVISAE	YGR089W	373	0
SSFPYFTSMVKEYKSYQPSVISAEGSN	YGR089W	376	0
NEISLSDSSNGNSKKDSDFFSPSNDKY	YGR089W	430	0
EISLSDSSNGNSKKDSDFFSPSNDKYT	YGR089W	431	0
SKKDSDFFSPSNDKYTNQLFELNVDFG	YGR089W	442	0
ELNVDFGNMFSSSKLSSDISVTSNLEN	YGR089W	462	0
SNLENFIRLLFRRKNQHLIAPLWSMVV	YGR089W	484	0
HLIAPLWSMVVTLKTTNFEKKYLQETS	YGR089W	500	0
WSMVVTLKTTNFEKKYLQETSENSLTP	YGR089W	506	0
SMVVTLKTTNFEKKYLQETSENSLTPT	YGR089W	507	0
PTNSNTSYVSNQEKHDKDLDTINTHSV	YGR089W	532	0
SNTSYVSNQEKHDKDLDTINTHSVSSR	YGR089W	535	0
HSVSSRISFTHAGKFKKSVFNNFEPSN	YGR089W	556	0
VSSRISFTHAGKFKKSVFNNFEPSNTM	YGR089W	558	0
SSRISFTHAGKFKKSVFNNFEPSNTMA	YGR089W	559	0
NNFEPSNTMALIAKTTSDDYNLLNLVS	YGR089W	576	0
TNENIFNRNDNDYKVCIIDISTNSITF	YGR089W	603	0
IVRTCGNNNAIAGKFENLDFSFPSYYH	YGR089W	696	0
ENLDFSFPSYYHRKFLSPLLTLKHSVL	YGR089W	711	0
YYHRKFLSPLLTLKHSVLTTNANLSDE	YGR089W	720	0
VLTTNANLSDERTKLKKTKKEFSKKLS	YGR089W	736	0
TTNANLSDERTKLKKTKKEFSKKLSLL	YGR089W	738	0
TNANLSDERTKLKKTKKEFSKKLSLLR	YGR089W	739	0
ANLSDERTKLKKTKKEFSKKLSLLRQE	YGR089W	741	0
NLSDERTKLKKTKKEFSKKLSLLRQEI	YGR089W	742	0
ERTKLKKTKKEFSKKLSLLRQEIDYFK	YGR089W	746	0
RTKLKKTKKEFSKKLSLLRQEIDYFKG	YGR089W	747	0
KKLSLLRQEIDYFKGRISQNATHDEKS	YGR089W	759	0
FKGRISQNATHDEKSTLKVENLKVALQ	YGR089W	771	0
ISQNATHDEKSTLKVENLKVALQQSET	YGR089W	775	0
THDEKSTLKVENLKVALQQSETAVNKL	YGR089W	780	0
LKVALQQSETAVNKLEMQLKTLTEKEL	YGR089W	792	0
QSETAVNKLEMQLKTLTEKELELEEEY	YGR089W	798	0
VNKLEMQLKTLTEKELELEEEYLKKKD	YGR089W	803	0
LTEKELELEEEYLKKKDLHLKNQLEFS	YGR089W	813	0
TEKELELEEEYLKKKDLHLKNQLEFSK	YGR089W	814	0
EKELELEEEYLKKKDLHLKNQLEFSKL	YGR089W	815	0
LEEEYLKKKDLHLKNQLEFSKLEESLS	YGR089W	820	0
KKDLHLKNQLEFSKLEESLSKDLKNSE	YGR089W	827	0
NQLEFSKLEESLSKDLKNSEGRFQKVN	YGR089W	834	0
EFSKLEESLSKDLKNSEGRFQKVNQEL	YGR089W	837	0
LSKDLKNSEGRFQKVNQELVQLGSKLD	YGR089W	845	0
FQKVNQELVQLGSKLDKLNARNEKLQK	YGR089W	856	0
VNQELVQLGSKLDKLNARNEKLQKEVD	YGR089W	859	0
LGSKLDKLNARNEKLQKEVDQNAEEIE	YGR089W	866	0
KLDKLNARNEKLQKEVDQNAEEIEKFS	YGR089W	869	0
LQKEVDQNAEEIEKFSTQFLSKREKDR	YGR089W	880	0
AEEIEKFSTQFLSKREKDRFRRKEYRI	YGR089W	888	0
IEKFSTQFLSKREKDRFRRKEYRIREA	YGR089W	891	0
QFLSKREKDRFRRKEYRIREANKFELT	YGR089W	897	0
RFRRKEYRIREANKFELTIKGLEQDIN	YGR089W	906	0
YRIREANKFELTIKGLEQDINRLENEN	YGR089W	912	0
----MSSTDEHIEKDISSRSNHDDDYA	PDR12	10	0
IERLESMARVISHKTKKEMDSFEINDL	PDR12	74	0
RLESMARVISHKTKKEMDSFEINDLDF	PDR12	76	0
LESMARVISHKTKKEMDSFEINDLDFD	PDR12	77	0
EQGIEPGDSGIAFKNLTAVGVDASAAY	PDR12	117	0
FRNIASIPAHLISKFTKKSDVPLRNII	PDR12	151	0
IASIPAHLISKFTKKSDVPLRNIIQNC	PDR12	154	0
ASIPAHLISKFTKKSDVPLRNIIQNCT	PDR12	155	0
VVGRPGAGCSTFLKCLSGETSELVDVQ	PDR12	192	0
FSYDGLDQSEMMSKYKGYVIYCPELDF	PDR12	221	0
YDGLDQSEMMSKYKGYVIYCPELDFHF	PDR12	223	0
YVIYCPELDFHFPKITVKETIDFALKC	PDR12	238	0
CPELDFHFPKITVKETIDFALKCKTPR	PDR12	242	0
PKITVKETIDFALKCKTPRVRIDKMTR	PDR12	250	0
ITVKETIDFALKCKTPRVRIDKMTRKQ	PDR12	252	0
FALKCKTPRVRIDKMTRKQYVDNIRDM	PDR12	260	0
CKTPRVRIDKMTRKQYVDNIRDMWCTV	PDR12	264	0
WCTVFGLRHTYATKVGNDFVRGVSGGE	PDR12	287	0
GNDFVRGVSGGERKRVSLVEAQAMNAS	PDR12	302	0
IYQAGENIYELFDKTTVLYNGRQIYFG	PDR12	366	0
LYNGRQIYFGPADKAVGYFQRMGWVKP	PDR12	383	0
DKAVGYFQRMGWVKPNRMTSAEFLTSV	PDR12	395	0
SVTVDFENRTLDIKPGYEDKVPKSSSE	PDR12	420	0
ENRTLDIKPGYEDKVPKSSSEFEEYWL	PDR12	426	1
TLDIKPGYEDKVPKSSSEFEEYWLNSE	PDR12	429	0
HPVNETRDRLDVAKKQRLQQGQRENSQ	PDR12	471	0
PVNETRDRLDVAKKQRLQQGQRENSQY	PDR12	472	0
QVYYCMIRGFQRVKGDSTYTKVYLSSF	PDR12	505	0
RGFQRVKGDSTYTKVYLSSFLIKALII	PDR12	512	0
STYTKVYLSSFLIKALIIGSMFHKIDD	PDR12	521	0
FLIKALIIGSMFHKIDDKSQSTTAGAY	PDR12	531	0
ALIIGSMFHKIDDKSQSTTAGAYSRGG	PDR12	535	0
EIGNSFSSRPVIVKHKSYSMYHLSAES	PDR12	577	0
GNSFSSRPVIVKHKSYSMYHLSAESLQ	PDR12	579	0
AESLQEIITEFPTKFVAIVILCLITYW	PDR12	601	0
VILCLITYWIPFMKYEAGAFFQYILYL	PDR12	619	0
YLLTVQQCTSFIFKFVATMSKSGVDAH	PDR12	644	0
CTSFIFKFVATMSKSGVDAHAVGGLWV	PDR12	651	0
SIANQVCDAAGAVKGNLYVSGDSYILH	PDR12	739	0
GDSYILHQYHFAYKHAWRNWGVNIVWT	PDR12	759	0
GYIVFNVILSEYLKPVEGGGDLLLYKR	PDR12	787	0
LKPVEGGGDLLLYKRGHMPELGTENAD	PDR12	799	0
MMEALNGPNVDLEKVIAEKDVFTWNHL	PDR12	834	0
NGPNVDLEKVIAEKDVFTWNHLDYTIP	PDR12	839	0
HLDYTIPYDGATRKLLSDVFGYVKPGK	PDR12	859	0
ATRKLLSDVFGYVKPGKMTALMGESGA	PDR12	869	0
KLLSDVFGYVKPGKMTALMGESGAGKT	PDR12	872	0
GKMTALMGESGAGKTTLLNVLAQRINM	PDR12	884	0
NMGVITGDMLVNAKPLPASFNRSCGYV	PDR12	909	0
AELRQQSSVPLEEKYEYVEKIITLLGM	PDR12	955	0
SSVPLEEKYEYVEKIITLLGMQNYAEA	PDR12	961	0
LLGMQNYAEALVGKTGRGLNVEQRKKL	PDR12	978	0
VGKTGRGLNVEQRKKLSIGVELVAKPS	PDR12	989	0
GKTGRGLNVEQRKKLSIGVELVAKPSL	PDR12	990	0
QRKKLSIGVELVAKPSLLLFLDEPTSG	PDR12	1000	0
ATLFEQFDRLLLLKKGGKMVYFGDIGP	PDR12	1058	0
TLFEQFDRLLLLKKGGKMVYFGDIGPN	PDR12	1059	0
EQFDRLLLLKKGGKMVYFGDIGPNSET	PDR12	1062	0
YFGDIGPNSETLLKYFERQSGMKCGVS	PDR12	1078	0
ETLLKYFERQSGMKCGVSENPAEYILN	PDR12	1087	0
LATRFAASYMTQIKCVLRRTALQFWRS	PDR12	1162	0
ALQFWRSPVYIRAKFFECVACALFVGL	PDR12	1182	0
AMLLFCGILQPREKMPAFWRRLMYNVS	PDR12	1345	0
YVVQALVTPLVHNKKVVCNPHEYNIMD	PDR12	1375	0
VVQALVTPLVHNKKVVCNPHEYNIMDP	PDR12	1376	0
NPHEYNIMDPPSGKTCGEFLSTYMDNN	PDR12	1393	0
QYCPYTVQDQVVAKYNVKWDHRWRNFG	PDR12	1433	0
YTVQDQVVAKYNVKWDHRWRNFGFMWA	PDR12	1437	0
IAAMLICYYVVRVKVWSLKSVLNFKKW	PDR12	1469	0
ICYYVVRVKVWSLKSVLNFKKWFNGPR	PDR12	1474	0
RVKVWSLKSVLNFKKWFNGPRKERHEK	PDR12	1480	0
VKVWSLKSVLNFKKWFNGPRKERHEKD	PDR12	1481	0
SVLNFKKWFNGPRKERHEKDTNIFQTV	PDR12	1488	0
KKWFNGPRKERHEKDTNIFQTVPGDEN	PDR12	1493	0
DTNIFQTVPGDENKITKK---------	PDR12	1507	0
IFQTVPGDENKITKK------------	PDR12	1510	0
FQTVPGDENKITKK-------------	PDR12	1511	0
---------MPEAKLNNNVNDVTSYSS	PDR5	5	0
YNGFDEHTEARIQKLARTLTAQSMQNS	PDR5	45	0
AQSMQNSTQSAPNKSDAQSIFSSGVEG	PDR5	65	0
PIFSDPEAPGYDPKLDPNSENFSSAAW	PDR5	94	0
DPNSENFSSAAWVKNMAHLSAADPDFY	PDR5	109	0
NMAHLSAADPDFYKPYSLGCAWKNLSA	PDR5	123	0
PDFYKPYSLGCAWKNLSASGASADVAY	PDR5	132	0
DVAYQSTVVNIPYKILKSGLRKFQRSK	PDR5	155	0
YQSTVVNIPYKILKSGLRKFQRSKETN	PDR5	158	0
VNIPYKILKSGLRKFQRSKETNTFQIL	PDR5	163	0
KILKSGLRKFQRSKETNTFQILKPMDG	PDR5	168	0
FQRSKETNTFQILKPMDGCLNPGELLV	PDR5	177	0
VLGRPGSGCTTLLKSISSNTHGFDLGA	PDR5	204	0
SSNTHGFDLGADTKISYSGYSGDDIKK	PDR5	220	0
TKISYSGYSGDDIKKHFRGEVVYNAEA	PDR5	232	0
KISYSGYSGDDIKKHFRGEVVYNAEAD	PDR5	233	0
LTVFETLVTVARLKTPQNRIKGVDRES	PDR5	265	0
VTVARLKTPQNRIKGVDRESYANHLAE	PDR5	272	0
AMATYGLSHTRNTKVGNDIVRGVSGGE	PDR5	300	0
GNDIVRGVSGGERKRVSIAEVSICGSK	PDR5	315	0
KRVSIAEVSICGSKFQCWDNATRGLDS	PDR5	328	0
LDSATALEFIRALKTQADISNTSATVA	PDR5	352	0
IYQCSQDAYDLFNKVCVLDDGYQIYYG	PDR5	379	0
LDDGYQIYYGPADKAKKYFEDMGYVCP	PDR5	396	0
DGYQIYYGPADKAKKYFEDMGYVCPSR	PDR5	398	0
GYQIYYGPADKAKKYFEDMGYVCPSRQ	PDR5	399	0
LTSVTSPSERTLNKDMLKKGIHIPQTP	PDR5	431	0
TSPSERTLNKDMLKKGIHIPQTPKEMN	PDR5	435	0
SPSERTLNKDMLKKGIHIPQTPKEMND	PDR5	436	0
DMLKKGIHIPQTPKEMNDYWVKSPNYK	PDR5	445	0
IPQTPKEMNDYWVKSPNYKELMKEVDQ	PDR5	453	0
KEMNDYWVKSPNYKELMKEVDQRLLND	PDR5	458	0
DYWVKSPNYKELMKEVDQRLLNDDEAS	PDR5	462	0
RLLNDDEASREAIKEAHIAKQSKRARP	PDR5	480	0
EASREAIKEAHIAKQSKRARPSSPYTV	PDR5	486	0
REAIKEAHIAKQSKRARPSSPYTVSYM	PDR5	489	0
PSSPYTVSYMMQVKYLLIRNMWRLRNN	PDR5	506	0
NCSMALILGSMFFKIMKKGDTSTFYFR	PDR5	543	0
MALILGSMFFKIMKKGDTSTFYFRGSA	PDR5	546	0
ALILGSMFFKIMKKGDTSTFYFRGSAM	PDR5	547	0
EIFSLYEARPITEKHRTYSLYHPSADA	PDR5	587	0
ADAFASVLSEIPSKLIIAVCFNIIFYF	PDR5	611	0
SMSHLFRCVGSLTKTLSEAMVPASMLL	PDR5	661	0
LLALSMYTGFAIPKKKILRWSKWIWYI	PDR5	687	0
LALSMYTGFAIPKKKILRWSKWIWYIN	PDR5	688	0
ALSMYTGFAIPKKKILRWSKWIWYINP	PDR5	689	0
GFAIPKKKILRWSKWIWYINPLAYLFE	PDR5	695	0
LFESLLINEFHGIKFPCAEYVPRGPAY	PDR5	719	0
GDDFIRGTYQYYHKDKWRGFGIGMAYV	PDR5	769	0
DFIRGTYQYYHKDKWRGFGIGMAYVVF	PDR5	771	0
FVYLFLCEYNEGAKQKGEILVFPRSIV	PDR5	800	0
YLFLCEYNEGAKQKGEILVFPRSIVKR	PDR5	802	0
QKGEILVFPRSIVKRMKKRGVLTEKNA	PDR5	814	0
EILVFPRSIVKRMKKRGVLTEKNANDP	PDR5	817	0
ILVFPRSIVKRMKKRGVLTEKNANDPE	PDR5	818	0
IVKRMKKRGVLTEKNANDPENVGERSD	PDR5	825	1
ENVGERSDLSSDRKMLQESSEEESDTY	PDR5	844	0
EEESDTYGEIGLSKSEAIFHWRNLCYE	PDR5	864	0
IFHWRNLCYEVQIKAETRRILNNVDGW	PDR5	881	0
ETRRILNNVDGWVKPGTLTALMGASGA	PDR5	896	0
GTLTALMGASGAGKTTLLDCLAERVTM	PDR5	911	0
ITGDILVNGIPRDKSFPRSIGYCQQQD	PDR5	940	0
RSIGYCQQQDLHLKTATVRESLRFSAY	PDR5	957	0
AYLRQPAEVSIEEKNRYVEEVIKILEM	PDR5	982	0
SIEEKNRYVEEVIKILEMEKYADAVVG	PDR5	991	0
RYVEEVIKILEMEKYADAVVGVAGEGL	PDR5	997	0
VGVAGEGLNVEQRKRLTIGVELTAKPK	PDR5	1016	0
QRKRLTIGVELTAKPKLLVFLDEPTSG	PDR5	1027	0
KRLTIGVELTAKPKLLVFLDEPTSGLD	PDR5	1029	0
LDSQTAWSICQLMKKLANHGQAILCTI	PDR5	1054	0
DSQTAWSICQLMKKLANHGQAILCTIH	PDR5	1055	0
QEFDRLLFMQRGGKTVYFGDLGEGCKT	PDR5	1089	0
GKTVYFGDLGEGCKTMIDYFESHGAHK	PDR5	1101	0
KTMIDYFESHGAHKCPADANPAEWMLE	PDR5	1114	0
VQSELDWMERELPKKGSITAAEDKHEF	PDR5	1167	0
QSELDWMERELPKKGSITAAEDKHEFS	PDR5	1168	0
ELPKKGSITAAEDKHEFSQSIIYQTKL	PDR5	1177	0
DKHEFSQSIIYQTKLVSIRLFQQYWRS	PDR5	1189	0
FQQYWRSPDYLWSKFILTIFNQLFIGF	PDR5	1209	0
TIFNQLFIGFTFFKAGTSLQGLQNQML	PDR5	1226	0
QALLAVGVANVDVKCADYELLEFTPPS	PDR5	1410	0
TCGQYMEPYLQLAKTGYLTDENATDTC	PDR5	1439	0
IAGVFFYWLARVPKKNGKLSKK-----	PDR5	1503	0
AGVFFYWLARVPKKNGKLSKK------	PDR5	1504	0
FFYWLARVPKKNGKLSKK---------	PDR5	1507	0
WLARVPKKNGKLSKK------------	PDR5	1510	0
LARVPKKNGKLSKK-------------	PDR5	1511	0
-----------MTKQAEETQKPIIFAP	PDX3	3	0
----MTKQAEETQKPIIFAPETYQYDK	PDX3	10	0
KPIIFAPETYQYDKFTLNEKQLTDDPI	PDX3	23	0
PETYQYDKFTLNEKQLTDDPIDLFTKW	PDX3	29	1
EKQLTDDPIDLFTKWFNEAKEDPRETL	PDX3	41	0
DPIDLFTKWFNEAKEDPRETLPEAITF	PDX3	47	0
LPSGRVSSRILLFKELDHRGFTIYSNW	PDX3	78	0
RGFTIYSNWGTSRKAHDIATNPNAAIV	PDX3	96	0
IATNPNAAIVFFWKDLQRQVRVEGITE	PDX3	113	0
TEHVNRETSERYFKTRPRGSKIGAWAS	PDX3	138	0
TSERYFKTRPRGSKIGAWASRQSDVIK	PDX3	145	0
KIGAWASRQSDVIKNREELDELTQKNT	PDX3	158	0
VIKNREELDELTQKNTERFKDAEDIPC	PDX3	169	0
ELDELTQKNTERFKDAEDIPCPDYWGG	PDX3	175	0
RPSRLHDRFVYRRKTENDPWKVVRLAP	PDX3	215	0
RFVYRRKTENDPWKVVRLAP-------	PDX3	222	0
------MRFSHFLKYNAVPEWQNHYLD	PHO87	8	0
PEWQNHYLDYNELKNLIYTLQTDELKQ	PHO87	26	0
LKNLIYTLQTDELKQETPTGDLNDDAD	PHO87	38	0
IESNIAAGEPSSSKRRFTHKLKRKLFG	PHO87	74	0
AGEPSSSKRRFTHKLKRKLFGSKTPSG	PHO87	80	0
EPSSSKRRFTHKLKRKLFGSKTPSGSK	PHO87	82	0
SSSKRRFTHKLKRKLFGSKTPSGSKRG	PHO87	84	0
RFTHKLKRKLFGSKTPSGSKRGDSDEK	PHO87	89	0
KRKLFGSKTPSGSKRGDSDEKAIDGNN	PHO87	95	0
KTPSGSKRGDSDEKAIDGNNINEETIE	PHO87	102	1
EETIELDELSPQGKTTSFNKNFIRKKF	PHO87	124	0
DELSPQGKTTSFNKNFIRKKFFESRSS	PHO87	130	0
QGKTTSFNKNFIRKKFFESRSSSVSSE	PHO87	135	0
GKTTSFNKNFIRKKFFESRSSSVSSEG	PHO87	136	0
FFESRSSSVSSEGKTLFSSYDTFVTNL	PHO87	150	0
SSYDTFVTNLSDEKLKVDDFYKRMEAK	PHO87	167	0
YDTFVTNLSDEKLKVDDFYKRMEAKFY	PHO87	169	0
NLSDEKLKVDDFYKRMEAKFYERFDHL	PHO87	175	0
KLKVDDFYKRMEAKFYERFDHLINDLE	PHO87	180	0
FYERFDHLINDLEKEGIVTRLNETFNP	PHO87	194	0
DNTALLNYSQFNIKSQKKSLLKQTIIN	PHO87	281	0
ALLNYSQFNIKSQKKSLLKQTIINLYI	PHO87	284	0
LLNYSQFNIKSQKKSLLKQTIINLYID	PHO87	285	0
SQFNIKSQKKSLLKQTIINLYIDLCQL	PHO87	289	0
QTIINLYIDLCQLKSFIELNRMGFSKI	PHO87	303	0
LKSFIELNRMGFSKITKKSDKVLHMNT	PHO87	315	0
FIELNRMGFSKITKKSDKVLHMNTRQE	PHO87	318	0
IELNRMGFSKITKKSDKVLHMNTRQEL	PHO87	319	0
NRMGFSKITKKSDKVLHMNTRQELIES	PHO87	322	0
NTRQELIESEEFFKDTYIFQHETLSSL	PHO87	340	0
YIFQHETLSSLNSKIAQLIEFYAVLMG	PHO87	356	0
AVLMGQPGNVDSCKQELKSYLHDHIVW	PHO87	378	0
GQPGNVDSCKQELKSYLHDHIVWERSN	PHO87	382	0
LHDHIVWERSNTWKDMLGLSSQNNDII	PHO87	398	0
QNNDIITIEDEAEKLMQEKLQIEYFKY	PHO87	419	0
ITIEDEAEKLMQEKLQIEYFKYPLPKP	PHO87	424	0
EKLMQEKLQIEYFKYPLPKPINLKFTK	PHO87	431	0
EKLQIEYFKYPLPKPINLKFTKIENLA	PHO87	436	0
EYFKYPLPKPINLKFTKIENLAVPKLF	PHO87	441	0
KYPLPKPINLKFTKIENLAVPKLFFGK	PHO87	444	0
NLKFTKIENLAVPKLFFGKRAMKIGFI	PHO87	452	0
KIENLAVPKLFFGKRAMKIGFIIIVTG	PHO87	457	0
LAVPKLFFGKRAMKIGFIIIVTGVLLG	PHO87	461	0
GFIIIVTGVLLGVKTFNDPVEHRCMAL	PHO87	476	0
LLVPLLTVLFRVLKDDDGKVMGAAAAS	PHO87	522	0
LTVLFRVLKDDDGKVMGAAAASTEILG	PHO87	527	0
FTLGEALSQYNVAKVLASWLLALAGTK	PHO87	567	0
KVLASWLLALAGTKPRNVLLMAMSVVF	PHO87	580	0
PLLDPLDYTSPFAKALVMGVALSADIG	PHO87	627	0
ISSPQNIISMQYLKPYGIGWGQFFAVA	PHO87	659	0
SMLCSWALMILTFKIGKTKLEKFKPIR	PHO87	692	0
CSWALMILTFKIGKTKLEKFKPIRTRF	PHO87	695	0
WALMILTFKIGKTKLEKFKPIRTRFTI	PHO87	697	0
MILTFKIGKTKLEKFKPIRTRFTIKQY	PHO87	700	0
LTFKIGKTKLEKFKPIRTRFTIKQYFI	PHO87	702	0
LEKFKPIRTRFTIKQYFIIIVTIATIL	PHO87	711	0
PIVLFFGTGLLSTKDFNTFPWSIVVLA	PHO87	759	0
SIVVLAMGGIALGKAVSSSGLLVTIAR	PHO87	780	0
SSGLLVTIARALQKKIQNDGVFAILCI	PHO87	797	0
SGLLVTIARALQKKIQNDGVFAILCIF	PHO87	798	0
AIIIIPLVQEVGDKLSDPKAAPILVFG	PHO87	841	0
PLVQEVGDKLSDPKAAPILVFGCALLA	PHO87	846	0
SGFPNVTAISMTDKKGNRWLTVGAFIS	PHO87	881	0
GFPNVTAISMTDKKGNRWLTVGAFISR	PHO87	882	0
VITLGYGISSSVLKGST----------	PHO87	920	0
RSLTNIRTELDFLKGSNVISNDVYDQI	PIN3	21	0
SNVISNDVYDQINKSLPAKWDPANAPR	PIN3	36	0
NDVYDQINKSLPAKWDPANAPRNASPA	PIN3	41	0
YQFDPQQDGDLGLKPGDKVQLLEKLSP	PIN3	76	0
PQQDGDLGLKPGDKVQLLEKLSPEWYK	PIN3	80	1
LGLKPGDKVQLLEKLSPEWYKGSCNGR	PIN3	86	0
KVQLLEKLSPEWYKGSCNGRTGIFPAN	PIN3	93	0
CNGRTGIFPANYVKPAFSGSNGPSNLP	PIN3	109	0
SNGPSNLPPPPQYKAQELQQIPTQNSA	PIN3	128	0
QQQQQHQSSHSHLKSFGSKLGNAAIFG	PIN3	188	0
HQSSHSHLKSFGSKLGNAAIFGAGASI	PIN3	193	0
--------MSDFQKEKVEEQEQQQQQI	RPS20	6	0
------MSDFQKEKVEEQEQQQQQIIK	RPS20	8	1
KVEEQEQQQQQIIKIRITLTSTKVKQL	RPS20	21	0
QQIIKIRITLTSTKVKQLENVSSNIVK	RPS20	30	0
IIKIRITLTSTKVKQLENVSSNIVKNA	RPS20	32	0
KVKQLENVSSNIVKNAEQHNLVKKGPV	RPS20	43	0
SNIVKNAEQHNLVKKGPVRLPTKVLKI	RPS20	52	0
NIVKNAEQHNLVKKGPVRLPTKVLKIS	RPS20	53	0
HNLVKKGPVRLPTKVLKISTRKTPNGE	RPS20	61	0
VKKGPVRLPTKVLKISTRKTPNGEGSK	RPS20	64	0
VRLPTKVLKISTRKTPNGEGSKTWETY	RPS20	69	0
KISTRKTPNGEGSKTWETYEMRIHKRY	RPS20	77	0
GSKTWETYEMRIHKRYIDLEAPVQIVK	RPS20	88	0
KRYIDLEAPVQIVKRITQITIEPGVDV	RPS20	101	0
-------MVALISKKRKLVADGVFYAE	RPS3	7	0
------MVALISKKRKLVADGVFYAEL	RPS3	8	0
----MVALISKKRKLVADGVFYAELNE	RPS3	10	0
EGYSGVEVRVTPTKTEVIIRATRTQDV	RPS3	45	0
NGRRINELTLLVQKRFKYAPGTIVLYA	RPS3	75	0
RINELTLLVQKRFKYAPGTIVLYAERV	RPS3	78	0
DRGLSAVAQAESMKFKLLNGLAIRRAA	RPS3	106	0
GLSAVAQAESMKFKLLNGLAIRRAAYG	RPS3	108	0
AYGVVRYVMESGAKGCEVVVSGKLRAA	RPS3	132	0
ESGAKGCEVVVSGKLRAARAKAMKFAD	RPS3	141	0
EVVVSGKLRAARAKAMKFADGFLIHSG	RPS3	148	0
VSGKLRAARAKAMKFADGFLIHSGQPV	RPS3	151	0
TRHVLMRQGVLGIKVKIMRDPAKSRTG	RPS3	185	0
HVLMRQGVLGIKVKIMRDPAKSRTGPK	RPS3	187	0
VLGIKVKIMRDPAKSRTGPKALPDAVT	RPS3	194	0
KIMRDPAKSRTGPKALPDAVTIIEPKE	RPS3	200	0
PKALPDAVTIIEPKEEEPILAPSVKDY	RPS3	212	1
EPKEEEPILAPSVKDYRPAEETEAQAE	RPS3	223	0
--------MARGPKKHLKRLAAPHHWL	RPS4B	6	0
-------MARGPKKHLKRLAAPHHWLL	RPS4B	7	0
----MARGPKKHLKRLAAPHHWLLDKL	RPS4B	10	0
LKRLAAPHHWLLDKLSGCYAPRPSAGP	RPS4B	22	0
SGCYAPRPSAGPHKLRESLPLIVFLRN	RPS4B	37	0
ESLPLIVFLRNRLKYALNGREVKAILM	RPS4B	53	0
RNRLKYALNGREVKAILMQRHVKVDGK	RPS4B	62	0
GREVKAILMQRHVKVDGKVRTDTTYPA	RPS4B	71	0
KAILMQRHVKVDGKVRTDTTYPAGFMD	RPS4B	75	0
DATNENFRLVYDVKGRFAVHRITDEEA	RPS4B	106	0
FAVHRITDEEASYKLGKVKKVQLGKKG	RPS4B	122	0
HRITDEEASYKLGKVKKVQLGKKGVPY	RPS4B	125	0
ITDEEASYKLGKVKKVQLGKKGVPYVV	RPS4B	127	0
TDEEASYKLGKVKKVQLGKKGVPYVVT	RPS4B	128	0
SYKLGKVKKVQLGKKGVPYVVTHDGRT	RPS4B	133	0
YKLGKVKKVQLGKKGVPYVVTHDGRTI	RPS4B	134	0
HDGRTIRYPDPNIKVNDTVKIDLASGK	RPS4B	155	0
RYPDPNIKVNDTVKIDLASGKITDFIK	RPS4B	161	0
KVNDTVKIDLASGKITDFIKFDAGKLV	RPS4B	168	1
KIDLASGKITDFIKFDAGKLVYVTGGR	RPS4B	174	0
SGKITDFIKFDAGKLVYVTGGRNLGRI	RPS4B	179	0
GGRNLGRIGTIVHKERHDGGFDLVHIK	RPS4B	198	0
KERHDGGFDLVHIKDSLDNTFVTRLNN	RPS4B	211	0
TRLNNVFVIGEQGKPYISLPKGKGIKL	RPS4B	233	0
VIGEQGKPYISLPKGKGIKLSIAEERD	RPS4B	240	0
GEQGKPYISLPKGKGIKLSIAEERDRR	RPS4B	242	0
GKPYISLPKGKGIKLSIAEERDRRRAQ	RPS4B	245	0
----------MSFKGFTKAVSRAPQSF	RVS167	4	0
------MSFKGFTKAVSRAPQSFRQKF	RVS167	8	0
TKAVSRAPQSFRQKFKMGEQTEDPVYE	RVS167	20	0
AVSRAPQSFRQKFKMGEQTEDPVYEDA	RVS167	22	0
DAERRFQELEQETKKLSEESKRYSTAV	RVS167	47	0
AERRFQELEQETKKLSEESKRYSTAVN	RVS167	48	0
ELEQETKKLSEESKRYSTAVNGMLTHQ	RVS167	54	0
AVNGMLTHQIGFAKSMEEIFKPISGKM	RVS167	72	0
HQIGFAKSMEEIFKPISGKMSDPNATI	RVS167	79	0
AKSMEEIFKPISGKMSDPNATIPEDNP	RVS167	84	0
QYRAIVAELQETLKPDLALVEEKIVTP	RVS167	118	0
QETLKPDLALVEEKIVTPCQELLKIIT	RVS167	127	0
VEEKIVTPCQELLKIITYIRKMATKRN	RVS167	137	0
PCQELLKIITYIRKMATKRNHKKLDLD	RVS167	144	0
LLKIITYIRKMATKRNHKKLDLDRHLN	RVS167	148	0
ITYIRKMATKRNHKKLDLDRHLNTYNK	RVS167	152	0
TYIRKMATKRNHKKLDLDRHLNTYNKH	RVS167	153	0
KKLDLDRHLNTYNKHEKKKEPTAKDEE	RVS167	165	0
DLDRHLNTYNKHEKKKEPTAKDEERLY	RVS167	168	0
LDRHLNTYNKHEKKKEPTAKDEERLYK	RVS167	169	0
DRHLNTYNKHEKKKEPTAKDEERLYKA	RVS167	170	0
TYNKHEKKKEPTAKDEERLYKAQAQVE	RVS167	175	0
KKEPTAKDEERLYKAQAQVEVAQQEYD	RVS167	182	0
VAQQEYDYYNDLLKTQLPILFSLEAEF	RVS167	202	0
QLPILFSLEAEFVKPLFVSFYFMQLNI	RVS167	217	0
NIFYTLYNRLQDMKIPYFDLNSDIVES	RVS167	242	0
FDLNSDIVESYIAKKGNVEEQTDALTI	RVS167	259	0
DLNSDIVESYIAKKGNVEEQTDALTIT	RVS167	260	0
VEEQTDALTITHFKLGYSKAKLEMTRR	RVS167	276	0
DALTITHFKLGYSKAKLEMTRRKYGVA	RVS167	281	0
LTITHFKLGYSKAKLEMTRRKYGVATA	RVS167	283	0
LGYSKAKLEMTRRKYGVATAEGSPVSG	RVS167	290	0
QQGVFPGNYVQLNKN------------	RVS167	481	1
INDHDHRMSYSINKDDLLLMVLAVFIP	SNA3	19	0
MVLAVFIPPVAVWKRKGMFNRDTLLNL	SNA3	38	0
LAVFIPPVAVWKRKGMFNRDTLLNLLL	SNA3	40	0
DDEAGADVPLMDNKQQLSSGRT-----	SNA3	125	1
SEHDEERPQNVQSKSRTAELQAEIDDT	SNC1	26	0
IDDTVGIMRDNINKVAERGERLTSIED	SNC1	49	0
VAERGERLTSIEDKADNLAVSAQGFKR	SNC1	63	1
DKADNLAVSAQGFKRGANRVRKAMWYK	SNC1	75	0
SAQGFKRGANRVRKAMWYKDLKMKMCL	SNC1	83	0
KRGANRVRKAMWYKDLKMKMCLALVII	SNC1	88	0
ANRVRKAMWYKDLKMKMCLALVIIILL	SNC1	91	0
RVRKAMWYKDLKMKMCLALVIIILLVV	SNC1	93	0
EESNSGANPNSQNKTAALRQEIDDTVG	SNC2	27	0
IDDTVGIMRDNINKVAERGERLTSIED	SNC2	48	0
VAERGERLTSIEDKADNLAISAQGFKR	SNC2	62	1
DKADNLAISAQGFKRGANRVRKQMWWK	SNC2	74	0
SAQGFKRGANRVRKQMWWKDLKMRMCL	SNC2	82	0
KRGANRVRKQMWWKDLKMRMCLFLVVI	SNC2	87	0
ANRVRKQMWWKDLKMRMCLFLVVIILL	SNC2	90	0
-----------MSKAVGIDLGTTYSCV	SSA2	3	0
GFTDTERLIGDAAKNQAAMNPANTVFD	SSA2	54	0
QAAMNPANTVFDAKRLIGRNFNDPEVQ	SSA2	69	0
GRNFNDPEVQGDMKHFPFKLIDVDGKP	SSA2	86	0
DPEVQGDMKHFPFKLIDVDGKPQIQVE	SSA2	91	0
MKHFPFKLIDVDGKPQIQVEFKGETKN	SSA2	98	0
IDVDGKPQIQVEFKGETKNFTPEQISS	SSA2	106	0
GKPQIQVEFKGETKNFTPEQISSMVLG	SSA2	110	0
NFTPEQISSMVLGKMKETAESYLGAKV	SSA2	124	0
TPEQISSMVLGKMKETAESYLGAKVND	SSA2	126	0
GKMKETAESYLGAKVNDAVVTVPAYFN	SSA2	136	0
VPAYFNDSQRQATKDAGTIAGLNVLRI	SSA2	157	0
NEPTAAAIAYGLDKKGKEEHVLIFDLG	SSA2	185	0
EPTAAAIAYGLDKKGKEEHVLIFDLGG	SSA2	186	0
TAAAIAYGLDKKGKEEHVLIFDLGGGT	SSA2	188	0
VSLLSIEDGIFEVKATAGDTHLGGEDF	SSA2	217	0
FDNRLVNHFIQEFKRKNKKDLSTNQRA	SSA2	243	0
NRLVNHFIQEFKRKNKKDLSTNQRALR	SSA2	245	0
LVNHFIQEFKRKNKKDLSTNQRALRRL	SSA2	247	0
VNHFIQEFKRKNKKDLSTNQRALRRLR	SSA2	248	0
RALRRLRTACERAKRTLSSSAQTSVEI	SSA2	268	0
CADLFRSTLDPVEKVLRDAKLDKSQVD	SSA2	316	0
STLDPVEKVLRDAKLDKSQVDEIVLVG	SSA2	322	0
DPVEKVLRDAKLDKSQVDEIVLVGGST	SSA2	325	0
DEIVLVGGSTRIPKVQKLVTDYFNGKE	SSA2	342	0
VLVGGSTRIPKVQKLVTDYFNGKEPNR	SSA2	345	0
PKVQKLVTDYFNGKEPNRSINPDEAVA	SSA2	354	0
AVQAAILTGDESSKTQDLLLLDVAPLS	SSA2	384	0
LSLGIETAGGVMTKLIPRNSTIPTKKS	SSA2	409	0
MTKLIPRNSTIPTKKSEVFSTYADNQP	SSA2	420	0
TKLIPRNSTIPTKKSEVFSTYADNQPG	SSA2	421	0
PGVLIQVFEGERAKTKDNNLLGKFELS	SSA2	446	0
VLIQVFEGERAKTKDNNLLGKFELSGI	SSA2	448	0
GERAKTKDNNLLGKFELSGIPPAPRGV	SSA2	455	0
VDSNGILNVSAVEKGTGKSNKITITND	SSA2	490	0
GILNVSAVEKGTGKSNKITITNDKGRL	SSA2	494	0
NVSAVEKGTGKSNKITITNDKGRLSKE	SSA2	497	0
GTGKSNKITITNDKGRLSKEDIEKMVA	SSA2	504	0
NKITITNDKGRLSKEDIEKMVAEAEKF	SSA2	509	0
TNDKGRLSKEDIEKMVAEAEKFKEEDE	SSA2	514	0
SKEDIEKMVAEAEKFKEEDEKESQRIA	SSA2	521	0
EDIEKMVAEAEKFKEEDEKESQRIASK	SSA2	523	0
MVAEAEKFKEEDEKESQRIASKNQLES	SSA2	528	0
KEEDEKESQRIASKNQLESIAYSLKNT	SSA2	536	0
ASKNQLESIAYSLKNTISEAGDKLEQA	SSA2	547	0
AYSLKNTISEAGDKLEQADKDAVTKKA	SSA2	556	1
TISEAGDKLEQADKDAVTKKAEETIAW	SSA2	562	0
GDKLEQADKDAVTKKAEETIAWLDSNT	SSA2	567	0
DKLEQADKDAVTKKAEETIAWLDSNTT	SSA2	568	0
ETIAWLDSNTTATKEEFDDQLKELQEV	SSA2	584	0
NTTATKEEFDDQLKELQEVANPIMSKL	SSA2	592	0
LKELQEVANPIMSKLYQAGGAPEGAAP	SSA2	604	0
-------MNFLSFKTTKHYHIFRYVNI	STE6	7	0
----MNFLSFKTTKHYHIFRYVNIRND	STE6	10	0
RIRSQILEAYLEEKPMEWYDNNEKLLG	STE6	119	0
LEEKPMEWYDNNEKLLGDFTQINRCVE	STE6	129	0
AVVFSRMIHVYSEKENSETSKAAQLLT	STE6	204	0
IHVYSEKENSETSKAAQLLTWSMNAAQ	STE6	211	0
QLVRLYCTQRLERKKFKEIILNCNTFF	STE6	237	0
LVRLYCTQRLERKKFKEIILNCNTFFI	STE6	238	0
RLYCTQRLERKKFKEIILNCNTFFIKS	STE6	240	0
FKEIILNCNTFFIKSCFFVAANAGILR	STE6	252	0
MFVQGFWFGSAMIKKGKLNINDVITCF	STE6	284	0
FVQGFWFGSAMIKKGKLNINDVITCFH	STE6	285	0
QGFWFGSAMIKKGKLNINDVITCFHSC	STE6	287	0
TLNNTLHQIVVLQKGGVAMEKIMTLLK	STE6	319	0
QIVVLQKGGVAMEKIMTLLKDGSKRNP	STE6	326	0
KGGVAMEKIMTLLKDGSKRNPLNKTVA	STE6	332	0
AMEKIMTLLKDGSKRNPLNKTVAHQFP	STE6	336	0
TLLKDGSKRNPLNKTVAHQFPLDYATS	STE6	342	0
SFSYPSRPSEAVLKNVSLNFSAGQFTF	STE6	376	0
LNFSAGQFTFIVGKSGSGKSTLSNLLL	STE6	393	0
GQFTFIVGKSGSGKSTLSNLLLRFYDG	STE6	398	0
ISINGHNIQTIDQKLLIENITVVEQRC	STE6	429	0
VEQRCTLFNDTLRKNILLGSTDSVRNA	STE6	451	0
NADCSTNENRHLIKDACQMALLDRFIL	STE6	476	0
VSALDIVHRNLLMKAIRHWRKGKTTII	STE6	546	0
HRNLLMKAIRHWRKGKTTIILTHELSQ	STE6	553	0
NLLMKAIRHWRKGKTTIILTHELSQIE	STE6	555	0
LSQIESDDYLYLMKEGEVVESGTQSEL	STE6	577	0
STWYHLQNDYSDAKTIVDTETEEKSIH	STE6	612	0
SDAKTIVDTETEEKSIHTVESFNSQLE	STE6	622	0
HTVESFNSQLETPKLGSCLSNLGYDET	STE6	638	0
ETDQLSFYEAIYQKRSNVRTRRVKVEE	STE6	663	0
IYQKRSNVRTRRVKVEEENIGYALKQQ	STE6	673	0
RVKVEEENIGYALKQQKNTESSTGPQL	STE6	684	0
VEEENIGYALKQQKNTESSTGPQLLSI	STE6	687	0
STGPQLLSIIQIIKRMIKSIRYKKILI	STE6	705	0
QLLSIIQIIKRMIKSIRYKKILILGLL	STE6	709	0
IQIIKRMIKSIRYKKILILGLLCSLIA	STE6	714	0
QIIKRMIKSIRYKKILILGLLCSLIAG	STE6	715	0
SFLLEGIVPSTDGKTGSSHYLAKWSLL	STE6	752	0
STDGKTGSSHYLAKWSLLVLGVAAADG	STE6	761	0
LGVAAADGIFNFAKGFLLDCCSEYWVM	STE6	780	0
EYWVMDLRNEVMEKLTRKNMDWFSGEN	STE6	802	0
MDLRNEVMEKLTRKNMDWFSGENNKAS	STE6	806	0
TRKNMDWFSGENNKASEISALVLNDLR	STE6	817	0
STIGLIWALVSGWKLSLVCISMFPLII	STE6	863	0
IIIFSAIYGGILQKCETDYKTSVAQLE	STE6	888	0
IYGGILQKCETDYKTSVAQLENCLYQI	STE6	894	0
QLENCLYQIVTNIKTIKCLQAEFHFQL	STE6	912	0
NCLYQIVTNIKTIKCLQAEFHFQLTYH	STE6	915	0
QAEFHFQLTYHDLKIKMQQIASKRAIA	STE6	931	0
EFHFQLTYHDLKIKMQQIASKRAIATG	STE6	933	0
YHDLKIKMQQIASKRAIATGFGISMTN	STE6	940	0
VMCIQAIIYYYGLKLVMIHEYTSKEMF	STE6	969	0
YGLKLVMIHEYTSKEMFTTFTLLLFTI	STE6	979	0
QRAASWIYRILDEKHNTLEVENNNART	STE6	1022	1
ARTVGIAGHTYHGKEKKPIVSIQNLTF	STE6	1046	0
TVGIAGHTYHGKEKKPIVSIQNLTFAY	STE6	1048	0
VGIAGHTYHGKEKKPIVSIQNLTFAYP	STE6	1049	0
TFAYPSAPTAFVYKNMNFDMFCGQTLG	STE6	1071	0
GQTLGIIGESGTGKSTLVLLLTKLYNC	STE6	1093	0
SGTGKSTLVLLLTKLYNCEVGKIKIDG	STE6	1102	0
VLLLTKLYNCEVGKIKIDGTDVNDWNL	STE6	1110	0
LLTKLYNCEVGKIKIDGTDVNDWNLTS	STE6	1112	0
GTDVNDWNLTSLRKEISVVEQKPLLFN	STE6	1128	0
LTSLRKEISVVEQKPLLFNGTIRDNLT	STE6	1136	0
QDEILEIEMYDALKYVGIHDFVISSPQ	STE6	1166	0
QAQRLCIARALLRKSKILILDECTSAL	STE6	1207	0
QRLCIARALLRKSKILILDECTSALDS	STE6	1209	0
LDSVSSSIINEIVKKGPPALLTMVITH	STE6	1233	0
DSVSSSIINEIVKKGPPALLTMVITHS	STE6	1234	0
EQMMRSCNSIAVLKDGKVVERGNFDTL	STE6	1261	0
MRSCNSIAVLKDGKVVERGNFDTLYNN	STE6	1264	0
----------MSNKFTMESPKHLVDDV	TNA1	4	0
---MSNKFTMESPKHLVDDVLFISPTN	TNA1	11	0
VLFISPTNDGSEEKPTEVTFQEDEGHD	TNA1	30	0
EGHDASLHNRSHDKKSELATEREIMAT	TNA1	53	0
GHDASLHNRSHDKKSELATEREIMATT	TNA1	54	0
DDDGIPSPSHPMEKRVLRKMDIYLIPL	TNA1	82	0
PSPSHPMEKRVLRKMDIYLIPLMGMLY	TNA1	87	0
PLMGMLYFLSNLDKSNIGNAEVAGLSK	TNA1	107	0
KSNIGNAEVAGLSKDIHLVGTQYNTCV	TNA1	120	0
TYVLFDPIGTNLLKIMGPPLMMSICLT	TNA1	152	0
TCFGAISLGTAWVKNYAQLIVVRLLLG	TNA1	178	0
SSSFGGLIAYGCSKISGSLKDWQYIYI	TNA1	241	0
LIAYGCSKISGSLKDWQYIYIVEGCIS	TNA1	247	0
SLGFVPFYAFGLSKNLEDSWFFNKEEK	TNA1	273	0
GLSKNLEDSWFFNKEEKEYISERYKTM	TNA1	283	1
KNLEDSWFFNKEEKEYISERYKTMNTF	TNA1	286	0
FNKEEKEYISERYKTMNTFDPDEKFEW	TNA1	294	0
ERYKTMNTFDPDEKFEWFQVWQAVKDV	TNA1	304	0
DEKFEWFQVWQAVKDVKTWASAVALFG	TNA1	315	0
FEWFQVWQAVKDVKTWASAVALFGIDL	TNA1	318	0
IVFFICAVWSDRIKLRSPFILGACLTT	TNA1	380	0
NCLWLSGNTGNYFKRATALGINLFFGS	TNA1	440	0
SGSGLVSGQIFVAKDKPRYIKGLSISL	TNA1	466	0
SGLVSGQIFVAKDKPRYIKGLSISLAF	TNA1	468	0
GQIFVAKDKPRYIKGLSISLAFQVFSI	TNA1	473	0
FSIFMTVVQIFLYKRENDKKKAIIDRC	TNA1	497	0
TVVQIFLYKRENDKKKAIIDRCNELGE	TNA1	502	0
VVQIFLYKRENDKKKAIIDRCNELGEP	TNA1	503	0
VQIFLYKRENDKKKAIIDRCNELGEPI	TNA1	504	0
LGEPIPYDERLSDKNPEFKYMY-----	TNA1	526	0
PYDERLSDKNPEFKYMY----------	TNA1	531	0
SITNIRDFLTELPKLAKCEYSETTSYL	UBR2	20	0
NIRDFLTELPKLAKCEYSETTSYLLWK	UBR2	23	0
KCEYSETTSYLLWKTLNLRLKHSDNDI	UBR2	36	0
TSYLLWKTLNLRLKHSDNDINWRSLVS	UBR2	43	0
LVSILNSEAWENEKYRDILNGRKWRTL	UBR2	67	0
WENEKYRDILNGRKWRTLEFENDHHSV	UBR2	76	0
TNPLYEICELCFDKEKHVNHSYVAKVV	UBR2	129	0
PLYEICELCFDKEKHVNHSYVAKVVMR	UBR2	131	0
FDKEKHVNHSYVAKVVMRPEGRICHCG	UBR2	140	0
GDPFAFNDPSDAFKCKNELNNIPISND	UBR2	166	0
PFAFNDPSDAFKCKNELNNIPISNDNS	UBR2	168	0
YVLDFLIDVTVSYKEEAEAHSSERKAS	UBR2	208	0
SYKEEAEAHSSERKASSLMHPNQNSIT	UBR2	219	0
HPNQNSITDDIMEKHECEPLVNDENFV	UBR2	238	0
NFVFFDNNWSNTRKEAHMEWAIQIEEE	UBR2	262	0
ILNTPVEYAISITKALEDSHDVVTVLQ	UBR2	304	0
LQSENFFEIDQIAKEFQKENIVVHVRK	UBR2	329	0
NFFEIDQIAKEFQKENIVVHVRKADDI	UBR2	333	0
KEFQKENIVVHVRKADDIFKRKLTDDL	UBR2	342	0
NIVVHVRKADDIFKRKLTDDLTDWLYS	UBR2	348	0
VVHVRKADDIFKRKLTDDLTDWLYSLC	UBR2	350	0
TDDLTDWLYSLCFKAATSLQNKYALRI	UBR2	365	0
YSLCFKAATSLQNKYALRISMLDVWYS	UBR2	373	0
RISMLDVWYSHFSKMRVSPTNTNPDFS	UBR2	390	0
MRVSPTNTNPDFSKINLLGGFLISNED	UBR2	404	0
FLISNEDSDESWFKPWSLENIEDERIS	UBR2	424	0
PWSLENIEDERISKILTNYNERLIRAH	UBR2	438	0
FQYIIINSINILSKKSKFKMLKIMASL	UBR2	480	0
QYIIINSINILSKKSKFKMLKIMASLF	UBR2	481	0
IIINSINILSKKSKFKMLKIMASLFSL	UBR2	483	0
INSINILSKKSKFKMLKIMASLFSLRD	UBR2	485	0
INILSKKSKFKMLKIMASLFSLRDESR	UBR2	488	0
IMASLFSLRDESRKFLAAQYIDVYLSV	UBR2	502	0
YLSVLYDAVASDAKECQVTLMSILGQY	UBR2	525	0
LMSYLPISLYNGFKLPTETIRNRRTII	UBR2	586	0
TETIRNRRTIICFKDLCTIMSANTVPE	UBR2	602	0
IESFSEFSNVLPLKRETKEHVEVENFD	UBR2	641	0
SEFSNVLPLKRETKEHVEVENFDFSAF	UBR2	645	0
IMTDGYTRSISLVKDAAFRKQIVLKLL	UBR2	680	0
TRSISLVKDAAFRKQIVLKLLDVAQTR	UBR2	686	0
LVKDAAFRKQIVLKLLDVAQTREFESL	UBR2	691	0
AQTREFESLTNSRKAISPDNASTNEND	UBR2	709	1
SPDNASTNENDSNKATLSTVRETICNY	UBR2	725	0
NTQYFFNPMSYLFKFVIQWSQCGRYEP	UBR2	763	0
LTNYINLFEVFQDKQKALYISESALST	UBR2	794	0
NYINLFEVFQDKQKALYISESALSTLV	UBR2	796	0
NGTPITHQARMYTKYSMREFTYISDIF	UBR2	835	0
DELMVTYLSRWGLKHWANGVPMYDYPD	UBR2	873	0
LIQLLTEVRSLVMKSSKEGFERTFKSE	UBR2	914	0
LLTEVRSLVMKSSKEGFERTFKSEIIH	UBR2	917	0
VMKSSKEGFERTFKSEIIHALCFDTCS	UBR2	925	0
YAQIVNCIPEHITKHPSFDIYLEKYAN	UBR2	952	0
HITKHPSFDIYLEKYANYTSPVSLTDN	UBR2	962	0
SPVSLTDNGIFVLKEKYKDEIDPYYIG	UBR2	981	0
VSLTDNGIFVLKEKYKDEIDPYYIGLS	UBR2	983	0
LTDNGIFVLKEKYKDEIDPYYIGLSSS	UBR2	985	0
YIGLSSSRRYDVEKNIRLNMANLKKMK	UBR2	1005	0
DVEKNIRLNMANLKKMKYEDTFVPAKK	UBR2	1015	0
VEKNIRLNMANLKKMKYEDTFVPAKKV	UBR2	1016	0
KNIRLNMANLKKMKYEDTFVPAKKVKD	UBR2	1018	0
LKKMKYEDTFVPAKKVKDLLKNTLFSG	UBR2	1027	0
KKMKYEDTFVPAKKVKDLLKNTLFSGL	UBR2	1028	0
MKYEDTFVPAKKVKDLLKNTLFSGLYS	UBR2	1030	0
DTFVPAKKVKDLLKNTLFSGLYSISSV	UBR2	1034	0
YSISSVNTFGLFLKNTLDHIIKYDYDN	UBR2	1055	0
FGLFLKNTLDHIIKYDYDNLLPRVVHL	UBR2	1063	0
YHSIGSILYYCLLKDNFSESHGKIREI	UBR2	1119	0
YCLLKDNFSESHGKIREIFRYLMETAP	UBR2	1128	0
QTTSYTPGILWPTKEDKSHKDKEFERK	UBR2	1165	0
SYTPGILWPTKEDKSHKDKEFERKKHL	UBR2	1168	0
PGILWPTKEDKSHKDKEFERKKHLARL	UBR2	1171	0
ILWPTKEDKSHKDKEFERKKHLARLRK	UBR2	1173	0
KEDKSHKDKEFERKKHLARLRKKKLMK	UBR2	1178	0
EDKSHKDKEFERKKHLARLRKKKLMKK	UBR2	1179	0
KEFERKKHLARLRKKKLMKKLAQQQMK	UBR2	1186	0
EFERKKHLARLRKKKLMKKLAQQQMKF	UBR2	1187	0
FERKKHLARLRKKKLMKKLAQQQMKFM	UBR2	1188	0
KKHLARLRKKKLMKKLAQQQMKFMENN	UBR2	1191	0
KHLARLRKKKLMKKLAQQQMKFMENNS	UBR2	1192	0
KKKLMKKLAQQQMKFMENNSVDTSDIS	UBR2	1199	0
TINSCCDDDCVFCKMPKDDDVFVYFSY	UBR2	1247	0
SCCDDDCVFCKMPKDDDVFVYFSYQER	UBR2	1250	0
PTDVNRINSLFSGKQTKDSAIQENPQD	UBR2	1288	0
VNRINSLFSGKQTKDSAIQENPQDDDG	UBR2	1291	0
IQENPQDDDGTRLKFTSCEPVLRACGH	UBR2	1308	0
EPVLRACGHGSHTKCLSGHMKSIRGIQ	UBR2	1326	0
GHGSHTKCLSGHMKSIRGIQNQTTKNI	UBR2	1333	0
HMKSIRGIQNQTTKNIPLSYGSGLIYC	UBR2	1344	0
CPVCNSLSNSFLPKTNDIDKRTSSQFF	UBR2	1370	0
LSNSFLPKTNDIDKRTSSQFFMCIEKR	UBR2	1376	0
DKRTSSQFFMCIEKRSEAEENLDPMSS	UBR2	1388	0
AEENLDPMSSICIKAAMILGDLQGKKV	UBR2	1405	0
CIKAAMILGDLQGKKVTTIEDAYKVVN	UBR2	1416	0
IKAAMILGDLQGKKVTTIEDAYKVVNS	UBR2	1417	0
LQGKKVTTIEDAYKVVNSVFINTISNT	UBR2	1426	0
NTISNTELRLRSHKKEGKIVNMERISS	UBR2	1447	0
TISNTELRLRSHKKEGKIVNMERISSQ	UBR2	1448	0
NTELRLRSHKKEGKIVNMERISSQCIL	UBR2	1451	0
SQCILTLHLVCELKSFIYKKFVNSKTF	UBR2	1473	0
TLHLVCELKSFIYKKFVNSKTFSSEIS	UBR2	1478	0
LHLVCELKSFIYKKFVNSKTFSSEISR	UBR2	1479	0
ELKSFIYKKFVNSKTFSSEISRKIWNW	UBR2	1484	0
FVNSKTFSSEISRKIWNWNEFLIKGNN	UBR2	1493	0
ISRKIWNWNEFLIKGNNVNLLLYMSQN	UBR2	1503	0
LYMSQNFDNIDGGKTPQPPNLCIYEMF	UBR2	1524	0
TPQPPNLCIYEMFKRRFHQLLLLLARD	UBR2	1538	0
LLLARDMMRVNFYKDCRNKIKISSNGS	UBR2	1559	0
DMMRVNFYKDCRNKIKISSNGSEEPST	UBR2	1564	0
MRVNFYKDCRNKIKISSNGSEEPSTSF	UBR2	1566	0
EPSTSFSYLFNTFKKYVDLFKPDDVRF	UBR2	1587	0
PSTSFSYLFNTFKKYVDLFKPDDVRFD	UBR2	1588	0
YLFNTFKKYVDLFKPDDVRFDFTSLEK	UBR2	1594	0
KPDDVRFDFTSLEKIKDFICSLLLESL	UBR2	1607	0
DDVRFDFTSLEKIKDFICSLLLESLSI	UBR2	1609	0
DNNNNRSNNFMDVKQREIELIFRYFKL	UBR2	1655	0
VKQREIELIFRYFKLPNLTHFLKDFFY	UBR2	1667	0
FRYFKLPNLTHFLKDFFYNELTQNIER	UBR2	1676	0
EHIQLIELPLNLSKFSLDNDEISNKCD	UBR2	1732	0
LSKFSLDNDEISNKCDKYEIAVCLLCG	UBR2	1743	0
FSLDNDEISNKCDKYEIAVCLLCGQKC	UBR2	1746	0
DKYEIAVCLLCGQKCHIQKSIALQGYL	UBR2	1758	0
AVCLLCGQKCHIQKSIALQGYLQGECT	UBR2	1763	0
LMTGTNAIYLSYGKRGTFYAAPYLSKY	UBR2	1806	0
GKRGTFYAAPYLSKYGETNEDYKFGTP	UBR2	1818	0
PYLSKYGETNEDYKFGTPVYLNRARYA	UBR2	1827	0
------------MKYVVVSGGVISGIG	URA7	2	0
YVVVSGGVISGIGKGVLASSTGMLMKT	URA7	16	0
GKGVLASSTGMLMKTLGLKVTSIKIDP	URA7	28	0
ASSTGMLMKTLGLKVTSIKIDPYMNID	URA7	33	0
MLMKTLGLKVTSIKIDPYMNIDAGTMS	URA7	38	0
LGNYERYLGVTLTKDHNITTGKIYSHV	URA7	84	0
GVTLTKDHNITTGKIYSHVIAKERKGD	URA7	92	0
NITTGKIYSHVIAKERKGDYLGKTVQI	URA7	100	0
TGKIYSHVIAKERKGDYLGKTVQIVPH	URA7	103	0
HVIAKERKGDYLGKTVQIVPHLTNAIQ	URA7	109	0
LTNAIQDWIERVAKIPVDDTGMEPDVC	URA7	130	0
SAPFVEALRQFQFKVGKENFALIHVSL	URA7	169	0
FVEALRQFQFKVGKENFALIHVSLVPV	URA7	172	0
IHVSLVPVIHGEQKTKPTQAAIKGLRS	URA7	191	0
VSLVPVIHGEQKTKPTQAAIKGLRSLG	URA7	193	0
HGEQKTKPTQAAIKGLRSLGLVPDMIA	URA7	200	0
PDMIACRCSETLDKPTIDKIAMFCHVG	URA7	222	0
CRCSETLDKPTIDKIAMFCHVGPEQVV	URA7	227	0
NSTYHVPLLLLEQKMIDYLHARLKLDE	URA7	259	0
LEQKMIDYLHARLKLDEISLTEEEKQR	URA7	269	0
RLKLDEISLTEEEKQRGLELLSKWKAT	URA7	280	0
TEEEKQRGLELLSKWKATTGNFDESME	URA7	289	0
EEKQRGLELLSKWKATTGNFDESMETV	URA7	291	0
ATTGNFDESMETVKIALVGKYTNLKDS	URA7	305	0
DESMETVKIALVGKYTNLKDSYLSVIK	URA7	311	0
TVKIALVGKYTNLKDSYLSVIKALEHS	URA7	316	0
KYTNLKDSYLSVIKALEHSSMKCRRKL	URA7	324	0
YLSVIKALEHSSMKCRRKLDIKWVEAT	URA7	332	0
IKALEHSSMKCRRKLDIKWVEATDLEP	URA7	336	0
EHSSMKCRRKLDIKWVEATDLEPEAQE	URA7	340	0
EATDLEPEAQESNKTKFHEAWNMVSTA	URA7	356	0
TDLEPEAQESNKTKFHEAWNMVSTADG	URA7	358	0
IATIEFTRSVLGRKDSHSAEFYPDIDE	URA7	422	1
DSHSAEFYPDIDEKNHVVVFMPEIDKE	URA7	436	0
EKNHVVVFMPEIDKETMGGSMRLGLRP	URA7	448	0
PTFFQNETEWSQIKKLYGDVSEVHERH	URA7	474	0
TFFQNETEWSQIKKLYGDVSEVHERHR	URA7	475	0
VHERHRHRYEINPKMVDELENNGLIFV	URA7	496	0
VDELENNGLIFVGKDDTGKRCEILELK	URA7	511	0
NNGLIFVGKDDTGKRCEILELKNHPYY	URA7	516	0
KDDTGKRCEILELKNHPYYIATQYHPE	URA7	524	0
YYIATQYHPEYTSKVLDPSKPFLGLVA	URA7	541	0
YHPEYTSKVLDPSKPFLGLVAASAGIL	URA7	547	0
AASAGILQDVIEGKYDLEAGENKFNF-	URA7	567	0
VIEGKYDLEAGENKFNF----------	URA7	576	0
MVNQGQPQPNLYDKHINMFPPARARES	YDL203	14	0
NMFPPARARESSHKLGNANSDRHGLPA	YDL203	30	0
TINSNNGMDIFNSKPTGEIGYANNGTN	YDL203	112	0
GSRYELPFNFSSTKESLGSPAVQDASI	YDL203	141	0
PPYEESESRILQEKVYRTEEKAPIRPL	YDL203	184	1
SRILQEKVYRTEEKAPIRPLNNNPVPP	YDL203	191	0
PIRPLNNNPVPPQKINQPPTGSAKTDD	YDL203	206	0
PPQKINQPPTGSAKTDDNGSSGGEDKL	YDL203	216	0
AKTDDNGSSGGEDKLSSYSPEALAFYQ	YDL203	228	0
SYSPEALAFYQVYKKTITDSSKFTPEI	YDL203	244	0
YSPEALAFYQVYKKTITDSSKFTPEIQ	YDL203	245	0
FYQVYKKTITDSSKFTPEIQMQWCETL	YDL203	252	0
NEDFISQYNINAEKLKRSLKPEEMLKN	YDL203	284	0
DFISQYNINAEKLKRSLKPEEMLKNQK	YDL203	286	0
QYNINAEKLKRSLKPEEMLKNQKVILE	YDL203	290	0
EKLKRSLKPEEMLKNQKVILEHSFKVL	YDL203	296	0
KRSLKPEEMLKNQKVILEHSFKVLTKL	YDL203	299	0
MLKNQKVILEHSFKVLTKLITLKWPPA	YDL203	307	0
QKVILEHSFKVLTKLITLKWPPAMYLM	YDL203	311	0
EHSFKVLTKLITLKWPPAMYLMGTLYS	YDL203	316	0
MGTLYSHQPYLPIKNKNIVIKNDEKAL	YDL203	337	0
TLYSHQPYLPIKNKNIVIKNDEKALEY	YDL203	339	0
QPYLPIKNKNIVIKNDEKALEYYCKAA	YDL203	344	0
PIKNKNIVIKNDEKALEYYCKAAKLNN	YDL203	348	0
VIKNDEKALEYYCKAAKLNNSDACYRA	YDL203	355	0
NDEKALEYYCKAAKLNNSDACYRAGVC	YDL203	358	0
YQRGTSSLDPSPTKEQCIKKAFQYYQH	YDL203	387	0
SSLDPSPTKEQCIKKAFQYYQHGAEVC	YDL203	392	0
SLDPSPTKEQCIKKAFQYYQHGAEVCS	YDL203	393	0
HGAEVCSNSACMYKLGMSHLYGLNMQK	YDL203	413	0
KLGMSHLYGLNMQKTDVLLAIKWFDKA	YDL203	426	0
GLNMQKTDVLLAIKWFDKAAQKGDSPQ	YDL203	434	0
QKTDVLLAIKWFDKAAQKGDSPQTLYE	YDL203	438	0
VLLAIKWFDKAAQKGDSPQTLYELGKI	YDL203	442	0
QKGDSPQTLYELGKIYEFSVLPPEIQN	YDL203	454	0
PEIQNLLFANGIRKDSQLAIKYYQQCA	YDL203	476	0
FANGIRKDSQLAIKYYQQCAKDFEYPL	YDL203	483	0
DSQLAIKYYQQCAKDFEYPLAQWKLGN	YDL203	490	0
QCAKDFEYPLAQWKLGNCYEFGDLGLP	YDL203	500	0
CYEFGDLGLPVVAKKSIYWYSKAAAAQ	YDL203	517	0
YEFGDLGLPVVAKKSIYWYSKAAAAQP	YDL203	518	0
LPVVAKKSIYWYSKAAAAQPKGNPMAM	YDL203	525	0
SIYWYSKAAAAQPKGNPMAMLSLSGWY	YDL203	532	0
LSGWYLTGAPNILKPNNKEAFNWALKS	YDL203	554	0
YLTGAPNILKPNNKEAFNWALKSSKCS	YDL203	558	0
LKPNNKEAFNWALKSSKCSDGKLARTE	YDL203	566	0
NNKEAFNWALKSSKCSDGKLARTEFAL	YDL203	569	0
FNWALKSSKCSDGKLARTEFALGFYYE	YDL203	574	0
LARTEFALGFYYEKGVGCEVDLDLAKQ	YDL203	588	0
EKGVGCEVDLDLAKQYYQRAARMGFRK	YDL203	600	0
KQYYQRAARMGFRKAVDALRSLTN---	YDL203	613	0
-----------MTKKDKKEVKVQTVTT	YER067W	3	0
----------MTKKDKKEVKVQTVTTE	YER067W	4	0
--------MTKKDKKEVKVQTVTTEDG	YER067W	6	0
-------MTKKDKKEVKVQTVTTEDGE	YER067W	7	0
----MTKKDKKEVKVQTVTTEDGETVK	YER067W	10	0
KVQTVTTEDGETVKVFEDLQGFETFIA	YER067W	23	0
NETEDDDFDHLHCKLNYYPPFVLHESH	YER067W	50	0
PPFVLHESHEDPEKISDAANSHSKKFV	YER067W	68	1
DPEKISDAANSHSKKFVRHLHQHIEKH	YER067W	78	0
PEKISDAANSHSKKFVRHLHQHIEKHL	YER067W	79	0
SKKFVRHLHQHIEKHLLKDIKQAVRKP	YER067W	90	0
VRHLHQHIEKHLLKDIKQAVRKPELKF	YER067W	94	0
LHQHIEKHLLKDIKQAVRKPELKFHEK	YER067W	97	0
EKHLLKDIKQAVRKPELKFHEKSKEET	YER067W	102	0
LKDIKQAVRKPELKFHEKSKEETFDKI	YER067W	106	0
KQAVRKPELKFHEKSKEETFDKITWHY	YER067W	110	0
AVRKPELKFHEKSKEETFDKITWHYGE	YER067W	112	0
LKFHEKSKEETFDKITWHYGEETEYHG	YER067W	118	0
HYGEETEYHGRPFKIDVQVVCTHEDAM	YER067W	135	0
VCTHEDAMVFVDYKTHPVGAN------	YER067W	154	0
---------MRIEKHRTPLSKGIIWTI	YKL187C	5	0
--MRIEKHRTPLSKGIIWTILSVCLLF	YKL187C	12	0
LVIVATAGSTANYKPLTNIYIGEADIK	YKL187C	45	0
KPLTNIYIGEADIKHINVSKVIPQIGP	YKL187C	58	0
YIGEADIKHINVSKVIPQIGPILTILG	YKL187C	64	0
APNSSLDDIFGAMKNIADTPALTPLLT	YKL187C	95	0
SSTRQLTEINGLLKYSDNATETLDGLS	YKL187C	150	0
SSSDSTTLVLDLLKDSDNPQNSTDALL	YKL187C	190	0
DALLTLNNLTMSEKAQLLPVFRLFAFS	YKL187C	213	0
DLLEQNLTQSSSAKKAFAALTQLMENS	YKL187C	320	0
LLEQNLTQSSSAKKAFAALTQLMENSD	YKL187C	321	0
PYLFSLLGASTDPKTTFSSLVTLTSWA	YKL187C	410	0
QTFLPILDILADAKSVQPISAEELNAM	YKL187C	441	0
ELNAMTPNILEYLKIPIYYRLSIFTLC	YKL187C	463	0
LSIFTLCHANLENKILDCNSPHAVQNL	YKL187C	483	0
ALNISANDLYLEGKLLHREHQYVPAVR	YKL187C	530	0
IFIILLYFNRYMFKQPLWLIALALHVC	YKL187C	574	0
LAAIIISVMIAIIKSGTADDKYGVVFK	YKL187C	607	0
VMIAIIKSGTADDKYGVVFKAGPAYTG	YKL187C	614	0
KSGTADDKYGVVFKAGPAYTGLIWTAF	YKL187C	620	0
RSGRYMSGSVTNRKGEIYTYGDGSAIS	YKL187C	665	0
DHNLGDDDDADFEKQVNRNEITAIDNS	YKL187C	697	1
SNRTELSHPDVTPKDSNGPVNNNAHLV	YKL187C	736	0
DDYMNSDDDNDAEKRYVRPIFVRKRRR	YKR041W	17	1
DAEKRYVRPIFVRKRRREEDYVATSKD	YKR041W	27	0
RKRRREEDYVATSKDNIHHHPCDWSAK	YKR041W	39	0
KDNIHHHPCDWSAKPSQRQNENEQKST	YKR041W	52	0
SAKPSQRQNENEQKSTIRLVPVAMNTP	YKR041W	63	0
STIRLVPVAMNTPKCQEKKKKRKGVGT	YKR041W	77	0
LVPVAMNTPKCQEKKKKRKGVGTTSHE	YKR041W	81	0
VPVAMNTPKCQEKKKKRKGVGTTSHEA	YKR041W	82	0
PVAMNTPKCQEKKKKRKGVGTTSHEAT	YKR041W	83	0
VAMNTPKCQEKKKKRKGVGTTSHEATL	YKR041W	84	0
MNTPKCQEKKKKRKGVGTTSHEATLFE	YKR041W	86	0
ATLFEYGESIAGYKCVTTESERDRLKR	YKR041W	108	0
YKCVTTESERDRLKRSHESESSSESEV	YKR041W	120	0
SESEVDVFAFDQAKGISSKVEAEERYA	YKR041W	142	0
DVFAFDQAKGISSKVEAEERYARAVRQ	YKR041W	147	0
RYARAVRQYWRMTKDEPATLPLPGTPT	YKR041W	166	0
PTLAAVSLDMIDDKSVEQFYTMSSALM	YKR041W	191	0
DLIRRDRIRWHPDKHRYHKSKVTKLFQ	YKR041W	223	0
DRIRWHPDKHRYHKSKVTKLFQAINGL	YKR041W	228	0
IRWHPDKHRYHKSKVTKLFQAINGLWE	YKR041W	230	0
HPDKHRYHKSKVTKLFQAINGLWEQEK	YKR041W	233	0
KLFQAINGLWEQEKTEKR---------	YKR041W	246	0
QAINGLWEQEKTEKR------------	YKR041W	249	0
----------MNFKILLPICALLTLTT	YLR413W	4	0
LTIIATAGSTSNYKPITNIYIGDADIS	YLR413W	33	0
PITNIYIGDADISKINVTKVMPQVGPI	YLR413W	47	0
YIGDADISKINVTKVMPQVGPILTVLG	YLR413W	52	0
APNTTVDTIFGALKAIASTEALSPLLH	YLR413W	83	0
TTFSALDELLTTSKNTTELLDGFSTLM	YLR413W	141	0
ESLITLNNMTTEEKTKLSPVFELFASS	YLR413W	200	0
LITLNNMTTEEKTKLSPVFELFASSKN	YLR413W	202	0
TKLSPVFELFASSKNITATCDALETIM	YLR413W	214	0
IPTSTVSSLFSSLKTSLAEGGNATETI	YLR413W	244	0
TIMQLGSLVPSSLKPAVQAVVTLFDET	YLR413W	269	0
TMIAENITQSSSAKAAMGALTDLLNYT	YLR413W	307	0
TELLTSVESLALSKEAASSTNQLVALD	YLR413W	337	0
TLESQLANNTVLLKYVPYLFSLLAASS	YLR413W	381	0
DPVSSFSSLVNITKWAETNAATFMPML	YLR413W	408	0
WAETNAATFMPMLKILNSAVNMTTITP	YLR413W	422	0
SAVNMTTITPEQLKEMTPSILEYLHIP	YLR413W	439	0
CRAHLNRTMYSCSKSHAVQNMDFRSIV	YLR413W	476	0
RSIVYNNIEGSDFKPYMDALNIGKDDL	YLR413W	499	0
SDFKPYMDALNIGKDDLHLDGELQDRQ	YLR413W	509	0
ELQDRQHMYVPAVKAALAMNLMCIITS	YLR413W	530	0
FLLLLSRRSVVSQKLWLALGFISCWIC	YLR413W	562	0
LGSTIFSVILNMMKSGSKKDNYDVIIS	YLR413W	593	0
IFSVILNMMKSGSKKDNYDVIISGSSP	YLR413W	597	0
FSVILNMMKSGSKKDNYDVIISGSSPF	YLR413W	598	0
VFLCIAYCWWSSRKGAAIVEAEKAVQE	YLR413W	638	0
WSSRKGAAIVEAEKAVQESDSTTSRII	YLR413W	647	0
RIIEEHESPIDAEKNFAR---------	YLR413W	671	1
CNEASGGSQDSQEKLDLNKQQKKPCCS	YPL207W	53	0
GGSQDSQEKLDLNKQQKKPCCSDKKIA	YPL207W	58	0
QDSQEKLDLNKQQKKPCCSDKKIADGG	YPL207W	61	0
DSQEKLDLNKQQKKPCCSDKKIADGGK	YPL207W	62	0
DLNKQQKKPCCSDKKIADGGKKTGGCC	YPL207W	68	0
LNKQQKKPCCSDKKIADGGKKTGGCCS	YPL207W	69	0
KPCCSDKKIADGGKKTGGCCSDKKNGG	YPL207W	75	0
PCCSDKKIADGGKKTGGCCSDKKNGGG	YPL207W	76	0
ADGGKKTGGCCSDKKNGGGKGGGCCSS	YPL207W	84	0
DGGKKTGGCCSDKKNGGGKGGGCCSSK	YPL207W	85	0
TGGCCSDKKNGGGKGGGCCSSKGGKKG	YPL207W	90	0
KNGGGKGGGCCSSKGGKKGGCCSSKGG	YPL207W	98	0
GGKGGGCCSSKGGKKGGCCSSKGGKKG	YPL207W	101	0
GKGGGCCSSKGGKKGGCCSSKGGKKGG	YPL207W	102	0
SSKGGKKGGCCSSKGGKKGGCCSSKKN	YPL207W	109	0
GGKKGGCCSSKGGKKGGCCSSKKNIGD	YPL207W	112	0
GKKGGCCSSKGGKKGGCCSSKKNIGDN	YPL207W	113	0
SSKGGKKGGCCSSKKNIGDNENTATEV	YPL207W	120	0
SKGGKKGGCCSSKKNIGDNENTATEVE	YPL207W	121	0
NIGDNENTATEVEKAVNYPVTVDFTEV	YPL207W	135	0
NYPVTVDFTEVFRKPTKKRSSTPKVFS	YPL207W	151	0
VTVDFTEVFRKPTKKRSSTPKVFSKNS	YPL207W	154	0
TVDFTEVFRKPTKKRSSTPKVFSKNSS	YPL207W	155	0
VFRKPTKKRSSTPKVFSKNSSSNSRVG	YPL207W	161	0
PTKKRSSTPKVFSKNSSSNSRVGKKLS	YPL207W	165	0
VFSKNSSSNSRVGKKLSVSKKIGPDGL	YPL207W	175	0
FSKNSSSNSRVGKKLSVSKKIGPDGLI	YPL207W	176	0
SSNSRVGKKLSVSKKIGPDGLIKSALT	YPL207W	181	0
SNSRVGKKLSVSKKIGPDGLIKSALTI	YPL207W	182	0
LSVSKKIGPDGLIKSALTISNETLLSS	YPL207W	190	0
IYVLYSSLQGAASKAAKSVYDKLKELD	YPL207W	218	0
LYSSLQGAASKAAKSVYDKLKELDELT	YPL207W	221	0
QGAASKAAKSVYDKLKELDELTNEPKL	YPL207W	226	0
AASKAAKSVYDKLKELDELTNEPKLLN	YPL207W	228	0
DKLKELDELTNEPKLLNLDDLSDFDDY	YPL207W	238	0
NANDFRVDSFPLRKLVGYTVLGLGDSE	YPL207W	298	0
TVLGLGDSESWPEKFCYQAKRADHWIS	YPL207W	316	0
DSESWPEKFCYQAKRADHWISRLGGRR	YPL207W	322	0
ISRLGGRRIFPLGKVCMKTGGSAKIDE	YPL207W	341	0
GGRRIFPLGKVCMKTGGSAKIDEWTSL	YPL207W	345	0
PLGKVCMKTGGSAKIDEWTSLLAETLK	YPL207W	351	0
KIDEWTSLLAETLKDDEPIIYEYDENA	YPL207W	364	0
GSDELGDVEDIGGKGSNGKFSGADEIK	YPL207W	401	0
GDVEDIGGKGSNGKFSGADEIKQMVAK	YPL207W	406	0
KGSNGKFSGADEIKQMVAKDSPTYKNL	YPL207W	414	0
KFSGADEIKQMVAKDSPTYKNLTKQGY	YPL207W	419	0
EIKQMVAKDSPTYKNLTKQGYKVIGSH	YPL207W	425	0
MVAKDSPTYKNLTKQGYKVIGSHSGVK	YPL207W	429	0
DSPTYKNLTKQGYKVIGSHSGVKICRW	YPL207W	433	0
KQGYKVIGSHSGVKICRWTKNELRGKG	YPL207W	442	0
IGSHSGVKICRWTKNELRGKGSCYKKS	YPL207W	448	0
VKICRWTKNELRGKGSCYKKSLFNIAS	YPL207W	454	0
WTKNELRGKGSCYKKSLFNIASSRCME	YPL207W	459	0
TKNELRGKGSCYKKSLFNIASSRCMEL	YPL207W	460	0
RCMELTPSLACSSKCVFCWRHGTNPVS	YPL207W	482	0
CVFCWRHGTNPVSKNWRWEVDEPEYIL	YPL207W	496	1
EVDEPEYILENALKGHYSMIKQMRGVP	YPL207W	514	0
ILENALKGHYSMIKQMRGVPGVIAERF	YPL207W	521	0
MRGVPGVIAERFAKAFEVRHCALSLVG	YPL207W	536	0
SLVGEPILYPHINKFIQLLHQKGITSF	YPL207W	559	0
YPHINKFIQLLHQKGITSFLVCNAQHP	YPL207W	567	0
CNAQHPEALRNIVKVTQLYVSIDAPTK	YPL207W	588	0
KVTQLYVSIDAPTKTELKKVDRPLYKD	YPL207W	601	0
LYVSIDAPTKTELKKVDRPLYKDFWER	YPL207W	605	0
YVSIDAPTKTELKKVDRPLYKDFWERM	YPL207W	606	0
TKTELKKVDRPLYKDFWERMVECLEIL	YPL207W	613	0
DFWERMVECLEILKTVQNHQRTVFRLT	YPL207W	627	0
QNHQRTVFRLTLVKGFNMGDVSAYADL	YPL207W	643	0
DLVQRGLPGFIEVKGATFSGSSDGNGN	YPL207W	668	0
LTMQNIPFYEECVKFVKAFTTELQRRG	YPL207W	696	0
QNIPFYEECVKFVKAFTTELQRRGLHY	YPL207W	699	0
EHAHSNCLLIADTKFKINGEWHTHIDF	YPL207W	730	0
AHSNCLLIADTKFKINGEWHTHIDFDK	YPL207W	732	0
KINGEWHTHIDFDKFFVLLNSGKDFTY	YPL207W	745	0
IDFDKFFVLLNSGKDFTYMDYLEKTPE	YPL207W	754	0
NSGKDFTYMDYLEKTPEWALFGNGGFA	YPL207W	764	0
NGGFAPGNTRVYRKDKKKQNKENQETT	YPL207W	786	0
GFAPGNTRVYRKDKKKQNKENQETTTR	YPL207W	788	0
FAPGNTRVYRKDKKKQNKENQETTTRE	YPL207W	789	0
APGNTRVYRKDKKKQNKENQETTTRET	YPL207W	790	0
NTRVYRKDKKKQNKENQETTTRETPLP	YPL207W	793	0
-----MSDYVELLKRGGNEAIKINPPT	YRO2	9	0
YVELLKRGGNEAIKINPPTGADFHITS	YRO2	17	0
LLFGVILVPLMFRKPVKDRFVYYTAIA	YRO2	57	0
GVILVPLMFRKPVKDRFVYYTAIAPNL	YRO2	60	0
TMASNLGWIPVRAKYNHVQTSTQKEHP	YRO2	94	0
VRAKYNHVQTSTQKEHPGYRQIFYARY	YRO2	104	0
VCWLIAACVHSTYKWGYYTIGIGAAIV	YRO2	167	0
VCISLMTTTFNLVKARGKDVSNVFITF	YRO2	194	0
LMTTTFNLVKARGKDVSNVFITFMSVI	YRO2	198	0
DEEPAEHVGPVAEKKMPSPASFKSSDS	YRO2	286	1
EEPAEHVGPVAEKKMPSPASFKSSDSD	YRO2	287	0
PVAEKKMPSPASFKSSDSDSSIKEKLK	YRO2	295	0
PASFKSSDSDSSIKEKLKLKKKHKKDK	YRO2	304	0
SFKSSDSDSSIKEKLKLKKKHKKDKKK	YRO2	306	0
KSSDSDSSIKEKLKLKKKHKKDKKKAK	YRO2	308	0
SDSDSSIKEKLKLKKKHKKDKKKAKKA	YRO2	310	0
DSDSSIKEKLKLKKKHKKDKKKAKKAK	YRO2	311	0
SDSSIKEKLKLKKKHKKDKKKAKKAKK	YRO2	312	0
SSIKEKLKLKKKHKKDKKKAKKAKKAK	YRO2	314	0
SIKEKLKLKKKHKKDKKKAKKAKKAKK	YRO2	315	0
KEKLKLKKKHKKDKKKAKKAKKAKKAK	YRO2	317	0
EKLKLKKKHKKDKKKAKKAKKAKKAKK	YRO2	318	0
KLKLKKKHKKDKKKAKKAKKAKKAKKA	YRO2	319	0
KLKKKHKKDKKKAKKAKKAKKAKKAQE	YRO2	321	0
LKKKHKKDKKKAKKAKKAKKAKKAQEE	YRO2	322	0
KKHKKDKKKAKKAKKAKKAKKAQEEEE	YRO2	324	0
KHKKDKKKAKKAKKAKKAKKAQEEEED	YRO2	325	0
KKDKKKAKKAKKAKKAKKAQEEEEDVA	YRO2	327	0
KDKKKAKKAKKAKKAKKAQEEEEDVAT	YRO2	328	0
KKKAKKAKKAKKAKKAQEEEEDVATDS	YRO2	330	0
KKAKKAKKAKKAKKAQEEEEDVATDSE	YRO2	331	0
---MQTPSENTDVKMDTLDEPSAHLIE	YAR028W	11	0
SHLSYVLYEIAHCKPIMFMIIIIVSLI	YAR028W	49	0
SMALMVVAAFTFGKAITEQEFMIKLLV	YAR028W	99	0
TFGKAITEQEFMIKLLVEVIARKPAGK	YAR028W	109	0
EFMIKLLVEVIARKPAGKEWGTVAYNM	YAR028W	118	0
KLLVEVIARKPAGKEWGTVAYNMNQYL	YAR028W	122	0
GTVAYNMNQYLFMKRLWYTPYYFYSGK	YAR028W	138	0
KRLWYTPYYFYSGKKCHEFFTTLIKEV	YAR028W	151	0
RLWYTPYYFYSGKKCHEFFTTLIKEVN	YAR028W	152	0
SGKKCHEFFTTLIKEVNSGSHSDSSSN	YAR028W	162	0
NSAEDTQSPVSAGKTSNGLNNFYSIRS	YAR028W	188	0
SIRSDPILMAYVLKATQIEKEAQSEYW	YAR028W	211	0
ILMAYVLKATQIEKEAQSEYWRKQYPD	YAR028W	217	1
TQIEKEAQSEYWRKQYPDADLP-----	YAR028W	226	0
-------MSSAAEKKPASKAPAEKKPA	HTB2	7	0
------MSSAAEKKPASKAPAEKKPAA	HTB2	8	0
--MSSAAEKKPASKAPAEKKPAAKKTS	HTB2	12	0
AAEKKPASKAPAEKKPAAKKTSTSVDG	HTB2	17	0
AEKKPASKAPAEKKPAAKKTSTSVDGK	HTB2	18	0
PASKAPAEKKPAAKKTSTSVDGKKRSK	HTB2	22	0
ASKAPAEKKPAAKKTSTSVDGKKRSKV	HTB2	23	0
KPAAKKTSTSVDGKKRSKVRKETYSSY	HTB2	31	0
PAAKKTSTSVDGKKRSKVRKETYSSYI	HTB2	32	0
KKTSTSVDGKKRSKVRKETYSSYIYKV	HTB2	35	0
STSVDGKKRSKVRKETYSSYIYKVLKQ	HTB2	38	0
SKVRKETYSSYIYKVLKQTHPDTGISQ	HTB2	47	0
RKETYSSYIYKVLKQTHPDTGISQKSM	HTB2	50	0
VLKQTHPDTGISQKSMSILNSFVNDIF	HTB2	61	0
VNDIFERIATEASKLAAYNKKSTISAR	HTB2	83	0
RIATEASKLAAYNKKSTISAREIQTAV	HTB2	89	0
IATEASKLAAYNKKSTISAREIQTAVR	HTB2	90	0
QTAVRLILPGELAKHAVSEGTRAVTKY	HTB2	112	0
AKHAVSEGTRAVTKYSSSTQA------	HTB2	124	1
-----MITSFLMEKMTVSSNYTIALWA	PTH2	9	0
VGYQLGTSNASSTKKSSATLLRSKEMK	PTH2	44	0
GYQLGTSNASSTKKSSATLLRSKEMKE	PTH2	45	0
SSTKKSSATLLRSKEMKEGKLHNDTDE	PTH2	54	0
KKSSATLLRSKEMKEGKLHNDTDEEES	PTH2	57	0
SATLLRSKEMKEGKLHNDTDEEESESE	PTH2	60	0
RMALVIRQDLGMTKGKIAAQCCHAALS	PTH2	108	0
ALVIRQDLGMTKGKIAAQCCHAALSCF	PTH2	110	0
PIMTQRWLNAGQAKITLKCPDKFTMDE	PTH2	150	0
QRWLNAGQAKITLKCPDKFTMDELYAK	PTH2	154	0
NAGQAKITLKCPDKFTMDELYAKAISL	PTH2	158	1
KCPDKFTMDELYAKAISLGVNAAVIHD	PTH2	167	0
AGSATVLGLGPAPKAVLDQITGDLKLY	PTH2	201	0
APKAVLDQITGDLKLY-----------	PTH2	212	0
----MDDSVSFIAKEASPAQYSHSLHE	TAT1	10	0
QYSHSLHERTHSEKQKRDFTITEKQDE	TAT1	29	0
SHSLHERTHSEKQKRDFTITEKQDEVS	TAT1	31	0
HSEKQKRDFTITEKQDEVSGQTAEPRR	TAT1	39	1
VSGQTAEPRRTDSKSILQRKCKEFFDS	TAT1	56	0
EPRRTDSKSILQRKCKEFFDSFKRQLP	TAT1	62	0
RRTDSKSILQRKCKEFFDSFKRQLPPD	TAT1	64	0
ILQRKCKEFFDSFKRQLPPDRNSELES	TAT1	71	0
LPPDRNSELESQEKNNLTKSIKSRHLV	TAT1	87	0
NSELESQEKNNLTKSIKSRHLVMISLG	TAT1	92	0
LESQEKNNLTKSIKSRHLVMISLGTGI	TAT1	95	0
VLPLQLVTAAMTVKYWTSVNADIFVAV	TAT1	200	0
RGYAEAEFIFNSCKILMVIGFVILAII	TAT1	240	0
EYWHNPGPFAHGFKGVCTVFCYAAFSY	TAT1	281	0
VLLLSAAEQENPTKSIPNACKKVVYRI	TAT1	312	0
EQENPTKSIPNACKKVVYRILLIYMLT	TAT1	319	0
QENPTKSIPNACKKVVYRILLIYMLTT	TAT1	320	0
ASPFVIAVASHGVKVVPHFINAVILIS	TAT1	371	0
RLLLSLAEQGVLPKCLAYVDRNGRPLL	TAT1	411	0
MSLSHIRFRDAMAKQGRSMNEVGYKAQ	TAT1	479	0
MAKQGRSMNEVGYKAQTGYWGSWLAVL	TAT1	490	0
QFWVAIAPVNEHGKLNVKVFFQNYLAM	TAT1	525	0
AIAPVNEHGKLNVKVFFQNYLAMPIVL	TAT1	529	0
LAMPIVLFAYFGHKIYFKSWSFWIPAE	TAT1	549	0
IVLFAYFGHKIYFKSWSFWIPAEKIDL	TAT1	553	0
IYFKSWSFWIPAEKIDLDSHRNIFVSP	TAT1	563	0
RNIFVSPSLTEIDKVDDNDDLKEYENS	TAT1	583	0
LTEIDKVDDNDDLKEYENSESSENPNS	TAT1	591	0
SESSENPNSSRSRKFFKRMTNFWC---	TAT1	609	0
SENPNSSRSRKFFKRMTNFWC------	TAT1	612	0
------------MKENELKNEKSVDVL	COS2	2	0
-------MKENELKNEKSVDVLSFKQL	COS2	7	0
----MKENELKNEKSVDVLSFKQLESQ	COS2	10	0
ELKNEKSVDVLSFKQLESQKIVLPQDL	COS2	18	1
SVDVLSFKQLESQKIVLPQDLFRSSFT	COS2	24	0
FRSSFTWFCYEIYKSLAFRIWMLLWLP	COS2	45	0
IWMLLWLPLSVWWKLSNNCIYPLIVSL	COS2	64	0
GPIFVLVICGLSRKRSLSKQLIQFCKE	COS2	96	0
LVICGLSRKRSLSKQLIQFCKEITENT	COS2	101	0
RKRSLSKQLIQFCKEITENTPSSDPHD	COS2	108	0
LNSYLYENNVWNTKYFFFNAMVCQEAF	COS2	142	0
EAFRTTLLEPFSLKKDKAAKVKSFKDS	COS2	166	0
AFRTTLLEPFSLKKDKAAKVKSFKDSV	COS2	167	0
RTTLLEPFSLKKDKAAKVKSFKDSVPY	COS2	169	0
LLEPFSLKKDKAAKVKSFKDSVPYIEE	COS2	172	0
EPFSLKKDKAAKVKSFKDSVPYIEEAL	COS2	174	0
SLKKDKAAKVKSFKDSVPYIEEALGVY	COS2	177	0
IEEALGVYFTEVEKQWKLFNTEKSWSP	COS2	196	0
ALGVYFTEVEKQWKLFNTEKSWSPVGL	COS2	199	0
TEVEKQWKLFNTEKSWSPVGLEDAKLP	COS2	205	1
TEKSWSPVGLEDAKLPKEAYRFKLTWF	COS2	216	0
SWSPVGLEDAKLPKEAYRFKLTWFLKR	COS2	219	0
LEDAKLPKEAYRFKLTWFLKRISNIFM	COS2	225	0
PKEAYRFKLTWFLKRISNIFMLIPFLN	COS2	231	0
FQNIRVLIMSMEHKMQFLSTIINEQES	COS2	288	0
QESGANGWDEIARKMNRYLFEKKAWKN	COS2	312	0
DEIARKMNRYLFEKKAWKNEEFFFDGI	COS2	320	0
EIARKMNRYLFEKKAWKNEEFFFDGID	COS2	321	0
RKMNRYLFEKKAWKNEEFFFDGIDCEW	COS2	324	0
WFFNHFFYRVLSAKKSMWPLPLNVELW	COS2	350	0
FFNHFFYRVLSAKKSMWPLPLNVELWP	COS2	351	0
WPLPLNVELWPYIKEAQLSRSEVLLV-	COS2	367	0
VGQQYSSAPLRTVKEVQFGLFSPEEVR	RPO21	15	0
LFSPEEVRAISVAKIRFPETMDETQTR	RPO21	34	0
RFPETMDETQTRAKIGGLNDPRLGSID	RPO21	49	0
LNDPRLGSIDRNLKCQTCQEGMNECPG	RPO21	66	0
NECPGHFGHIDLAKPVFHVGFIAKIKK	RPO21	88	0
DLAKPVFHVGFIAKIKKVCECVCMHCG	RPO21	98	0
AKPVFHVGFIAKIKKVCECVCMHCGKL	RPO21	100	0
KPVFHVGFIAKIKKVCECVCMHCGKLL	RPO21	101	0
IKKVCECVCMHCGKLLLDEHNELMRQA	RPO21	112	0
DEHNELMRQALAIKDSKKRFAAIWTLC	RPO21	129	0
NELMRQALAIKDSKKRFAAIWTLCKTK	RPO21	132	0
ELMRQALAIKDSKKRFAAIWTLCKTKM	RPO21	133	0
DSKKRFAAIWTLCKTKMVCETDVPSED	RPO21	143	0
KKRFAAIWTLCKTKMVCETDVPSEDDP	RPO21	145	0
SRGGCGNTQPTIRKDGLKLVGSWKKDR	RPO21	176	0
CGNTQPTIRKDGLKLVGSWKKDRATGD	RPO21	180	0
TIRKDGLKLVGSWKKDRATGDADEPEL	RPO21	186	0
IRKDGLKLVGSWKKDRATGDADEPELR	RPO21	187	0
LRVLSTEEILNIFKHISVKDFTSLGFN	RPO21	212	0
TEEILNIFKHISVKDFTSLGFNEVFSR	RPO21	217	0
FNESQRGEDDLTFKLADILKANISLET	RPO21	265	0
GEDDLTFKLADILKANISLETLEHNGA	RPO21	271	0
MDNDIAGQPQALQKSGRPVKSIRARLK	RPO21	317	0
GQPQALQKSGRPVKSIRARLKGKEGRI	RPO21	323	0
KSGRPVKSIRARLKGKEGRIRGNLMGK	RPO21	330	0
GRPVKSIRARLKGKEGRIRGNLMGKRV	RPO21	332	0
KGKEGRIRGNLMGKRVDFSARTVISGD	RPO21	343	0
GDPNLELDQVGVPKSIAKTLTYPEVVT	RPO21	368	0
LELDQVGVPKSIAKTLTYPEVVTPYNI	RPO21	372	0
QLVRNGPNEHPGAKYVIRDSGDRIDLR	RPO21	403	0
IRDSGDRIDLRYSKRAGDIQLQYGWKV	RPO21	419	0
SKRAGDIQLQYGWKVERHIMDNDPVLF	RPO21	431	0
NDPVLFNRQPSLHKMSMMAHRVKVIPY	RPO21	452	0
PSLHKMSMMAHRVKVIPYSTFRLNLSV	RPO21	461	0
CAVPLQIVSPQSNKPCMGIVQDTLCGI	RPO21	518	0
CMGIVQDTLCGIRKLTLRDTFIELDQV	RPO21	533	0
PDWDGVIPTPAIIKPKPLWSGKQILSV	RPO21	567	0
WDGVIPTPAIIKPKPLWSGKQILSVAI	RPO21	569	0
TPAIIKPKPLWSGKQILSVAIPNGIHL	RPO21	575	0
LQRFDEGTTLLSPKDNGMLIIDGQIIF	RPO21	601	0
LIIDGQIIFGVVEKKTVGSSNGGLIHV	RPO21	619	0
IIDGQIIFGVVEKKTVGSSNGGLIHVV	RPO21	620	0
SSNGGLIHVVTREKGPQVCAKLFGNIQ	RPO21	637	0
HVVTREKGPQVCAKLFGNIQKVVNFWL	RPO21	644	0
GPQVCAKLFGNIQKVVNFWLLHNGFST	RPO21	651	0
PTMREITETIAEAKKKVLDVTKEAQAN	RPO21	687	0
TMREITETIAEAKKKVLDVTKEAQANL	RPO21	688	0
MREITETIAEAKKKVLDVTKEAQANLL	RPO21	689	0
TIAEAKKKVLDVTKEAQANLLTAKHGM	RPO21	695	1
DVTKEAQANLLTAKHGMTLRESFEDNV	RPO21	705	0
EDNVVRFLNEARDKAGRLAEVNLKDLN	RPO21	728	0
ARDKAGRLAEVNLKDLNNVKQMVMAGS	RPO21	738	0
RLAEVNLKDLNNVKQMVMAGSKGSFIN	RPO21	744	0
DLNNVKQMVMAGSKGSFINIAQMSACV	RPO21	752	0
QMSACVGQQSVEGKRIAFGFVDRTLPH	RPO21	773	0
AFGFVDRTLPHFSKDDYSPESKGFVEN	RPO21	789	0
LPHFSKDDYSPESKGFVENSYLRGLTP	RPO21	797	0
AMGGREGLIDTAVKTAETGYIQRRLVK	RPO21	830	0
KTAETGYIQRRLVKALEDIMVHYDNTT	RPO21	843	0
IYGEDGMDAAHIEKQSLDTIGGSDAAF	RPO21	880	0
SLDTIGGSDAAFEKRYRVDLLNTDHTL	RPO21	895	0
SLLESGSEILGDLKLQVLLDEEYKQLV	RPO21	924	0
GDLKLQVLLDEEYKQLVKDRKFLREVF	RPO21	934	0
LQVLLDEEYKQLVKDRKFLREVFVDGE	RPO21	938	0
LLDEEYKQLVKDRKFLREVFVDGEANW	RPO21	941	0
IQNAQQTFHIDHTKPSDLTIKDIVLGV	RPO21	977	0
FHIDHTKPSDLTIKDIVLGVKDLQENL	RPO21	984	0
PSDLTIKDIVLGVKDLQENLLVLRGKN	RPO21	991	0
VKDLQENLLVLRGKNEIIQNAQRDAVT	RPO21	1003	0
LATRRVLQEYRLTKQAFDWVLSNIEAQ	RPO21	1039	0
MTLNTFHFAGVASKKVTSGVPRLKEIL	RPO21	1092	0
TLNTFHFAGVASKKVTSGVPRLKEILN	RPO21	1093	0
VASKKVTSGVPRLKEILNVAKNMKTPS	RPO21	1102	0
SGVPRLKEILNVAKNMKTPSLTVYLEP	RPO21	1109	0
PRLKEILNVAKNMKTPSLTVYLEPGHA	RPO21	1112	0
YLEPGHAADQEQAKLIRSAIEHTTLKS	RPO21	1132	0
AKLIRSAIEHTTLKSVTIASEIYYDPD	RPO21	1144	0
LLRLELDRAAMNDKDLTMGQVGERIKQ	RPO21	1205	0
DKDLTMGQVGERIKQTFKNDLFVIWSE	RPO21	1217	0
TMGQVGERIKQTFKNDLFVIWSEDNDE	RPO21	1221	0
NDLFVIWSEDNDEKLIIRCRVVRPKSL	RPO21	1235	0
DEKLIIRCRVVRPKSLDAETEAEEDHM	RPO21	1246	0
LDAETEAEEDHMLKKIENTMLENITLR	RPO21	1261	0
DAETEAEEDHMLKKIENTMLENITLRG	RPO21	1262	0
LRGVENIERVVMMKYDRKVPSPTGEYV	RPO21	1286	0
ENIERVVMMKYDRKVPSPTGEYVKEPE	RPO21	1290	0
YDRKVPSPTGEYVKEPEWVLETDGVNL	RPO21	1300	0
EVLGIEAGRAALYKEVYNVIASDGSYV	RPO21	1350	0
GAFDVMIDEESLVKYMPEQKITEIEDG	RPO21	1452	0
IDEESLVKYMPEQKITEIEDGQDGGVT	RPO21	1458	0
SNESGLVNADLDVKDELMFSPLVDSGS	RPO21	1487	0
SPGYSPGSPAYSPKQDEQKHNENENSR	RPO21	1720	0
PGSPAYSPKQDEQKHNENENSR-----	RPO21	1725	0
-------MSEGTVKENNNEEFNAYHTL	ENA5	7	0
TEGLTQDESLRRLKAVGENTLGDDTKI	ENA5	47	0
LKAVGENTLGDDTKIDYKAMVLHQVCN	ENA5	59	0
GENTLGDDTKIDYKAMVLHQVCNAMIM	ENA5	63	0
IAVNVLIGLVQEYKATKTMNSLKNLSS	ENA5	114	0
NVLIGLVQEYKATKTMNSLKNLSSPNA	ENA5	117	0
VQEYKATKTMNSLKNLSSPNAHVIRNG	ENA5	123	0
NLSSPNAHVIRNGKSETINSKDVVPGD	ENA5	137	0
HVIRNGKSETINSKDVVPGDICLVKVG	ENA5	144	0
NSKDVVPGDICLVKVGDTIPADLRLIE	ENA5	155	0
GDTIPADLRLIETKNFDTDESLLTGES	ENA5	170	0
DESLLTGESLPVSKDANLVFGKEEETS	ENA5	188	0
SLPVSKDANLVFGKEEETSVGDRLNLA	ENA5	196	1
DRLNLAFSSSAVVKGRAKGIVIKTALN	ENA5	217	0
LAFSSSAVVKGRAKGIVIKTALNSEIG	ENA5	221	0
SAVVKGRAKGIVIKTALNSEIGKIAKS	ENA5	226	0
GIVIKTALNSEIGKIAKSLQGDSGLIS	ENA5	235	0
IKTALNSEIGKIAKSLQGDSGLISRDP	ENA5	238	0
LQGDSGLISRDPSKSWLQNTWISTKKV	ENA5	253	0
PSKSWLQNTWISTKKVTGAFLGTNVGT	ENA5	264	0
SKSWLQNTWISTKKVTGAFLGTNVGTP	ENA5	265	0
AFLGTNVGTPLHRKLSKLAVLLFWIAV	ENA5	282	0
GTNVGTPLHRKLSKLAVLLFWIAVLFA	ENA5	285	0
IAVLFAIIVMASQKFDVDKRVAIYAIC	ENA5	306	0
AIIVMASQKFDVDKRVAIYAICVALSM	ENA5	311	0
GAAVMVSRNVIVRKLDSLEALGAVNDI	ENA5	353	0
LEALGAVNDICSDKTGTLTQGKMLARQ	ENA5	370	0
DICSDKTGTLTQGKMLARQIWIPRFGT	ENA5	378	0
HNEDGDVGILQNFKDRLYEKDLPEDID	ENA5	434	0
VGILQNFKDRLYEKDLPEDIDMDLFQK	ENA5	440	0
KDLPEDIDMDLFQKWLETATLANIATV	ENA5	453	0
LETATLANIATVFKDDATDCWKAHGDP	ENA5	468	0
IATVFKDDATDCWKAHGDPTEIAIQVF	ENA5	476	0
GDPTEIAIQVFATKMDLPHNALTGEKS	ENA5	492	0
TKMDLPHNALTGEKSTNQSNENDQSSL	ENA5	504	0
NENDQSSLSQHNEKPGSAQFEHIAEFP	ENA5	523	0
FEHIAEFPFDSTVKRMSSVYYNNHNET	ENA5	542	0
YYNNHNETYNIYGKGAFESIISCCSSW	ENA5	561	0
FESIISCCSSWYGKDGVKITPLTDCDV	ENA5	577	0
ISCCSSWYGKDGVKITPLTDCDVETIR	ENA5	581	0
ITPLTDCDVETIRKNVYSLSNEGLRVL	ENA5	595	0
LSNEGLRVLGFASKSFTKDQVNDDQLK	ENA5	613	0
GLRVLGFASKSFTKDQVNDDQLKNITS	ENA5	617	0
KSFTKDQVNDDQLKNITSNRATAESDL	ENA5	626	0
IYDPPRNETAGAVKKFHQAGINVHMLT	ENA5	660	0
YDPPRNETAGAVKKFHQAGINVHMLTG	ENA5	661	0
NVHMLTGDFVGTAKAIAQEVGILPTNL	ENA5	681	0
VLPLVIARCSPQTKVRMIEALHRRKKF	ENA5	738	0
QTKVRMIEALHRRKKFCAMTGDGVNDS	ENA5	749	0
TKVRMIEALHRRKKFCAMTGDGVNDSP	ENA5	750	0
AMTGDGVNDSPSLKMANVGIAMGINGS	ENA5	766	0
VGIAMGINGSDVSKEASDIVLSDDNFA	ENA5	783	0
AVEEGRRMTDNIQKFVLQLLAENVAQA	ENA5	814	0
YLIIGLVFRDENGKSVFPLSPVEVLWI	ENA5	842	0
VTSCFPAMGLGLEKAAPDLMDRPPNDS	ENA5	871	0
SFFRMHPDTDSPVKEFFRSIWGNQFLF	ENA5	980	0
SAFPVVYIPVINDKVFLHKPIGAEWGL	ENA5	1015	0
VYIPVINDKVFLHKPIGAEWGLAIAFT	ENA5	1020	0
AFTIAFWIGAELYKCGKRRYFKTQRAH	ENA5	1044	0
IAFWIGAELYKCGKRRYFKTQRAHNSE	ENA5	1047	0
GAELYKCGKRRYFKTQRAHNSENDLER	ENA5	1052	0
RAHNSENDLERSSKHDPFEAYSTSTTL	ENA5	1068	0
TSTTLQSEINISVKH------------	ENA5	1090	0
VVFGSLVFFFGLVKYFKRGERQRTRGI	YFR006W	22	0
GSLVFFFGLVKYFKRGERQRTRGILQP	YFR006W	25	0
ERQRTRGILQPEYKDKYYYSKEKGEEM	YFR006W	41	0
QRTRGILQPEYKDKYYYSKEKGEEMGE	YFR006W	43	0
ILQPEYKDKYYYSKEKGEEMGEVANVN	YFR006W	48	0
QPEYKDKYYYSKEKGEEMGEVANVNEI	YFR006W	50	1
EMGEVANVNEIPVKIRNHKYPAKEHNL	YFR006W	66	0
ANVNEIPVKIRNHKYPAKEHNLRVKDL	YFR006W	71	0
EIPVKIRNHKYPAKEHNLRVKDLLLNR	YFR006W	75	0
NHKYPAKEHNLRVKDLLLNRNPKLSKI	YFR006W	82	0
NLRVKDLLLNRNPKLSKISTAFFIAGE	YFR006W	91	0
VKDLLLNRNPKLSKISTAFFIAGEELE	YFR006W	94	0
TAFFIAGEELEGNKYCDTNKDFRQNRY	YFR006W	110	0
GEELEGNKYCDTNKDFRQNRYFYHLSG	YFR006W	116	0
IPASAILFNCSTDKLTLFLPNIDEEDV	YFR006W	145	0
FDIDEALYISDLGKKFKELQDFAIFTT	YFR006W	187	0
DIDEALYISDLGKKFKELQDFAIFTTD	YFR006W	188	0
DEALYISDLGKKFKELQDFAIFTTDLD	YFR006W	190	0
PNFFYAMDETRAIKDWYEIESIRKACQ	YFR006W	232	0
RAIKDWYEIESIRKACQISDKSHLAVM	YFR006W	242	0
EIESIRKACQISDKSHLAVMSALPIEL	YFR006W	249	0
CCSGPACGTLHYVKNSEDIKGKHSILI	YFR006W	302	0
CGTLHYVKNSEDIKGKHSILIDAGAEW	YFR006W	308	0
TLHYVKNSEDIKGKHSILIDAGAEWRQ	YFR006W	310	0
YTSDITRCFPTSGKFTAEHREVYETVL	YFR006W	337	0
TVLDMQNQAMERIKPGAKWDDLHALTH	YFR006W	361	0
MQNQAMERIKPGAKWDDLHALTHKVLI	YFR006W	365	0
PGAKWDDLHALTHKVLIKHFLSMGIFK	YFR006W	375	0
WDDLHALTHKVLIKHFLSMGIFKKEFS	YFR006W	379	0
KVLIKHFLSMGIFKKEFSEDEIFKRRA	YFR006W	388	0
VLIKHFLSMGIFKKEFSEDEIFKRRAS	YFR006W	389	0
GIFKKEFSEDEIFKRRASCAFYPHGLG	YFR006W	398	0
DPMFRYLRIRRPLKENMVITNEPGCYF	YFR006W	444	0
TNEPGCYFNQFLIKEFLEKHPERLEVV	YFR006W	463	0
CYFNQFLIKEFLEKHPERLEVVDMSVL	YFR006W	468	0
HPERLEVVDMSVLKRYMYVGGVRIEDD	YFR006W	482	0
VGGVRIEDDILVTKDGYENLTGITSDP	YFR006W	500	0
NLTGITSDPDEIEKIVQKGLKKPRSGF	YFR006W	518	0
ITSDPDEIEKIVQKGLKKPRSGFHVIV	YFR006W	522	0
DPDEIEKIVQKGLKKPRSGFHVIV---	YFR006W	525	0
PDEIEKIVQKGLKKPRSGFHVIV----	YFR006W	526	0
SASSVSAHQPTQEKPAKTYDDAASESS	PMA1	25	0
SVSAHQPTQEKPAKTYDDAASESSDDD	PMA1	28	0
TDPSYGLTSDEVLKRRKKYGLNQMADE	PMA1	95	0
SYGLTSDEVLKRRKKYGLNQMADEKES	PMA1	98	0
YGLTSDEVLKRRKKYGLNQMADEKESL	PMA1	99	0
RRKKYGLNQMADEKESLVVKFVMFFVG	PMA1	109	0
LNQMADEKESLVVKFVMFFVGPIQFVM	PMA1	115	0
VQEFQAGSIVDELKKTLANTAVVIRDG	PMA1	173	0
QEFQAGSIVDELKKTLANTAVVIRDGQ	PMA1	174	0
DQSAITGESLAVDKHYGDQTFSSSTVK	PMA1	239	0
KHYGDQTFSSSTVKRGEGFMVVTATGD	PMA1	252	0
DNTFVGRAAALVNKAAGGQGHFTEVLN	PMA1	278	0
VTTTMAVGAAYLAKKQAIVQKLSAIES	PMA1	355	0
TTTMAVGAAYLAKKQAIVQKLSAIESL	PMA1	356	0
GAAYLAKKQAIVQKLSAIESLAGVEIL	PMA1	362	0
IESLAGVEILCSDKTGTLTKNKLSLHE	PMA1	379	0
VEILCSDKTGTLTKNKLSLHEPYTVEG	PMA1	385	0
ILCSDKTGTLTKNKLSLHEPYTVEGVS	PMA1	387	0
DDLMLTACLAASRKKKGLDAIDKAFLK	PMA1	415	0
DLMLTACLAASRKKKGLDAIDKAFLKS	PMA1	416	0
LMLTACLAASRKKKGLDAIDKAFLKSL	PMA1	417	0
AASRKKKGLDAIDKAFLKSLKQYPKAK	PMA1	424	0
KKKGLDAIDKAFLKSLKQYPKAKDALT	PMA1	428	0
GLDAIDKAFLKSLKQYPKAKDALTKYK	PMA1	431	0
IDKAFLKSLKQYPKAKDALTKYKVLEF	PMA1	435	0
KAFLKSLKQYPKAKDALTKYKVLEFHP	PMA1	437	0
SLKQYPKAKDALTKYKVLEFHPFDPVS	PMA1	442	0
KQYPKAKDALTKYKVLEFHPFDPVSKK	PMA1	444	0
YKVLEFHPFDPVSKKVTAVVESPEGER	PMA1	456	0
KVLEFHPFDPVSKKVTAVVESPEGERI	PMA1	457	0
VVESPEGERIVCVKGAPLFVLKTVEED	PMA1	474	0
RIVCVKGAPLFVLKTVEEDHPIPEDVH	PMA1	482	0
HPIPEDVHENYENKVAELASRGFRALG	PMA1	501	0
LASRGFRALGVARKRGEGHWEILGVMP	PMA1	518	0
QTVSEARHLGLRVKMLTGDAVGIAKET	PMA1	555	1
RVKMLTGDAVGIAKETCRQLGLGTNIY	PMA1	566	1
ENADGFAEVFPQHKYRVVEILQNRGYL	PMA1	615	0
AMTGDGVNDAPSLKKADTGIAVEGATD	PMA1	643	0
MTGDGVNDAPSLKKADTGIAVEGATDA	PMA1	644	1
FLAPGLSAIIDALKTSRQIFHRMYSYV	PMA1	679	0
TLAIAYDNAPYSPKPVKWNLPRLWGMS	PMA1	746	0
IAYDNAPYSPKPVKWNLPRLWGMSIIL	PMA1	749	0
IGSWITLTTMFLPKGGIIQNFGAMNGI	PMA1	781	0
MSTSEAFDRLMNGKPMKEKKSTRSVED	PMA1	889	0
SEAFDRLMNGKPMKEKKSTRSVEDFMA	PMA1	892	0
AFDRLMNGKPMKEKKSTRSVEDFMAAM	PMA1	894	0
FDRLMNGKPMKEKKSTRSVEDFMAAMQ	PMA1	895	0
FMAAMQRVSTQHEKET-----------	PMA1	916	0
NVAHYQPQLNFMEKYWAAWYSYMNNDV	ERG25	38	0
WFIIDQIPYFRRWKLQPTKIPSAKEQL	ERG25	86	0
QIPYFRRWKLQPTKIPSAKEQLYCLKS	ERG25	91	0
RRWKLQPTKIPSAKEQLYCLKSVLLSH	ERG25	96	1
TKIPSAKEQLYCLKSVLLSHFLVEAIP	ERG25	103	0
EAIPIWTFHPMCEKLGITVEVPFPSLK	ERG25	126	0
KLGITVEVPFPSLKTMALEIGLFFVLE	ERG25	139	0
YWAHRLFHYGVFYKYIHKQHHRYAAPF	ERG25	170	0
RLFHYGVFYKYIHKQHHRYAAPFGLSA	ERG25	174	0
TVGMPILYVMYTGKLHLFTLCVWITLR	ERG25	215	0
DSHSGYDFPWSLNKIMPFWAGAEHHDL	ERG25	247	0
WDYCLDTESGPEAKASREERMKKRAEN	ERG25	289	0
SGPEAKASREERMKKRAENNAQKKTN-	ERG25	297	0
GPEAKASREERMKKRAENNAQKKTN--	ERG25	298	0
EERMKKRAENNAQKKTN----------	ERG25	306	0
ERMKKRAENNAQKKTN-----------	ERG25	307	0
IMASDGIVLAAERKVTSTLLEQDTSTE	PRE9	51	0
VTSTLLEQDTSTEKLYKLNDKIAVAVA	PRE9	65	0
TLLEQDTSTEKLYKLNDKIAVAVAGLT	PRE9	68	0
QDTSTEKLYKLNDKIAVAVAGLTADAE	PRE9	72	0
LINTARIHAQNYLKTYNEDIPVEILVR	PRE9	100	0
IPVEILVRRLSDIKQGYTQHGGLRPFG	PRE9	119	0
LYTSNPSGNYTGWKAISVGANTSAAQT	PRE9	161	0
NTSAAQTLLQMDYKDDMKVDDAIELAL	PRE9	181	0
AQTLLQMDYKDDMKVDDAIELALKTLS	PRE9	185	0
DDMKVDDAIELALKTLSKTTDSSALTY	PRE9	195	0
VDDAIELALKTLSKTTDSSALTYDRLE	PRE9	199	1
ALTYDRLEFATIRKGANDGEVYQKIFK	PRE9	218	0
TIRKGANDGEVYQKIFKPQEIKDILVK	PRE9	228	0
KGANDGEVYQKIFKPQEIKDILVKTGI	PRE9	231	0
GEVYQKIFKPQEIKDILVKTGITKKDE	PRE9	236	0
KIFKPQEIKDILVKTGITKKDEDEEAD	PRE9	241	0
QEIKDILVKTGITKKDEDEEADEDMK-	PRE9	246	0
EIKDILVKTGITKKDEDEEADEDMK--	PRE9	247	0
TKKDEDEEADEDMK-------------	PRE9	258	0
VLAGLVLAVLLYVKRNSIKELLMSDDG	NCP1	25	0
VLAVLLYVKRNSIKELLMSDDGDITAV	NCP1	30	0
GNRDIAQVVTENNKNYLVLYASQTGTA	NCP1	59	0
LYASQTGTAEDYAKKFSKELVAKFNLN	NCP1	77	0
YASQTGTAEDYAKKFSKELVAKFNLNV	NCP1	78	0
QTGTAEDYAKKFSKELVAKFNLNVMCA	NCP1	81	0
EDYAKKFSKELVAKFNLNVMCADVENY	NCP1	86	0
LGNSTYEFFNGAAKKAEKHLSAAGAIR	NCP1	165	0
GNSTYEFFNGAAKKAEKHLSAAGAIRL	NCP1	166	0
TYEFFNGAAKKAEKHLSAAGAIRLGKL	NCP1	169	0
EKHLSAAGAIRLGKLGEADDGAGTTDE	NCP1	181	0
DGAGTTDEDYMAWKDSILEVLKDELHL	NCP1	200	0
DYMAWKDSILEVLKDELHLDEQEAKFT	NCP1	208	0
VLKDELHLDEQEAKFTSQFQYTVLNEI	NCP1	219	0
PFDLSQPYIAPIVKSRELFSSNDRNCI	NCP1	275	0
CIHSEFDLSGSNIKYSTGDHLAVWPSN	NCP1	300	0
GDHLAVWPSNPLEKVEQFLSIFNLDPE	NCP1	317	0
SIFNLDPETIFDLKPLDPTVKVPFPTP	NCP1	336	0
ETIFDLKPLDPTVKVPFPTPTTIGAAI	NCP1	343	0
VPFPTPTTIGAAIKHYLEITGPVSRQL	NCP1	357	0
FSSLIQFAPNADVKEKLTLLSKDKDQF	NCP1	384	0
SLIQFAPNADVKEKLTLLSKDKDQFAV	NCP1	386	0
PNADVKEKLTLLSKDKDQFAVEITSKY	NCP1	392	0
ADVKEKLTLLSKDKDQFAVEITSKYFN	NCP1	394	0
SKDKDQFAVEITSKYFNIADALKYLSD	NCP1	404	0
EITSKYFNIADALKYLSDGAKWDTVPM	NCP1	413	0
NIADALKYLSDGAKWDTVPMQFLVESV	NCP1	420	0
PRYYSISSSSLSEKQTVHVTSIVENFP	NCP1	451	0
TNLPVHYDLNGPRKLFANYKLPVHVRR	NCP1	510	0
YDLNGPRKLFANYKLPVHVRRSNFRLP	NCP1	516	0
GFIRERVAFLESQKKGGNNVSLGKHIL	NCP1	563	0
FIRERVAFLESQKKGGNNVSLGKHILF	NCP1	564	0
ESQKKGGNNVSLGKHILFYGSRNTDDF	NCP1	573	0
DDFLYQDEWPEYAKKLDGSFEMVVAHS	NCP1	597	0
DFLYQDEWPEYAKKLDGSFEMVVAHSR	NCP1	598	0
FEMVVAHSRLPNTKKVYVQDKLKDYED	NCP1	616	0
EMVVAHSRLPNTKKVYVQDKLKDYEDQ	NCP1	617	0
SRLPNTKKVYVQDKLKDYEDQVFEMIN	NCP1	623	0
LPNTKKVYVQDKLKDYEDQVFEMINNG	NCP1	625	0
INNGAFIYVCGDAKGMAKGVSTALVGI	NCP1	648	0
AFIYVCGDAKGMAKGVSTALVGILSRG	NCP1	652	0
GVSTALVGILSRGKSITTDEATELIKM	NCP1	666	1
GKSITTDEATELIKMLKTSGRYQEDVW	NCP1	678	0
ITTDEATELIKMLKTSGRYQEDVW---	NCP1	681	0
ESDSNSALSTPSNKAERDDMKDFDENH	HXT4	38	0
LSTPSNKAERDDMKDFDENHEESNNYV	HXT4	45	1
ENHEESNNYVEIPKKPASAYVTVSICC	HXT4	62	0
NHEESNNYVEIPKKPASAYVTVSICCL	HXT4	63	0
FVAQTDFIRRFGMKHHDGTYYLSKVRT	HXT4	108	0
FGMKHHDGTYYLSKVRTGLIVSIFNIG	HXT4	118	0
FNIGCAIGGIILAKLGDMYGRKMGLIV	HXT4	141	0
GIILAKLGDMYGRKMGLIVVVVIYIIG	HXT4	149	0
YIIGIIIQIASINKWYQYFIGRIISGL	HXT4	172	0
AVLSPMLISEVSPKHIRGTLVSCYQLM	HXT4	204	0
LGIFLGYCTNYGTKTYTNSVQWRVPLG	HXT4	233	0
FVPESPRYLVEVGKIEEAKRSIALSNK	HXT4	274	0
PRYLVEVGKIEEAKRSIALSNKVSADD	HXT4	279	0
KIEEAKRSIALSNKVSADDPAVMAEVE	HXT4	287	0
AEVEVVQATVEAEKLAGNASWGEIFST	HXT4	310	0
LAGNASWGEIFSTKTKVFQRLIMGAMI	HXT4	324	0
GNASWGEIFSTKTKVFQRLIMGAMIQS	HXT4	326	0
FASVGVTRLWPNGKKNGSSKGAGNCMI	HXT4	423	0
ASVGVTRLWPNGKKNGSSKGAGNCMIV	HXT4	424	0
TRLWPNGKKNGSSKGAGNCMIVFTCFY	HXT4	429	0
PFVVNSETFPLRVKSKCMAIAQACNWI	HXT4	467	0
VVNSETFPLRVKSKCMAIAQACNWIWG	HXT4	469	0
FSYFYVFFFVPETKGLTLEEVNTLWEE	HXT4	523	0
EVNTLWEEGVLPWKSPSWFHQTREVLT	HXT4	542	0
VSIRRYLRVPNELKPSQIFKQDSLSPS	SYS1	15	1
LRVPNELKPSQIFKQDSLSPSKIGLQI	SYS1	21	0
PSQIFKQDSLSPSKIGLQIVLLQIFYY	SYS1	29	0
YYTTAIVLFYCWAKLAGYDLNIKEWLF	SYS1	54	0
YCWAKLAGYDLNIKEWLFSWENIDFTN	SYS1	63	0
ICVFFLTVIVGRSKLAWDFAITIHAIN	SYS1	105	0
HAINFIVVFLYTRKFPSFSWFFLQILS	SYS1	128	0
SNHSELEQSPIQLKDLESQI-------	SYS1	197	0
RRGIFSTYNQLTAKQQIKTIIFITGCL	YET1	44	0
FSTYNQLTAKQQIKTIIFITGCLVGLL	YET1	48	0
TGCLVGLLFIDSWKRSQIRVSLYHNDN	YET1	67	0
YFSICIPTVMSIVKRLVKYQGLINEQE	YET1	126	0
CIPTVMSIVKRLVKYQGLINEQEKQKL	YET1	130	0
RLVKYQGLINEQEKQKLNKPSSNSKKD	YET1	140	0
VKYQGLINEQEKQKLNKPSSNSKKDSN	YET1	142	0
QGLINEQEKQKLNKPSSNSKKDSNEAD	YET1	145	0
QEKQKLNKPSSNSKKDSNEADSTKLQE	YET1	151	0
EKQKLNKPSSNSKKDSNEADSTKLQEE	YET1	152	0
SNSKKDSNEADSTKLQEELRKKQISLE	YET1	161	0
NEADSTKLQEELRKKQISLEGLQKQVK	YET1	168	0
EADSTKLQEELRKKQISLEGLQKQVKN	YET1	169	0
ELRKKQISLEGLQKQVKNLEKYFDEKN	YET1	178	0
KKQISLEGLQKQVKNLEKYFDEKNQPG	YET1	181	0
SLEGLQKQVKNLEKYFDEKNQPGNVAA	YET1	185	0
QKQVKNLEKYFDEKNQPGNVAAAEASK	YET1	190	1
KNQPGNVAAAEASKKGN----------	YET1	203	0
NQPGNVAAAEASKKGN-----------	YET1	204	0
FTERALTILTLAQKLASDHQHPQLQPI	HSP104	20	0
EDGSVPYLQNLIEKGRYDYDLFKKVVN	HSP104	57	0
NLIEKGRYDYDLFKKVVNRNLVRIPQQ	HSP104	66	0
LIEKGRYDYDLFKKVVNRNLVRIPQQQ	HSP104	67	0
PAPAEITPSYALGKVLQDAAKIQKQQK	HSP104	94	0
PSYALGKVLQDAAKIQKQQKDSFIAQD	HSP104	101	0
ALGKVLQDAAKIQKQQKDSFIAQDHIL	HSP104	104	0
KVLQDAAKIQKQQKDSFIAQDHILFAL	HSP104	107	0
FALFNDSSIQQIFKEAQVDIEAIKQQA	HSP104	131	0
QIFKEAQVDIEAIKQQALELRGNTRID	HSP104	141	0
RGADTNTPLEYLSKYAIDMTEQARQGK	HSP104	169	0
KYAIDMTEQARQGKLDPVIGREEEIRS	HSP104	182	0
EIRSTIRVLARRIKSNPCLIGEPGIGK	HSP104	205	0
KSNPCLIGEPGIGKTAIIEGVAQRIID	HSP104	218	0
IIDDDVPTILQGAKLFSLDLAALTAGA	HSP104	242	0
LFSLDLAALTAGAKYKGDFEERFKGVL	HSP104	256	0
SLDLAALTAGAKYKGDFEERFKGVLKE	HSP104	258	0
AGAKYKGDFEERFKGVLKEIEESKTLI	HSP104	266	0
YKGDFEERFKGVLKEIEESKTLIVLFI	HSP104	270	0
ERFKGVLKEIEESKTLIVLFIDEIHML	HSP104	276	0
LFIDEIHMLMGNGKDDAANILKPALSR	HSP104	294	0
LMGNGKDDAANILKPALSRGQLKVIGA	HSP104	302	0
ANILKPALSRGQLKVIGATTNNEYRSI	HSP104	311	0
GATTNNEYRSIVEKDGAFERRFQKIEV	HSP104	327	0
IVEKDGAFERRFQKIEVAEPSVRQTVA	HSP104	337	0
VRQTVAILRGLQPKYEIHHGVRILDSA	HSP104	358	0
ILDSALVTAAQLAKRYLPYRRLPDSAL	HSP104	380	0
DISCAGVAVARDSKPEELDSKERQLQL	HSP104	410	0
AVARDSKPEELDSKERQLQLIQVEIKA	HSP104	417	0
SKERQLQLIQVEIKALERDEDADSTTK	HSP104	429	0
KALERDEDADSTTKDRLKLARQKEASL	HSP104	442	0
RDEDADSTTKDRLKLARQKEASLQEEL	HSP104	446	0
DSTTKDRLKLARQKEASLQEELEPLRQ	HSP104	451	0
EELEPLRQRYNEEKHGHEELTQAKKKL	HSP104	470	0
NEEKHGHEELTQAKKKLDELENKALDA	HSP104	480	0
EEKHGHEELTQAKKKLDELENKALDAE	HSP104	481	0
EKHGHEELTQAKKKLDELENKALDAER	HSP104	482	0
LTQAKKKLDELENKALDAERRYDTATA	HSP104	489	0
TAADLRYFAIPDIKKQIEKLEDQVAEE	HSP104	514	0
AADLRYFAIPDIKKQIEKLEDQVAEEE	HSP104	515	0
RYFAIPDIKKQIEKLEDQVAEEERRAG	HSP104	519	0
ISETAARLTGIPVKKLSESENEKLIHM	HSP104	559	0
SETAARLTGIPVKKLSESENEKLIHME	HSP104	560	0
GIPVKKLSESENEKLIHMERDLSSEVV	HSP104	568	0
DLSSEVVGQMDAIKAVSNAVRLSRSGL	HSP104	588	0
PASFLFLGLSGSGKTELAKKVAGFLFN	HSP104	620	1
FLGLSGSGKTELAKKVAGFLFNDEDMM	HSP104	625	0
LGLSGSGKTELAKKVAGFLFNDEDMMI	HSP104	626	0
DMMIRVDCSELSEKYAVSKLLGTTAGY	HSP104	649	0
VDCSELSEKYAVSKLLGTTAGYVGYDE	HSP104	654	0
YDEGGFLTNQLQYKPYSVLLFDEVEKA	HSP104	678	0
YKPYSVLLFDEVEKAHPDVLTVMLQML	HSP104	690	0
QMLDDGRITSGQGKTIDCSNCIVIMTS	HSP104	714	0
NLGAEFINSQQGSKIQESTKNLVMGAV	HSP104	741	0
INSQQGSKIQESTKNLVMGAVRQHFRP	HSP104	747	0
EFLNRISSIVIFNKLSRKAIHKIVDIR	HSP104	774	0
RISSIVIFNKLSRKAIHKIVDIRLKEI	HSP104	778	0
IVIFNKLSRKAIHKIVDIRLKEIEERF	HSP104	782	0
SRKAIHKIVDIRLKEIEERFEQNDKHY	HSP104	789	0
RLKEIEERFEQNDKHYKLNLTQEAKDF	HSP104	800	0
EIEERFEQNDKHYKLNLTQEAKDFLAK	HSP104	803	0
NDKHYKLNLTQEAKDFLAKYGYSDDMG	HSP104	811	0
KLNLTQEAKDFLAKYGYSDDMGARPLN	HSP104	816	0
RPLNRLIQNEILNKLALRILKNEIKDK	HSP104	839	0
QNEILNKLALRILKNEIKDKETVNVVL	HSP104	846	0
LNKLALRILKNEIKDKETVNVVLKKGK	HSP104	850	0
KLALRILKNEIKDKETVNVVLKKGKSR	HSP104	852	0
NEIKDKETVNVVLKKGKSRDENVPEEA	HSP104	860	0
EIKDKETVNVVLKKGKSRDENVPEEAE	HSP104	861	0
KDKETVNVVLKKGKSRDENVPEEAEEC	HSP104	863	0
LHADYIGGDTANYKKWYFAAQLDMDDE	FKS1	222	0
HADYIGGDTANYKKWYFAAQLDMDDEI	FKS1	223	0
MDDEIGFRNMSLGKLSRKARKAKKKNK	FKS1	245	0
IGFRNMSLGKLSRKARKAKKKNKKAME	FKS1	249	0
RNMSLGKLSRKARKAKKKNKKAMEEAN	FKS1	252	0
MSLGKLSRKARKAKKKNKKAMEEANPE	FKS1	254	0
SLGKLSRKARKAKKKNKKAMEEANPED	FKS1	255	0
LGKLSRKARKAKKKNKKAMEEANPEDT	FKS1	256	0
KLSRKARKAKKKNKKAMEEANPEDTEE	FKS1	258	0
LSRKARKAKKKNKKAMEEANPEDTEET	FKS1	259	0
EEANPEDTEETLNKIEGDNSLEAADFR	FKS1	275	0
EGDNSLEAADFRWKAKMNQLSPLERVR	FKS1	290	0
DNSLEAADFRWKAKMNQLSPLERVRHI	FKS1	292	0
QVRFTAECLCFIYKCALDYLDSPLCQQ	FKS1	330	0
RNQVYEIVDGRFVKRERDHNKIVGYDD	FKS1	379	0
VDGRFVKRERDHNKIVGYDDLNQLFWY	FKS1	386	0
DLNQLFWYPEGIAKIVLEDGTKLIELP	FKS1	405	0
PEGIAKIVLEDGTKLIELPLEERYLRL	FKS1	413	0
LRLGDVVWDDVFFKTYKETRTWLHLVT	FKS1	437	0
GDVVWDDVFFKTYKETRTWLHLVTNFN	FKS1	440	0
YQQLVDNQPLAAYKWASCALGGTVASL	FKS1	492	0
IVATLCEWSFVPRKWAGAQHLSRRFWF	FKS1	521	0
INLGPIIFVFAYDKDTVYSTAAHVVAA	FKS1	554	0
SIMPLGGLFTSYMKKSTRRYVASQTFT	FKS1	594	0
IMPLGGLFTSYMKKSTRRYVASQTFTA	FKS1	595	0
WMSYLVWVTVFAAKYSESYYFLVLSLR	FKS1	632	0
RCTGEYWWGAVLCKVQPKIVLGLVIAT	FKS1	670	0
EYWWGAVLCKVQPKIVLGLVIATDFIL	FKS1	674	0
LWYIIVNTIFSVGKSFYLGISILTPWR	FKS1	707	0
ILTPWRNIFTRLPKRIYSKILATTDME	FKS1	728	0
RNIFTRLPKRIYSKILATTDMEIKYKP	FKS1	733	0
IYSKILATTDMEIKYKPKVLISQVWNA	FKS1	743	0
SKILATTDMEIKYKPKVLISQVWNAII	FKS1	745	0
ILATTDMEIKYKPKVLISQVWNAIIIS	FKS1	747	0
MYREHLLAIDHVQKLLYHQVPSEIEGK	FKS1	774	0
KLLYHQVPSEIEGKRTLRAPTFFVSQD	FKS1	787	0
DDQFSRVTLLEYLKQLHPVEWECFVKD	FKS1	877	0
LKQLHPVEWECFVKDTKILAEETAAYE	FKS1	889	0
LHPVEWECFVKDTKILAEETAAYEGNE	FKS1	892	0
ETAAYEGNENEAEKEDALKSQIDDLPF	FKS1	910	1
EGNENEAEKEDALKSQIDDLPFYCIGF	FKS1	915	0
SQIDDLPFYCIGFKSAAPEYTLRTRIW	FKS1	929	0
RTISGFMNYSRAIKLLYRVENPEIVQM	FKS1	965	0
FGGNAEGLERELEKMARRKFKFLVSMQ	FKS1	992	0
EGLERELEKMARRKFKFLVSMQRLAKF	FKS1	997	0
LERELEKMARRKFKFLVSMQRLAKFKP	FKS1	999	0
RKFKFLVSMQRLAKFKPHELENAEFLL	FKS1	1009	0
FKFLVSMQRLAKFKPHELENAEFLLRA	FKS1	1011	0
GHCEILDNGRRRPKFRVQLSGNPILGD	FKS1	1067	0
RVQLSGNPILGDGKSDNQNHALIFYRG	FKS1	1082	0
IDANQDNYLEECLKIRSVLAEFEELNV	FKS1	1114	0
SENSGVLGDVAAGKEQTFGTLFARTLS	FKS1	1172	0
GTLFARTLSQIGGKLHYGHPDFINATF	FKS1	1190	0
INATFMTTRGGVSKAQKGLHLNEDIYA	FKS1	1212	0
TFMTTRGGVSKAQKGLHLNEDIYAGMN	FKS1	1215	0
YAGMNAMLRGGRIKHCEYYQCGKGRDL	FKS1	1237	0
GGRIKHCEYYQCGKGRDLGFGTILNFT	FKS1	1246	0
RDLGFGTILNFTTKIGAGMGEQMLSRE	FKS1	1261	0
LAHESIMCIYDRNKPKTDVLVPIGCYN	FKS1	1334	0
HESIMCIYDRNKPKTDVLVPIGCYNFQ	FKS1	1336	0
PIVVQELIERGLWKATQRFFCHLLSLS	FKS1	1385	0
GYVRMSRARITGFKRKLVGDESEKAAG	FKS1	1537	0
VRMSRARITGFKRKLVGDESEKAAGDA	FKS1	1539	0
TGFKRKLVGDESEKAAGDASRAHRTNL	FKS1	1547	0
FIAFTFINAQTGVKTTDDDRVNSVLRI	FKS1	1589	0
MSCCSGPLFGMCCKKTGSVMAGIAHGV	FKS1	1636	0
SCCSGPLFGMCCKKTGSVMAGIAHGVA	FKS1	1637	0
FHCMTALMLTREFKNDHANTAFWTGKW	FKS1	1700	0
FKNDHANTAFWTGKWYGKGMGYMAWTQ	FKS1	1712	0
HANTAFWTGKWYGKGMGYMAWTQPSRE	FKS1	1716	0
YMAWTQPSRELTAKVIELSEFAADFVL	FKS1	1733	0
VILICQLPLIIIPKIDKFHSIMLFWLK	FKS1	1762	0
ICQLPLIIIPKIDKFHSIMLFWLKPSR	FKS1	1765	0
KIDKFHSIMLFWLKPSRQIRPPIYSLK	FKS1	1775	0
KPSRQIRPPIYSLKQTRLRKRMVKKYC	FKS1	1788	0
RPPIYSLKQTRLRKRMVKKYCSLYFLV	FKS1	1794	0
YSLKQTRLRKRMVKKYCSLYFLVLAIF	FKS1	1798	0
SLKQTRLRKRMVKKYCSLYFLVLAIFA	FKS1	1799	0
FAGCIIGPAVASAKIHKHIGDSLDGVV	FKS1	1824	0
CIIGPAVASAKIHKHIGDSLDGVVHNL	FKS1	1827	0
TYQSHYYTHTPSLKTWSTIK-------	FKS1	1870	0
YTHTPSLKTWSTIK-------------	FKS1	1876	0
ALILAIVACAGSTKNYSPINKIYCAEL	YLR414C	30	0
ACAGSTKNYSPINKIYCAELDLSQMKV	YLR414C	37	0
NKIYCAELDLSQMKVSTVLPSLSSATL	YLR414C	49	0
ELMDSVASVVLPEKLKSKMTYYNNLVK	YLR414C	129	0
MDSVASVVLPEKLKSKMTYYNNLVKCM	YLR414C	131	0
SVASVVLPEKLKSKMTYYNNLVKCMFI	YLR414C	133	0
KLKSKMTYYNNLVKCMFITILIGIVLT	YLR414C	142	0
VSIGSCLGTYSYIKYILKHNYSDYGIS	YLR414C	203	0
SCLGTYSYIKYILKHNYSDYGISMSIG	YLR414C	207	0
RPTVIYANAPIEEKPLI----------	YLR414C	260	1
------------MKLGSKQVKIISLLL	COT1	2	0
--------MKLGSKQVKIISLLLLDTV	COT1	6	0
-----MKLGSKQVKIISLLLLDTVFFG	COT1	9	0
ISLVVALWAVNVAKNRNPDSTYTYGWK	COT1	61	0
KNRNPDSTYTYGWKRAEILGALINAVF	COT1	74	0
LQRIIAPPVIENPKFVLYVGVAGLISN	COT1	113	0
NENTRLLTPENASKTPSYSTSSHTIAS	COT1	212	0
HTIASGGNYTEHNKRKRSLNMHGVFLH	COT1	234	0
IASGGNYTEHNKRKRSLNMHGVFLHVL	COT1	236	0
GNIGVMLSAFFIWKTDYSWKYYTDPLV	COT1	267	0
LSAFFIWKTDYSWKYYTDPLVSLIITG	COT1	273	0
TGIIFSSALPLSCKASKILLQATPSTL	COT1	298	0
IFSSALPLSCKASKILLQATPSTLSGD	COT1	301	1
STLSGDQVEGDLLKIPGIIAIHDFHIW	COT1	322	0
QLDISPEQFTDLAKIVRSKLHRYGIHS	COT1	362	0
PEQFTDLAKIVRSKLHRYGIHSATLQP	COT1	367	0
GDHLQNDPLSLRPKTYGTGISGSTCLI	COT1	411	0
THQSNHNGYSNSNKKGQSLPLTLSIDV	YOR322C	22	0
HQSNHNGYSNSNKKGQSLPLTLSIDVE	YOR322C	23	0
TVTVVDPYSSAEDKSLKNTESNVSTTS	YOR322C	72	0
VVDPYSSAEDKSLKNTESNVSTTSKSL	YOR322C	75	0
SLKNTESNVSTTSKSLKRKSTFGSALS	YOR322C	86	0
NTESNVSTTSKSLKRKSTFGSALSSRL	YOR322C	89	0
ESNVSTTSKSLKRKSTFGSALSSRLSS	YOR322C	91	0
PTPANLRIMAGYTKITITSVTLSLVQK	YOR322C	138	0
KITITSVTLSLVQKIHFHKPFVPNISS	YOR322C	151	0
SVTLSLVQKIHFHKPFVPNISSMQTCM	YOR322C	156	0
VPNISSMQTCMNCKTKITNMKSWEIQS	YOR322C	172	0
NISSMQTCMNCKTKITNMKSWEIQSNT	YOR322C	174	0
QTCMNCKTKITNMKSWEIQSNTQDLSV	YOR322C	179	0
CSSSLGATAETQVKYELIAVVTYIDPH	YOR322C	222	0
HRNSFSSGHSTPRKEGSSSKKRLLQLA	YOR322C	248	0
SGHSTPRKEGSSSKKRLLQLAMPIAVT	YOR322C	254	0
GHSTPRKEGSSSKKRLLQLAMPIAVTR	YOR322C	255	0
PIAVTRSIPRGPDKNSLRVFPPTELTA	YOR322C	276	0
LTAAAVLPNVVYPKSTFPLEMKLDGVS	YOR322C	300	0
NVVYPKSTFPLEMKLDGVSSGDRRWRM	YOR322C	308	0
DGVSSGDRRWRMRKLSWRIEETTRVKA	YOR322C	323	0
RKLSWRIEETTRVKAHACPVHKHELRQ	YOR322C	335	0
ETTRVKAHACPVHKHELRQLEEQVKIK	YOR322C	343	0
VHKHELRQLEEQVKIKESEKSKKPRSH	YOR322C	354	0
KHELRQLEEQVKIKESEKSKKPRSHIK	YOR322C	356	0
RQLEEQVKIKESEKSKKPRSHIKRYGE	YOR322C	360	0
LEEQVKIKESEKSKKPRSHIKRYGELG	YOR322C	362	0
EEQVKIKESEKSKKPRSHIKRYGELGP	YOR322C	363	0
KESEKSKKPRSHIKRYGELGPQIRVAV	YOR322C	369	0
QQRARQQQLQQELKNNSSLFTEEVRII	YOR322C	463	0
NSSLFTEEVRIISKGEMKSGWKTDFDN	YOR322C	478	0
FTEEVRIISKGEMKSGWKTDFDNNGKI	YOR322C	482	0
VRIISKGEMKSGWKTDFDNNGKIELVT	YOR322C	486	1
MKSGWKTDFDNNGKIELVTEIDCMGLN	YOR322C	494	0
MHASTLQTPSTGNKKPSINVACDIQDP	YOR322C	528	0
HASTLQTPSTGNKKPSINVACDIQDPN	YOR322C	529	0
EETLQYANGQPIRKPNSKNKKETNNNT	YOR322C	572	0
QYANGQPIRKPNSKNKKETNNNTMNVH	YOR322C	576	0
ANGQPIRKPNSKNKKETNNNTMNVHNP	YOR322C	578	0
NGQPIRKPNSKNKKETNNNTMNVHNPD	YOR322C	579	0
AELSPIFANRNTPKVRRMGPEDITPVN	YOR322C	609	0
RMGPEDITPVNSNKSNHSTNKEKASNG	YOR322C	625	0
TPVNSNKSNHSTNKEKASNGASNSNIV	YOR322C	632	0
VNSNKSNHSTNKEKASNGASNSNIVSV	YOR322C	634	0
SPPCYELSINNGIKNKLYSTMSTPVRS	YOR322C	701	0
PCYELSINNGIKNKLYSTMSTPVRSED	YOR322C	703	0
PGPNVQEVTITQNKLTIPPTAHHYQPA	YOR322C	749	0
------------MKQEQSHEGDSYSTE	MET4	2	0
GDSYSTEFINLFGKDTATHPSSNNGAN	MET4	22	0
AFADDSFIFPDEDKPSNNNNNSNNGND	MET4	163	1
RRNTFLTSQYDQSKSRFSSKNKRNGNN	MET4	216	0
TSQYDQSKSRFSSKNKRNGNNGETNNF	MET4	222	0
QYDQSKSRFSSKNKRNGNNGETNNFGD	MET4	224	0
NVTSAQNSSSQQRKHSESKVDSNSDNN	MET4	324	0
QNSSSQQRKHSESKVDSNSDNNSSNKA	MET4	329	0
SKVDSNSDNNSSNKAPNITVPDYSIIP	MET4	341	0
IDAIAAIMAYHHQKKIRENNSNNNKNI	MET4	398	0
DAIAAIMAYHHQKKIRENNSNNNKNIN	MET4	399	0
HQKKIRENNSNNNKNINTNDSQEAPIL	MET4	409	0
NINTNDSQEAPILKNINELLSVLIPPS	MET4	423	0
EASFLSSILELGIKHPKSNNIHNQRQP	MET4	473	0
FLSSILELGIKHPKSNNIHNQRQPSRN	MET4	476	0
NIHNQRQPSRNDHKISRESDGNNGNDN	MET4	492	0
NGNDNVHHNNAVIKSSTTRGDEIAKIR	MET4	514	0
VIKSSTTRGDEIAKIRSEPTLNASSSD	MET4	525	0
RSEPTLNASSSDHKENSLKRSHSGDLK	MET4	540	0
LNASSSDHKENSLKRSHSGDLKNKKVP	MET4	545	0
KENSLKRSHSGDLKNKKVPVDRKYSDN	MET4	553	0
NSLKRSHSGDLKNKKVPVDRKYSDNED	MET4	555	0
SLKRSHSGDLKNKKVPVDRKYSDNEDD	MET4	556	0
SGDLKNKKVPVDRKYSDNEDDEYDDAD	MET4	562	0
DDEYDDADLHGFEKKQLIKKELGDDDE	MET4	581	0
DEYDDADLHGFEKKQLIKKELGDDDED	MET4	582	0
DADLHGFEKKQLIKKELGDDDEDLLIQ	MET4	586	0
ADLHGFEKKQLIKKELGDDDEDLLIQS	MET4	587	0
ELGDDDEDLLIQSKKSHQKKKLKEKEL	MET4	601	0
LGDDDEDLLIQSKKSHQKKKLKEKELE	MET4	602	0
DEDLLIQSKKSHQKKKLKEKELESSIH	MET4	606	0
EDLLIQSKKSHQKKKLKEKELESSIHE	MET4	607	0
DLLIQSKKSHQKKKLKEKELESSIHEL	MET4	608	0
LIQSKKSHQKKKLKEKELESSIHELTE	MET4	610	0
QSKKSHQKKKLKEKELESSIHELTEIA	MET4	612	0
SIHELTEIAASLQKRIHTLETENKLLK	MET4	630	0
SLQKRIHTLETENKLLKNLVLSSGETE	MET4	640	0
KRIHTLETENKLLKNLVLSSGETEGIK	MET4	643	0
KNLVLSSGETEGIKKAESLKKQIFEKV	MET4	656	0
NLVLSSGETEGIKKAESLKKQIFEKVQ	MET4	657	0
SGETEGIKKAESLKKQIFEKVQKE---	MET4	662	0
GETEGIKKAESLKKQIFEKVQKE----	MET4	663	0
IKKAESLKKQIFEKVQKE---------	MET4	668	0
AESLKKQIFEKVQKE------------	MET4	671	0
QTIGDESDPFLQNKRANDVIEQSLQLE	gi|6321792|	21	0
RANDVIEQSLQLEKQRDKNEIKLLLLG	gi|6321792|	35	0
VIEQSLQLEKQRDKNEIKLLLLGAGES	gi|6321792|	39	0
SLQLEKQRDKNEIKLLLLGAGESGKST	gi|6321792|	43	0
EIKLLLLGAGESGKSTVLKQLKLLHQG	gi|6321792|	54	0
LLGAGESGKSTVLKQLKLLHQGGFSHQ	gi|6321792|	59	0
AGESGKSTVLKQLKLLHQGGFSHQERL	gi|6321792|	62	0
YAQVIWADAIQSMKILIIQARKLGIQL	gi|6321792|	90	0
AIQSMKILIIQARKLGIQLDCDDPINN	gi|6321792|	98	0
LGIQLDCDDPINNKDLFACKRILLKAK	gi|6321792|	112	0
CDDPINNKDLFACKRILLKAKALDYIN	gi|6321792|	118	0
NNKDLFACKRILLKAKALDYINASVAG	gi|6321792|	123	0
KDLFACKRILLKAKALDYINASVAGGS	gi|6321792|	125	0
VAGGSDFLNDYVLKYSERYETRRRVQS	gi|6321792|	147	0
YETRRRVQSTGRAKAAFDEDGNISNVK	gi|6321792|	165	1
KAAFDEDGNISNVKSDTDRDAETVTQN	gi|6321792|	178	0
RNNSSRINLQDICKDLNQEGDDQMFVR	gi|6321792|	209	0
DLNQEGDDQMFVRKTSREIQGQNRRNL	gi|6321792|	223	0
GQNRRNLIHEDIAKAIKQLWNNDKGIK	gi|6321792|	243	0
RRNLIHEDIAKAIKQLWNNDKGIKQCF	gi|6321792|	246	0
DIAKAIKQLWNNDKGIKQCFARSNEFQ	gi|6321792|	253	0
KAIKQLWNNDKGIKQCFARSNEFQLEG	gi|6321792|	256	0
LEGSAAYYFDNIEKFASPNYVCTDEDI	gi|6321792|	280	0
ASPNYVCTDEDILKGRIKTTGITETEF	gi|6321792|	295	0
YVCTDEDILKGRIKTTGITETEFNIGS	gi|6321792|	299	0
TGITETEFNIGSSKFKVLDAGGQRSER	gi|6321792|	314	0
ITETEFNIGSSKFKVLDAGGQRSERKK	gi|6321792|	316	0
FKVLDAGGQRSERKKWIHCFEGITAVL	gi|6321792|	328	0
KVLDAGGQRSERKKWIHCFEGITAVLF	gi|6321792|	329	0
HESIMLFDTLLNSKWFKDTPFILFLNK	gi|6321792|	376	0
IMLFDTLLNSKWFKDTPFILFLNKIDL	gi|6321792|	379	0
KWFKDTPFILFLNKIDLFEEKVKSMPI	gi|6321792|	389	0
FILFLNKIDLFEEKVKSMPIRKYFPDY	gi|6321792|	396	0
LFLNKIDLFEEKVKSMPIRKYFPDYQG	gi|6321792|	398	0
DLFEEKVKSMPIRKYFPDYQGRVGDAE	gi|6321792|	404	0
DYQGRVGDAEAGLKYFEKIFLSLNKTN	gi|6321792|	421	0
RVGDAEAGLKYFEKIFLSLNKTNKPIY	gi|6321792|	425	0
GLKYFEKIFLSLNKTNKPIYVKRTCAT	gi|6321792|	432	0
YFEKIFLSLNKTNKPIYVKRTCATDTQ	gi|6321792|	435	0
FLSLNKTNKPIYVKRTCATDTQTMKFV	gi|6321792|	440	0
YVKRTCATDTQTMKFVLSAVTDLIIQQ	gi|6321792|	451	0
LSAVTDLIIQQNLKKIGII--------	gi|6321792|	467	0
SAVTDLIIQQNLKKIGII---------	gi|6321792|	468	0
---------MLEAKFEEASLFKRIIDG	sp|P15873	5	0
-MLEAKFEEASLFKRIIDGFKDCVQLV	sp|P15873	13	0
EEASLFKRIIDGFKDCVQLVNFQCKED	sp|P15873	20	0
GFKDCVQLVNFQCKEDGIIAQAVDDSR	sp|P15873	31	0
HPVTLGMDLTSLSKILRCGNNTDTLTL	sp|P15873	77	0
NTPDSIILLFEDTKKDRIAEYSLKLMD	sp|P15873	107	0
TPDSIILLFEDTKKDRIAEYSLKLMDI	sp|P15873	108	0
EDTKKDRIAEYSLKLMDIDADFLKIEE	sp|P15873	117	0
YSLKLMDIDADFLKIEELQYDSTLSLP	sp|P15873	127	0
YDSTLSLPSSEFSKIVRDLSQLSDSIN	sp|P15873	146	0
LSQLSDSINIMITKETIKFVADGDIGS	sp|P15873	164	1
SDSINIMITKETIKFVADGDIGSGSVI	sp|P15873	168	0
VADGDIGSGSVIIKPFVDMEHPETSIK	sp|P15873	183	0
KPFVDMEHPETSIKLEMDQPVDLTFGA	sp|P15873	196	0
LEMDQPVDLTFGAKYLLDIIKGSSLSD	sp|P15873	210	0
DLTFGAKYLLDIIKGSSLSDRVGIRLS	sp|P15873	217	0
LSSEAPALFQFDLKSGFLQFFLAPKFN	sp|P15873	242	0
DLKSGFLQFFLAPKFNDEE--------	sp|P15873	253	0
----MSNVTTPWWKQWDPSEVTLADKT	sp|P32804|	10	0
WKQWDPSEVTLADKTPDDVWKTCVLQG	sp|P32804|	22	0
EVTLADKTPDDVWKTCVLQGVYFGGNE	sp|P32804|	29	0
VSTFFTMFPLISTKVKRLRIPLYVYLF	sp|P32804|	73	0
TFFTMFPLISTKVKRLRIPLYVYLFAK	sp|P32804|	75	0
KRLRIPLYVYLFAKYFGSGVIVATAFI	sp|P32804|	88	0
FLTDLFSSVWVERKYGLSHDHTHDEIK	sp|P32804|	154	0
KYGLSHDHTHDEIKDTVVRNTAAVSSE	sp|P32804|	167	0
DNENGTANGSHDTKNGVEYYEDSDATS	sp|P32804|	195	1
IGARLSAIEFPRSKRWWPWALCVAYGL	sp|P32804|	278	0
LLARDFIFNPQRTKDLRELSFNVICTL	sp|P32804|	350	0
CTLFGAGIMALIGKWA-----------	sp|P32804|	374	0
